# Supplementary material for: Improving the diagnostic yield of exome- sequencing by predicting gene–phenotype associations using large-scale gene expression analysis
Source: Nat Commun. 2019 Jun 28;10:2837. doi: 10.1038/s41467-019-10649-4 (PMC6599066; doi:10.1038/s41467-019-10649-4)
Supplement: Supplementary file 2 — Supplementary Data 1 [file 41467_2019_10649_MOESM2_ESM.xlsx]

## Sheet: Data1
run_accession	annotation_cell_line	annotation_organism_part	annotation_cell_type	is_pass_quality_control	mapped_reads	processed_reads	percentage_mapped	study_accession	secondary_study_accession	sample_accession	secondary_sample_accession	experiment_accession	submission_accession	tax_id	scientific_name	instrument_platform	instrument_model	library_name	library_layout	nominal_length	library_strategy	library_source	library_selection	read_count	base_count	center_name	first_public	experiment_title	study_title	study_alias	experiment_alias	run_alias	fastq_bytes	fastq_md5	fastq_ftp	fastq_aspera	fastq_galaxy	submitted_bytes	submitted_md5	submitted_ftp	submitted_aspera	submitted_format	sra_bytes	sra_md5	sra_ftp	sra_aspera	cram_index_ftp	cram_index_aspera	sample_alias
ERR1288727				no	57354465	85453256	67.12	PRJEB12825	ERP014344	SAMEA3879136	ERS1066270	ERX1360333	ERA565843	9606	Homo sapiens	ION_TORRENT	Ion Torrent Proton	Sample 1	SINGLE		RNA-Seq	TRANSCRIPTOMIC	size fractionation	85453256	8803856656	UOM	2016-06-30	Ion Torrent Proton sequencing; The Functional Analysis of Granulins and Progranulin	The Functional Analysis of Granulins and Progranulin	E-MTAB-4500	E-MTAB-4500:Sample 1	E-MTAB-4500:Sample 1	5919362395	b7c1db45839175d0a5fb789c5fa190f2	ftp.sra.ebi.ac.uk/vol1/fastq/ERR128/007/ERR1288727/ERR1288727.fastq.gz	fasp.sra.ebi.ac.uk:/vol1/fastq/ERR128/007/ERR1288727/ERR1288727.fastq.gz	ftp.sra.ebi.ac.uk/vol1/fastq/ERR128/007/ERR1288727/ERR1288727.fastq.gz	5595785234	78bab120307782d80b1f8bf182411751	ftp.sra.ebi.ac.uk/vol1/ERA565/ERA565843/fastq/SPB1_Control_Sample01.fastq.gz	fasp.sra.ebi.ac.uk/vol1/ERA565/ERA565843/fastq/SPB1_Control_Sample01.fastq.gz	FASTQ	7123176062	bbf5b92aa634b320f03f6333a0a3477c	ftp.sra.ebi.ac.uk/vol1/err/ERR128/007/ERR1288727	fasp.sra.ebi.ac.uk/vol1/err/ERR128/007/ERR1288727			E-MTAB-4500:Sample 1
ERR1288728				no	33374158	72814458	45.83	PRJEB12825	ERP014344	SAMEA3879137	ERS1066271	ERX1360334	ERA565843	9606	Homo sapiens	ION_TORRENT	Ion Torrent Proton	Sample 10	SINGLE		RNA-Seq	TRANSCRIPTOMIC	size fractionation	72814458	6513298760	UOM	2016-06-30	Ion Torrent Proton sequencing; The Functional Analysis of Granulins and Progranulin	The Functional Analysis of Granulins and Progranulin	E-MTAB-4500	E-MTAB-4500:Sample 10	E-MTAB-4500:Sample 10	4680887007	fd8a4ad8f6a542a76cc95bdb0c0b58c9	ftp.sra.ebi.ac.uk/vol1/fastq/ERR128/008/ERR1288728/ERR1288728.fastq.gz	fasp.sra.ebi.ac.uk:/vol1/fastq/ERR128/008/ERR1288728/ERR1288728.fastq.gz	ftp.sra.ebi.ac.uk/vol1/fastq/ERR128/008/ERR1288728/ERR1288728.fastq.gz	4401646211	bc3f5548762f61b3ea0116bf1f248632	ftp.sra.ebi.ac.uk/vol1/ERA565/ERA565843/fastq/SPB1_PGRN30.1_Sample10.fastq.gz	fasp.sra.ebi.ac.uk/vol1/ERA565/ERA565843/fastq/SPB1_PGRN30.1_Sample10.fastq.gz	FASTQ	5484404927	318960e8961d6d56d4139920825341cd	ftp.sra.ebi.ac.uk/vol1/err/ERR128/008/ERR1288728	fasp.sra.ebi.ac.uk/vol1/err/ERR128/008/ERR1288728			E-MTAB-4500:Sample 10
ERR1288729				no	35874250	72617269	49.4	PRJEB12825	ERP014344	SAMEA3879138	ERS1066272	ERX1360335	ERA565843	9606	Homo sapiens	ION_TORRENT	Ion Torrent Proton	Sample 11	SINGLE		RNA-Seq	TRANSCRIPTOMIC	size fractionation	72617269	6971061697	UOM	2016-06-30	Ion Torrent Proton sequencing; The Functional Analysis of Granulins and Progranulin	The Functional Analysis of Granulins and Progranulin	E-MTAB-4500	E-MTAB-4500:Sample 11	E-MTAB-4500:Sample 11	4927065770	d0c0f23e8adc15e6cfca64f4264c1043	ftp.sra.ebi.ac.uk/vol1/fastq/ERR128/009/ERR1288729/ERR1288729.fastq.gz	fasp.sra.ebi.ac.uk:/vol1/fastq/ERR128/009/ERR1288729/ERR1288729.fastq.gz	ftp.sra.ebi.ac.uk/vol1/fastq/ERR128/009/ERR1288729/ERR1288729.fastq.gz	4647577993	92b55cfb67fb94a265a4e93c8bdd7618	ftp.sra.ebi.ac.uk/vol1/ERA565/ERA565843/fastq/SPB1_PGRN30.2_Sample11.fastq.gz	fasp.sra.ebi.ac.uk/vol1/ERA565/ERA565843/fastq/SPB1_PGRN30.2_Sample11.fastq.gz	FASTQ	5752523254	6318bc051e90d24c8b993966b5130ab8	ftp.sra.ebi.ac.uk/vol1/err/ERR128/009/ERR1288729	fasp.sra.ebi.ac.uk/vol1/err/ERR128/009/ERR1288729			E-MTAB-4500:Sample 11
ERR1288730				no	52222175	79246362	65.9	PRJEB12825	ERP014344	SAMEA3879139	ERS1066273	ERX1360336	ERA565843	9606	Homo sapiens	ION_TORRENT	Ion Torrent Proton	Sample 2	SINGLE		RNA-Seq	TRANSCRIPTOMIC	size fractionation	79246362	8026714025	UOM	2016-06-30	Ion Torrent Proton sequencing; The Functional Analysis of Granulins and Progranulin	The Functional Analysis of Granulins and Progranulin	E-MTAB-4500	E-MTAB-4500:Sample 2	E-MTAB-4500:Sample 2	5417301336	2283f14841adb3c2b92279d926b7396c	ftp.sra.ebi.ac.uk/vol1/fastq/ERR128/000/ERR1288730/ERR1288730.fastq.gz	fasp.sra.ebi.ac.uk:/vol1/fastq/ERR128/000/ERR1288730/ERR1288730.fastq.gz	ftp.sra.ebi.ac.uk/vol1/fastq/ERR128/000/ERR1288730/ERR1288730.fastq.gz	5115686605	686043324f09ba09b75f3ff92f680bbc	ftp.sra.ebi.ac.uk/vol1/ERA565/ERA565843/fastq/SPB1_GRNA_Sample02.fastq.gz	fasp.sra.ebi.ac.uk/vol1/ERA565/ERA565843/fastq/SPB1_GRNA_Sample02.fastq.gz	FASTQ	6484128842	d81d416bd93c1749ec57bc853331b70f	ftp.sra.ebi.ac.uk/vol1/err/ERR128/000/ERR1288730	fasp.sra.ebi.ac.uk/vol1/err/ERR128/000/ERR1288730			E-MTAB-4500:Sample 2
ERR1288731				no	51339021	84051747	61.08	PRJEB12825	ERP014344	SAMEA3879140	ERS1066274	ERX1360337	ERA565843	9606	Homo sapiens	ION_TORRENT	Ion Torrent Proton	Sample 3	SINGLE		RNA-Seq	TRANSCRIPTOMIC	size fractionation	84051747	10308699498	UOM	2016-06-30	Ion Torrent Proton sequencing; The Functional Analysis of Granulins and Progranulin	The Functional Analysis of Granulins and Progranulin	E-MTAB-4500	E-MTAB-4500:Sample 3	E-MTAB-4500:Sample 3	6997530273	3c15d98a2a0479eb489719d877bb6a4a	ftp.sra.ebi.ac.uk/vol1/fastq/ERR128/001/ERR1288731/ERR1288731.fastq.gz	fasp.sra.ebi.ac.uk:/vol1/fastq/ERR128/001/ERR1288731/ERR1288731.fastq.gz	ftp.sra.ebi.ac.uk/vol1/fastq/ERR128/001/ERR1288731/ERR1288731.fastq.gz	6670625389	4b27f817ee356b96f49fc93851102a5e	ftp.sra.ebi.ac.uk/vol1/ERA565/ERA565843/fastq/SPB1_GRNB_Sample03.fastq.gz	fasp.sra.ebi.ac.uk/vol1/ERA565/ERA565843/fastq/SPB1_GRNB_Sample03.fastq.gz	FASTQ	8368191446	360a8c43075e77e22ac49577aef4282e	ftp.sra.ebi.ac.uk/vol1/err/ERR128/001/ERR1288731	fasp.sra.ebi.ac.uk/vol1/err/ERR128/001/ERR1288731			E-MTAB-4500:Sample 3
ERR1288732				no	18695663	32523405	57.48	PRJEB12825	ERP014344	SAMEA3879141	ERS1066275	ERX1360338	ERA565843	9606	Homo sapiens	ION_TORRENT	Ion Torrent Proton	Sample 4	SINGLE		RNA-Seq	TRANSCRIPTOMIC	size fractionation	32523405	3733373709	UOM	2016-06-30	Ion Torrent Proton sequencing; The Functional Analysis of Granulins and Progranulin	The Functional Analysis of Granulins and Progranulin	E-MTAB-4500	E-MTAB-4500:Sample 4	E-MTAB-4500:Sample 4	2545375555	5f5e5f9f7faf9eb909e8bd053e06a783	ftp.sra.ebi.ac.uk/vol1/fastq/ERR128/002/ERR1288732/ERR1288732.fastq.gz	fasp.sra.ebi.ac.uk:/vol1/fastq/ERR128/002/ERR1288732/ERR1288732.fastq.gz	ftp.sra.ebi.ac.uk/vol1/fastq/ERR128/002/ERR1288732/ERR1288732.fastq.gz	2419484286	a0032fcf60c6c8504650f34246f36adb	ftp.sra.ebi.ac.uk/vol1/ERA565/ERA565843/fastq/SPB1_GRNC_Sample04.fastq.gz	fasp.sra.ebi.ac.uk/vol1/ERA565/ERA565843/fastq/SPB1_GRNC_Sample04.fastq.gz	FASTQ	3023226020	ee6dc38a093151e3c07fb3cf6963b482	ftp.sra.ebi.ac.uk/vol1/err/ERR128/002/ERR1288732	fasp.sra.ebi.ac.uk/vol1/err/ERR128/002/ERR1288732			E-MTAB-4500:Sample 4
ERR1288733				no	36630708	66114618	55.4	PRJEB12825	ERP014344	SAMEA3879142	ERS1066276	ERX1360339	ERA565843	9606	Homo sapiens	ION_TORRENT	Ion Torrent Proton	Sample 5	SINGLE		RNA-Seq	TRANSCRIPTOMIC	size fractionation	66114618	7202366148	UOM	2016-06-30	Ion Torrent Proton sequencing; The Functional Analysis of Granulins and Progranulin	The Functional Analysis of Granulins and Progranulin	E-MTAB-4500	E-MTAB-4500:Sample 5	E-MTAB-4500:Sample 5	4999539828	750b83c399905d3f5108883b1a736b8a	ftp.sra.ebi.ac.uk/vol1/fastq/ERR128/003/ERR1288733/ERR1288733.fastq.gz	fasp.sra.ebi.ac.uk:/vol1/fastq/ERR128/003/ERR1288733/ERR1288733.fastq.gz	ftp.sra.ebi.ac.uk/vol1/fastq/ERR128/003/ERR1288733/ERR1288733.fastq.gz	4744017039	3ec8937e3b690c2bdb313f1f240fecd9	ftp.sra.ebi.ac.uk/vol1/ERA565/ERA565843/fastq/SPB1_GRND_Sample05.fastq.gz	fasp.sra.ebi.ac.uk/vol1/ERA565/ERA565843/fastq/SPB1_GRND_Sample05.fastq.gz	FASTQ	6011628831	ae92b5c0573886524e2622f436be574b	ftp.sra.ebi.ac.uk/vol1/err/ERR128/003/ERR1288733	fasp.sra.ebi.ac.uk/vol1/err/ERR128/003/ERR1288733			E-MTAB-4500:Sample 5
ERR1288734				no	52007349	83961493	61.94	PRJEB12825	ERP014344	SAMEA3879143	ERS1066277	ERX1360340	ERA565843	9606	Homo sapiens	ION_TORRENT	Ion Torrent Proton	Sample 6	SINGLE		RNA-Seq	TRANSCRIPTOMIC	size fractionation	83961493	9711198122	UOM	2016-06-30	Ion Torrent Proton sequencing; The Functional Analysis of Granulins and Progranulin	The Functional Analysis of Granulins and Progranulin	E-MTAB-4500	E-MTAB-4500:Sample 6	E-MTAB-4500:Sample 6	6573407433	40fc462282061df66fc29e1f4432c88a	ftp.sra.ebi.ac.uk/vol1/fastq/ERR128/004/ERR1288734/ERR1288734.fastq.gz	fasp.sra.ebi.ac.uk:/vol1/fastq/ERR128/004/ERR1288734/ERR1288734.fastq.gz	ftp.sra.ebi.ac.uk/vol1/fastq/ERR128/004/ERR1288734/ERR1288734.fastq.gz	6248585864	d07d56da40a434cb10d5710e5db935ac	ftp.sra.ebi.ac.uk/vol1/ERA565/ERA565843/fastq/SPB1_GRNE_Sample06.fastq.gz	fasp.sra.ebi.ac.uk/vol1/ERA565/ERA565843/fastq/SPB1_GRNE_Sample06.fastq.gz	FASTQ	7963998438	b6d28b413810191ff9e0d8ea52e4c6ca	ftp.sra.ebi.ac.uk/vol1/err/ERR128/004/ERR1288734	fasp.sra.ebi.ac.uk/vol1/err/ERR128/004/ERR1288734			E-MTAB-4500:Sample 6
ERR1288735				no	49615407	82463095	60.17	PRJEB12825	ERP014344	SAMEA3879144	ERS1066278	ERX1360341	ERA565843	9606	Homo sapiens	ION_TORRENT	Ion Torrent Proton	Sample 7	SINGLE		RNA-Seq	TRANSCRIPTOMIC	size fractionation	82463095	10491067539	UOM	2016-06-30	Ion Torrent Proton sequencing; The Functional Analysis of Granulins and Progranulin	The Functional Analysis of Granulins and Progranulin	E-MTAB-4500	E-MTAB-4500:Sample 7	E-MTAB-4500:Sample 7	7169533721	27e0bdbeedd166e2cd64ccc9a0f6b442	ftp.sra.ebi.ac.uk/vol1/fastq/ERR128/005/ERR1288735/ERR1288735.fastq.gz	fasp.sra.ebi.ac.uk:/vol1/fastq/ERR128/005/ERR1288735/ERR1288735.fastq.gz	ftp.sra.ebi.ac.uk/vol1/fastq/ERR128/005/ERR1288735/ERR1288735.fastq.gz	6847877933	e5e4f186c5f2671429bc4d3ee6a2621a	ftp.sra.ebi.ac.uk/vol1/ERA565/ERA565843/fastq/SPB1_GRNF_Sample07.fastq.gz	fasp.sra.ebi.ac.uk/vol1/ERA565/ERA565843/fastq/SPB1_GRNF_Sample07.fastq.gz	FASTQ	8674589041	7caf386a408a92faaaaa1399198583c4	ftp.sra.ebi.ac.uk/vol1/err/ERR128/005/ERR1288735	fasp.sra.ebi.ac.uk/vol1/err/ERR128/005/ERR1288735			E-MTAB-4500:Sample 7
ERR1288736				no	44411774	83469402	53.21	PRJEB12825	ERP014344	SAMEA3879145	ERS1066279	ERX1360342	ERA565843	9606	Homo sapiens	ION_TORRENT	Ion Torrent Proton	Sample 8	SINGLE		RNA-Seq	TRANSCRIPTOMIC	size fractionation	83469402	9701721727	UOM	2016-06-30	Ion Torrent Proton sequencing; The Functional Analysis of Granulins and Progranulin	The Functional Analysis of Granulins and Progranulin	E-MTAB-4500	E-MTAB-4500:Sample 8	E-MTAB-4500:Sample 8	6628776841	b4e85c6c40f4f2cb9e8aeffa6d3ce818	ftp.sra.ebi.ac.uk/vol1/fastq/ERR128/006/ERR1288736/ERR1288736.fastq.gz	fasp.sra.ebi.ac.uk:/vol1/fastq/ERR128/006/ERR1288736/ERR1288736.fastq.gz	ftp.sra.ebi.ac.uk/vol1/fastq/ERR128/006/ERR1288736/ERR1288736.fastq.gz	6304311921	b7f92742bbe1db99c351c8a57124e630	ftp.sra.ebi.ac.uk/vol1/ERA565/ERA565843/fastq/SPB1_GRNG_Sample08.fastq.gz	fasp.sra.ebi.ac.uk/vol1/ERA565/ERA565843/fastq/SPB1_GRNG_Sample08.fastq.gz	FASTQ	7999853999	71782224c216a03dafb1731b5cfc8149	ftp.sra.ebi.ac.uk/vol1/err/ERR128/006/ERR1288736	fasp.sra.ebi.ac.uk/vol1/err/ERR128/006/ERR1288736			E-MTAB-4500:Sample 8
ERR1288737				no	42979597	74146045	57.97	PRJEB12825	ERP014344	SAMEA3879146	ERS1066280	ERX1360343	ERA565843	9606	Homo sapiens	ION_TORRENT	Ion Torrent Proton	Sample 9	SINGLE		RNA-Seq	TRANSCRIPTOMIC	size fractionation	74146045	6143597163	UOM	2016-06-30	Ion Torrent Proton sequencing; The Functional Analysis of Granulins and Progranulin	The Functional Analysis of Granulins and Progranulin	E-MTAB-4500	E-MTAB-4500:Sample 9	E-MTAB-4500:Sample 9	4509066628	575845d4b58d3abb9e405cffbed0d102	ftp.sra.ebi.ac.uk/vol1/fastq/ERR128/007/ERR1288737/ERR1288737.fastq.gz	fasp.sra.ebi.ac.uk:/vol1/fastq/ERR128/007/ERR1288737/ERR1288737.fastq.gz	ftp.sra.ebi.ac.uk/vol1/fastq/ERR128/007/ERR1288737/ERR1288737.fastq.gz	4226398247	8751ef71ea837f4865d1fb860dbaef6e	ftp.sra.ebi.ac.uk/vol1/ERA565/ERA565843/fastq/SPB1_Paragrn_Sample09.fastq.gz	fasp.sra.ebi.ac.uk/vol1/ERA565/ERA565843/fastq/SPB1_Paragrn_Sample09.fastq.gz	FASTQ	5171384254	7218944ce58e53923e2b9063013b4b95	ftp.sra.ebi.ac.uk/vol1/err/ERR128/007/ERR1288737	fasp.sra.ebi.ac.uk/vol1/err/ERR128/007/ERR1288737			E-MTAB-4500:Sample 9
ERR974046				no	37126129	66087573	56.18	PRJEB10060	ERP011243	SAMEA3495630	ERS802779	ERX1051030	ERA462601	9606	Homo sapiens	ILLUMINA	Illumina HiSeq 2000	MCF7-5Aza-1	SINGLE		RNA-Seq	TRANSCRIPTOMIC	cDNA	66087573	6608757300	National Yang-Ming University	2016-06-30	Illumina HiSeq 2000 sequencing; 5Aza and TSA treatment of MCF7 cells (RNA-seq)	5Aza and TSA treatment of MCF7 cells (RNA-seq)	E-MTAB-3794	E-MTAB-3794:MCF7-5Aza-1	E-MTAB-3794:MCF7-5Aza-1	3848282155	548324b95f6c773f2f8801bd3a86b244	ftp.sra.ebi.ac.uk/vol1/fastq/ERR974/ERR974046/ERR974046.fastq.gz	fasp.sra.ebi.ac.uk:/vol1/fastq/ERR974/ERR974046/ERR974046.fastq.gz	ftp.sra.ebi.ac.uk/vol1/fastq/ERR974/ERR974046/ERR974046.fastq.gz	3640787254	8677d11819669f89c0680c902c19f3c9	ftp.sra.ebi.ac.uk/vol1/ERA462/ERA462601/fastq/MCF7_Aza-1.fastq.gz	fasp.sra.ebi.ac.uk/vol1/ERA462/ERA462601/fastq/MCF7_Aza-1.fastq.gz	FASTQ	3978625479	4faeabf74e0eee97e7745cd666a12a06	ftp.sra.ebi.ac.uk/vol1/err/ERR974/ERR974046	fasp.sra.ebi.ac.uk/vol1/err/ERR974/ERR974046			E-MTAB-3794:MCF7-5Aza-1
ERR974047				no	27396299	37162843	73.72	PRJEB10060	ERP011243	SAMEA3495631	ERS802780	ERX1051031	ERA462601	9606	Homo sapiens	ILLUMINA	Illumina HiSeq 2000	MCF7-5Aza-2	SINGLE		RNA-Seq	TRANSCRIPTOMIC	cDNA	37162843	3716284300	National Yang-Ming University	2016-06-30	Illumina HiSeq 2000 sequencing; 5Aza and TSA treatment of MCF7 cells (RNA-seq)	5Aza and TSA treatment of MCF7 cells (RNA-seq)	E-MTAB-3794	E-MTAB-3794:MCF7-5Aza-2	E-MTAB-3794:MCF7-5Aza-2	2098039711	be73169c26031c7f194cb93f809121d7	ftp.sra.ebi.ac.uk/vol1/fastq/ERR974/ERR974047/ERR974047.fastq.gz	fasp.sra.ebi.ac.uk:/vol1/fastq/ERR974/ERR974047/ERR974047.fastq.gz	ftp.sra.ebi.ac.uk/vol1/fastq/ERR974/ERR974047/ERR974047.fastq.gz	1985507496	01e529eef4b90b375ce68553349b60be	ftp.sra.ebi.ac.uk/vol1/ERA462/ERA462601/fastq/MCF7_Aza-2.fastq.gz	fasp.sra.ebi.ac.uk/vol1/ERA462/ERA462601/fastq/MCF7_Aza-2.fastq.gz	FASTQ	2210131430	ee6996db4758fb69f300e64960ff852e	ftp.sra.ebi.ac.uk/vol1/err/ERR974/ERR974047	fasp.sra.ebi.ac.uk/vol1/err/ERR974/ERR974047			E-MTAB-3794:MCF7-5Aza-2
ERR974048	mcf7			yes	41618640	57966324	71.8	PRJEB10060	ERP011243	SAMEA3495632	ERS802781	ERX1051032	ERA462601	9606	Homo sapiens	ILLUMINA	Illumina HiSeq 2000	MCF7-Control-1	SINGLE		RNA-Seq	TRANSCRIPTOMIC	cDNA	57966324	5796632400	National Yang-Ming University	2016-06-30	Illumina HiSeq 2000 sequencing; 5Aza and TSA treatment of MCF7 cells (RNA-seq)	5Aza and TSA treatment of MCF7 cells (RNA-seq)	E-MTAB-3794	E-MTAB-3794:MCF7-Control-1	E-MTAB-3794:MCF7-Control-1	3251356020	9e60be289273186b3de7034b6ddb8e54	ftp.sra.ebi.ac.uk/vol1/fastq/ERR974/ERR974048/ERR974048.fastq.gz	fasp.sra.ebi.ac.uk:/vol1/fastq/ERR974/ERR974048/ERR974048.fastq.gz	ftp.sra.ebi.ac.uk/vol1/fastq/ERR974/ERR974048/ERR974048.fastq.gz	3072321851	696155c435d186aa30de982614268a71	ftp.sra.ebi.ac.uk/vol1/ERA462/ERA462601/fastq/MCF7_Aza-Ctrl.fastq.gz	fasp.sra.ebi.ac.uk/vol1/ERA462/ERA462601/fastq/MCF7_Aza-Ctrl.fastq.gz	FASTQ	3460709215	0dcad5374aff972757c75dc98bd7ed17	ftp.sra.ebi.ac.uk/vol1/err/ERR974/ERR974048	fasp.sra.ebi.ac.uk/vol1/err/ERR974/ERR974048			E-MTAB-3794:MCF7-Control-1
ERR974049	mcf7			yes	37296789	51900656	71.86	PRJEB10060	ERP011243	SAMEA3495633	ERS802782	ERX1051033	ERA462601	9606	Homo sapiens	ILLUMINA	Illumina HiSeq 2000	MCF7-Control-2	SINGLE		RNA-Seq	TRANSCRIPTOMIC	cDNA	51900656	5190065600	National Yang-Ming University	2016-06-30	Illumina HiSeq 2000 sequencing; 5Aza and TSA treatment of MCF7 cells (RNA-seq)	5Aza and TSA treatment of MCF7 cells (RNA-seq)	E-MTAB-3794	E-MTAB-3794:MCF7-Control-2	E-MTAB-3794:MCF7-Control-2	2821622100	5e8e27fe2fd255837df91170b8058b88	ftp.sra.ebi.ac.uk/vol1/fastq/ERR974/ERR974049/ERR974049.fastq.gz	fasp.sra.ebi.ac.uk:/vol1/fastq/ERR974/ERR974049/ERR974049.fastq.gz	ftp.sra.ebi.ac.uk/vol1/fastq/ERR974/ERR974049/ERR974049.fastq.gz	2665193014	0572f13df4942dcde12d68a75fea64d6	ftp.sra.ebi.ac.uk/vol1/ERA462/ERA462601/fastq/MCF7_TSA-Ctrl.fastq.gz	fasp.sra.ebi.ac.uk/vol1/ERA462/ERA462601/fastq/MCF7_TSA-Ctrl.fastq.gz	FASTQ	2929810144	fa08a7af999b6c710d602a38d1c0c013	ftp.sra.ebi.ac.uk/vol1/err/ERR974/ERR974049	fasp.sra.ebi.ac.uk/vol1/err/ERR974/ERR974049			E-MTAB-3794:MCF7-Control-2
ERR974050				no	33357830	45954706	72.59	PRJEB10060	ERP011243	SAMEA3495634	ERS802783	ERX1051034	ERA462601	9606	Homo sapiens	ILLUMINA	Illumina HiSeq 2000	MCF7-TSA-1	SINGLE		RNA-Seq	TRANSCRIPTOMIC	cDNA	45954706	4595470600	National Yang-Ming University	2016-06-30	Illumina HiSeq 2000 sequencing; 5Aza and TSA treatment of MCF7 cells (RNA-seq)	5Aza and TSA treatment of MCF7 cells (RNA-seq)	E-MTAB-3794	E-MTAB-3794:MCF7-TSA-1	E-MTAB-3794:MCF7-TSA-1	2429321761	d63fd1367de72eaf1d6b7b417800349c	ftp.sra.ebi.ac.uk/vol1/fastq/ERR974/ERR974050/ERR974050.fastq.gz	fasp.sra.ebi.ac.uk:/vol1/fastq/ERR974/ERR974050/ERR974050.fastq.gz	ftp.sra.ebi.ac.uk/vol1/fastq/ERR974/ERR974050/ERR974050.fastq.gz	2292956542	548889d14d7d6f3354eee47723a3ed14	ftp.sra.ebi.ac.uk/vol1/ERA462/ERA462601/fastq/MCF7_TSA-1.fastq.gz	fasp.sra.ebi.ac.uk/vol1/ERA462/ERA462601/fastq/MCF7_TSA-1.fastq.gz	FASTQ	2607903404	7058217c08d129234b8e508d6a979618	ftp.sra.ebi.ac.uk/vol1/err/ERR974/ERR974050	fasp.sra.ebi.ac.uk/vol1/err/ERR974/ERR974050			E-MTAB-3794:MCF7-TSA-1
ERR974051				no	39598722	56082849	70.61	PRJEB10060	ERP011243	SAMEA3495635	ERS802784	ERX1051035	ERA462601	9606	Homo sapiens	ILLUMINA	Illumina HiSeq 2000	MCF7-TSA-2	SINGLE		RNA-Seq	TRANSCRIPTOMIC	cDNA	56082849	5608284900	National Yang-Ming University	2016-06-30	Illumina HiSeq 2000 sequencing; 5Aza and TSA treatment of MCF7 cells (RNA-seq)	5Aza and TSA treatment of MCF7 cells (RNA-seq)	E-MTAB-3794	E-MTAB-3794:MCF7-TSA-2	E-MTAB-3794:MCF7-TSA-2	2983542345	bcd1e95bf879e6d184c5b78dfa6bd8ae	ftp.sra.ebi.ac.uk/vol1/fastq/ERR974/ERR974051/ERR974051.fastq.gz	fasp.sra.ebi.ac.uk:/vol1/fastq/ERR974/ERR974051/ERR974051.fastq.gz	ftp.sra.ebi.ac.uk/vol1/fastq/ERR974/ERR974051/ERR974051.fastq.gz	2818222465	0f3c3cbf064c4746e96c3bc8204a0b46	ftp.sra.ebi.ac.uk/vol1/ERA462/ERA462601/fastq/MCF7_TSA-2.fastq.gz	fasp.sra.ebi.ac.uk/vol1/ERA462/ERA462601/fastq/MCF7_TSA-2.fastq.gz	FASTQ	3154873987	6ab9405535c2cd3c451d3c35b48a26ff	ftp.sra.ebi.ac.uk/vol1/err/ERR974/ERR974051	fasp.sra.ebi.ac.uk/vol1/err/ERR974/ERR974051			E-MTAB-3794:MCF7-TSA-2
SRR522851				no	129574	24026800	0.54	PRJNA170867	SRP014443	SAMN01090683	SRS350625	SRX160492	SRA056103	9606	Homo sapiens	ILLUMINA	Illumina HiSeq 2000	GSM968720: Q058	SINGLE		RNA-Seq	TRANSCRIPTOMIC	size fractionation	24026800	1177313200	GEO	2016-06-28	Illumina HiSeq 2000 sequencing; GSM968720: Q058; Homo sapiens; RNA-Seq	MicroRNA profiling and discovery by deep sequencing cord blood from Down syndrome fetuses	GSE39436	GSM968720_1	GSM968720_r1	969506833	3febee2d49e7dff2d0580680b38f39da	ftp.sra.ebi.ac.uk/vol1/fastq/SRR522/SRR522851/SRR522851.fastq.gz	fasp.sra.ebi.ac.uk:/vol1/fastq/SRR522/SRR522851/SRR522851.fastq.gz	ftp.sra.ebi.ac.uk/vol1/fastq/SRR522/SRR522851/SRR522851.fastq.gz						827460217	d2505999540d3cbc4f73eaa1b3a76832	ftp.sra.ebi.ac.uk/vol1/srr/SRR522/SRR522851	fasp.sra.ebi.ac.uk/vol1/srr/SRR522/SRR522851			GSM968720
SRR522852				no	206636	21448373	0.96	PRJNA170867	SRP014443	SAMN01090684	SRS350626	SRX160493	SRA056103	9606	Homo sapiens	ILLUMINA	Illumina HiSeq 2000	GSM968721: Q119	SINGLE		RNA-Seq	TRANSCRIPTOMIC	size fractionation	21448373	1050970277	GEO	2016-06-28	Illumina HiSeq 2000 sequencing; GSM968721: Q119; Homo sapiens; RNA-Seq	MicroRNA profiling and discovery by deep sequencing cord blood from Down syndrome fetuses	GSE39436	GSM968721_1	GSM968721_r1	893673925	748a7a26f4c70b5aff22acfd000d7fa1	ftp.sra.ebi.ac.uk/vol1/fastq/SRR522/SRR522852/SRR522852.fastq.gz	fasp.sra.ebi.ac.uk:/vol1/fastq/SRR522/SRR522852/SRR522852.fastq.gz	ftp.sra.ebi.ac.uk/vol1/fastq/SRR522/SRR522852/SRR522852.fastq.gz						754740261	e0f7915db936e08108af913e6e3a4c7b	ftp.sra.ebi.ac.uk/vol1/srr/SRR522/SRR522852	fasp.sra.ebi.ac.uk/vol1/srr/SRR522/SRR522852			GSM968721
ERR537888				yes	6800837	9279144	73.29	PRJEB6573	ERP006121	SAMEA2604603	ERS482489	ERX503106	ERA319851	9606	Homo sapiens	ILLUMINA	Illumina HiSeq 2500	#230-pp	PAIRED	225	RNA-Seq	TRANSCRIPTOMIC	RANDOM	9279144	946472688	Paresh Vyas group, Molecular haematology Unit, The Weatherall Institute of Molecular Medicine	2016-06-22	Illumina HiSeq 2500 paired end sequencing; Functional and genetic heterogeneity of distinctive leukaemic stem cell populations in CD34- human Acute Myeloid Leukaemia	Functional and genetic heterogeneity of distinctive leukaemic stem cell populations in CD34- human Acute Myeloid Leukaemia	E-MTAB-2672	E-MTAB-2672:WTCHG_52863_224	E-MTAB-2672:WTCHG_52863_224	453787855;442734308;	0107776c97e79f22ce202dac25561d90;a9008f7bfc2965e1758ea1786ffed394;	ftp.sra.ebi.ac.uk/vol1/fastq/ERR537/ERR537888/ERR537888_1.fastq.gz;ftp.sra.ebi.ac.uk/vol1/fastq/ERR537/ERR537888/ERR537888_2.fastq.gz;	fasp.sra.ebi.ac.uk:/vol1/fastq/ERR537/ERR537888/ERR537888_1.fastq.gz;fasp.sra.ebi.ac.uk:/vol1/fastq/ERR537/ERR537888/ERR537888_2.fastq.gz;	ftp.sra.ebi.ac.uk/vol1/fastq/ERR537/ERR537888/ERR537888_1.fastq.gz;ftp.sra.ebi.ac.uk/vol1/fastq/ERR537/ERR537888/ERR537888_2.fastq.gz;	426579678;415586479;	ced2e4a991e609558edeb7626b90945d;ed5544fb78d45f722eed947597e6b1ac;	ftp.sra.ebi.ac.uk/vol1/ERA319/ERA319851/fastq/WTCHG_52863_224_1.fastq.gz;ftp.sra.ebi.ac.uk/vol1/ERA319/ERA319851/fastq/WTCHG_52863_224_2.fastq.gz;	fasp.sra.ebi.ac.uk/vol1/ERA319/ERA319851/fastq/WTCHG_52863_224_1.fastq.gz;fasp.sra.ebi.ac.uk/vol1/ERA319/ERA319851/fastq/WTCHG_52863_224_2.fastq.gz;	FASTQ;FASTQ;	633175381	c41d8c928ff7efea8984bdc9bd1d43d6	ftp.sra.ebi.ac.uk/vol1/err/ERR537/ERR537888	fasp.sra.ebi.ac.uk/vol1/err/ERR537/ERR537888			E-MTAB-2672:Sample #230-pp
ERR537889				no	13475740	20340255	66.25	PRJEB6573	ERP006121	SAMEA2604635	ERS482521	ERX503152	ERA319851	9606	Homo sapiens	ILLUMINA	Illumina HiSeq 2500	#880-mp	PAIRED	225	RNA-Seq	TRANSCRIPTOMIC	RANDOM	20340255	2074706010	Paresh Vyas group, Molecular haematology Unit, The Weatherall Institute of Molecular Medicine	2016-06-22	Illumina HiSeq 2500 paired end sequencing; Functional and genetic heterogeneity of distinctive leukaemic stem cell populations in CD34- human Acute Myeloid Leukaemia	Functional and genetic heterogeneity of distinctive leukaemic stem cell populations in CD34- human Acute Myeloid Leukaemia	E-MTAB-2672	E-MTAB-2672:WTCHG_45712_287	E-MTAB-2672:WTCHG_45712_287	949769214;917685232;	67cbd9b66dd738af832e221e186af399;80052e62bf03f4984baf6537ce51f9b2;	ftp.sra.ebi.ac.uk/vol1/fastq/ERR537/ERR537889/ERR537889_1.fastq.gz;ftp.sra.ebi.ac.uk/vol1/fastq/ERR537/ERR537889/ERR537889_2.fastq.gz;	fasp.sra.ebi.ac.uk:/vol1/fastq/ERR537/ERR537889/ERR537889_1.fastq.gz;fasp.sra.ebi.ac.uk:/vol1/fastq/ERR537/ERR537889/ERR537889_2.fastq.gz;	ftp.sra.ebi.ac.uk/vol1/fastq/ERR537/ERR537889/ERR537889_1.fastq.gz;ftp.sra.ebi.ac.uk/vol1/fastq/ERR537/ERR537889/ERR537889_2.fastq.gz;	988684341;953280837;	e8de219ffe81fa62570ae58a04019206;4efdf3c7228634fc218db2c926c09d3b;	ftp.sra.ebi.ac.uk/vol1/ERA319/ERA319851/fastq/WTCHG_45712_287_1_sequence.txt.gz;ftp.sra.ebi.ac.uk/vol1/ERA319/ERA319851/fastq/WTCHG_45712_287_2_sequence.txt.gz;	fasp.sra.ebi.ac.uk/vol1/ERA319/ERA319851/fastq/WTCHG_45712_287_1_sequence.txt.gz;fasp.sra.ebi.ac.uk/vol1/ERA319/ERA319851/fastq/WTCHG_45712_287_2_sequence.txt.gz;	FASTQ;FASTQ;	1325667593	2f2c4602383806cccc4f5111bade2c99	ftp.sra.ebi.ac.uk/vol1/err/ERR537/ERR537889	fasp.sra.ebi.ac.uk/vol1/err/ERR537/ERR537889			E-MTAB-2672:Sample #880-mp
ERR537890				yes	11641054	14051582	82.85	PRJEB6573	ERP006121	SAMEA2604632	ERS482518	ERX503202	ERA319851	9606	Homo sapiens	ILLUMINA	Illumina HiSeq 2500	#1320-B	PAIRED	225	RNA-Seq	TRANSCRIPTOMIC	RANDOM	14051582	1433261364	Paresh Vyas group, Molecular haematology Unit, The Weatherall Institute of Molecular Medicine	2016-06-22	Illumina HiSeq 2500 paired end sequencing; Functional and genetic heterogeneity of distinctive leukaemic stem cell populations in CD34- human Acute Myeloid Leukaemia	Functional and genetic heterogeneity of distinctive leukaemic stem cell populations in CD34- human Acute Myeloid Leukaemia	E-MTAB-2672	E-MTAB-2672:WTCHG_56693_226	E-MTAB-2672:WTCHG_56693_226	661243982;600299761;	70efb27a8b3e77807163b168a8a23e65;455b2e5380fbbe80933be69d34631746;	ftp.sra.ebi.ac.uk/vol1/fastq/ERR537/ERR537890/ERR537890_1.fastq.gz;ftp.sra.ebi.ac.uk/vol1/fastq/ERR537/ERR537890/ERR537890_2.fastq.gz;	fasp.sra.ebi.ac.uk:/vol1/fastq/ERR537/ERR537890/ERR537890_1.fastq.gz;fasp.sra.ebi.ac.uk:/vol1/fastq/ERR537/ERR537890/ERR537890_2.fastq.gz;	ftp.sra.ebi.ac.uk/vol1/fastq/ERR537/ERR537890/ERR537890_1.fastq.gz;ftp.sra.ebi.ac.uk/vol1/fastq/ERR537/ERR537890/ERR537890_2.fastq.gz;	734790162;678034482;	b13f1e08e46d3a7f653fb98e5d2078cc;72a5890ef85a9367f92f210bb08d5ca2;	ftp.sra.ebi.ac.uk/vol1/ERA319/ERA319851/fastq/WTCHG_56693_226_1.fastq.gz;ftp.sra.ebi.ac.uk/vol1/ERA319/ERA319851/fastq/WTCHG_56693_226_2.fastq.gz;	fasp.sra.ebi.ac.uk/vol1/ERA319/ERA319851/fastq/WTCHG_56693_226_1.fastq.gz;fasp.sra.ebi.ac.uk/vol1/ERA319/ERA319851/fastq/WTCHG_56693_226_2.fastq.gz;	FASTQ;FASTQ;	910811707	98af7b8a9f07ede4057c69b243e9a19b	ftp.sra.ebi.ac.uk/vol1/err/ERR537/ERR537890	fasp.sra.ebi.ac.uk/vol1/err/ERR537/ERR537890			E-MTAB-2672:Sample #1320-B
ERR537891				yes	12731435	14954500	85.13	PRJEB6573	ERP006121	SAMEA2604636	ERS482522	ERX503157	ERA319851	9606	Homo sapiens	ILLUMINA	Illumina HiSeq 2500	#005-C	PAIRED	225	RNA-Seq	TRANSCRIPTOMIC	RANDOM	14954500	1525359000	Paresh Vyas group, Molecular haematology Unit, The Weatherall Institute of Molecular Medicine	2016-06-22	Illumina HiSeq 2500 paired end sequencing; Functional and genetic heterogeneity of distinctive leukaemic stem cell populations in CD34- human Acute Myeloid Leukaemia	Functional and genetic heterogeneity of distinctive leukaemic stem cell populations in CD34- human Acute Myeloid Leukaemia	E-MTAB-2672	E-MTAB-2672:WTCHG_56693_267	E-MTAB-2672:WTCHG_56693_267	707914082;662124217;	05d3652b7b616ad8da9cab824e15d5e0;78249a7841d06c4f5e70bf2111bd18ed;	ftp.sra.ebi.ac.uk/vol1/fastq/ERR537/ERR537891/ERR537891_1.fastq.gz;ftp.sra.ebi.ac.uk/vol1/fastq/ERR537/ERR537891/ERR537891_2.fastq.gz;	fasp.sra.ebi.ac.uk:/vol1/fastq/ERR537/ERR537891/ERR537891_1.fastq.gz;fasp.sra.ebi.ac.uk:/vol1/fastq/ERR537/ERR537891/ERR537891_2.fastq.gz;	ftp.sra.ebi.ac.uk/vol1/fastq/ERR537/ERR537891/ERR537891_1.fastq.gz;ftp.sra.ebi.ac.uk/vol1/fastq/ERR537/ERR537891/ERR537891_2.fastq.gz;	783901257;744170261;	748f75f93a468cef8505ac39c8e73c3e;a9ccc1f05606150edb32cc803b650900;	ftp.sra.ebi.ac.uk/vol1/ERA319/ERA319851/fastq/WTCHG_56693_267_1.fastq.gz;ftp.sra.ebi.ac.uk/vol1/ERA319/ERA319851/fastq/WTCHG_56693_267_2.fastq.gz;	fasp.sra.ebi.ac.uk/vol1/ERA319/ERA319851/fastq/WTCHG_56693_267_1.fastq.gz;fasp.sra.ebi.ac.uk/vol1/ERA319/ERA319851/fastq/WTCHG_56693_267_2.fastq.gz;	FASTQ;FASTQ;	976034704	603665e0533ac381683a73ceb195b7ed	ftp.sra.ebi.ac.uk/vol1/err/ERR537/ERR537891	fasp.sra.ebi.ac.uk/vol1/err/ERR537/ERR537891			E-MTAB-2672:Sample #005-C
ERR537892				yes	18386438	24235393	75.87	PRJEB6573	ERP006121	SAMEA2604643	ERS482529	ERX503189	ERA319851	9606	Homo sapiens	ILLUMINA	Illumina HiSeq 2500	#662-HSC	PAIRED	225	RNA-Seq	TRANSCRIPTOMIC	RANDOM	24235393	2472010086	Paresh Vyas group, Molecular haematology Unit, The Weatherall Institute of Molecular Medicine	2016-06-22	Illumina HiSeq 2500 paired end sequencing; Functional and genetic heterogeneity of distinctive leukaemic stem cell populations in CD34- human Acute Myeloid Leukaemia	Functional and genetic heterogeneity of distinctive leukaemic stem cell populations in CD34- human Acute Myeloid Leukaemia	E-MTAB-2672	E-MTAB-2672:WTCHG_47715_249	E-MTAB-2672:WTCHG_47715_249	1225375182;1157024770;	bfdcb83c128656fe3cde2db8165c4dcc;bccc2eb0542d4795bd9f4a661292c01d;	ftp.sra.ebi.ac.uk/vol1/fastq/ERR537/ERR537892/ERR537892_1.fastq.gz;ftp.sra.ebi.ac.uk/vol1/fastq/ERR537/ERR537892/ERR537892_2.fastq.gz;	fasp.sra.ebi.ac.uk:/vol1/fastq/ERR537/ERR537892/ERR537892_1.fastq.gz;fasp.sra.ebi.ac.uk:/vol1/fastq/ERR537/ERR537892/ERR537892_2.fastq.gz;	ftp.sra.ebi.ac.uk/vol1/fastq/ERR537/ERR537892/ERR537892_1.fastq.gz;ftp.sra.ebi.ac.uk/vol1/fastq/ERR537/ERR537892/ERR537892_2.fastq.gz;	1275871784;1201838862;	cd301ed5d2d1b47ff7cd5333394734bf;9198166eb8a328617ae115dfd8f63254;	ftp.sra.ebi.ac.uk/vol1/ERA319/ERA319851/fastq/WTCHG_47715_249_1_sequence.txt.gz;ftp.sra.ebi.ac.uk/vol1/ERA319/ERA319851/fastq/WTCHG_47715_249_2_sequence.txt.gz;	fasp.sra.ebi.ac.uk/vol1/ERA319/ERA319851/fastq/WTCHG_47715_249_1_sequence.txt.gz;fasp.sra.ebi.ac.uk/vol1/ERA319/ERA319851/fastq/WTCHG_47715_249_2_sequence.txt.gz;	FASTQ;FASTQ;	1687649335	5f9d400b94d9d3e78ad0fcf424ef6512	ftp.sra.ebi.ac.uk/vol1/err/ERR537/ERR537892	fasp.sra.ebi.ac.uk/vol1/err/ERR537/ERR537892			E-MTAB-2672:Sample #662-HSC
ERR537893				yes	22152996	27205988	81.43	PRJEB6573	ERP006121	SAMEA2604609	ERS482495	ERX503122	ERA319851	9606	Homo sapiens	ILLUMINA	Illumina HiSeq 2500	BM1-CMP	PAIRED	225	RNA-Seq	TRANSCRIPTOMIC	RANDOM	27205988	2775010776	Paresh Vyas group, Molecular haematology Unit, The Weatherall Institute of Molecular Medicine	2016-06-22	Illumina HiSeq 2500 paired end sequencing; Functional and genetic heterogeneity of distinctive leukaemic stem cell populations in CD34- human Acute Myeloid Leukaemia	Functional and genetic heterogeneity of distinctive leukaemic stem cell populations in CD34- human Acute Myeloid Leukaemia	E-MTAB-2672	E-MTAB-2672:WTCHG_47651_245	E-MTAB-2672:WTCHG_47651_245	1397478978;1330138993;	8421be2214a31f0d59c44f67a424b202;f9d8e772771400a9704899179cb028f4;	ftp.sra.ebi.ac.uk/vol1/fastq/ERR537/ERR537893/ERR537893_1.fastq.gz;ftp.sra.ebi.ac.uk/vol1/fastq/ERR537/ERR537893/ERR537893_2.fastq.gz;	fasp.sra.ebi.ac.uk:/vol1/fastq/ERR537/ERR537893/ERR537893_1.fastq.gz;fasp.sra.ebi.ac.uk:/vol1/fastq/ERR537/ERR537893/ERR537893_2.fastq.gz;	ftp.sra.ebi.ac.uk/vol1/fastq/ERR537/ERR537893/ERR537893_1.fastq.gz;ftp.sra.ebi.ac.uk/vol1/fastq/ERR537/ERR537893/ERR537893_2.fastq.gz;	1452056359;1378132238;	55d540358125171738db67a8d91f91c0;09010d97805447cd3b1e7ed8c183872a;	ftp.sra.ebi.ac.uk/vol1/ERA319/ERA319851/fastq/WTCHG_47651_245_1_sequence.txt.gz;ftp.sra.ebi.ac.uk/vol1/ERA319/ERA319851/fastq/WTCHG_47651_245_2_sequence.txt.gz;	fasp.sra.ebi.ac.uk/vol1/ERA319/ERA319851/fastq/WTCHG_47651_245_1_sequence.txt.gz;fasp.sra.ebi.ac.uk/vol1/ERA319/ERA319851/fastq/WTCHG_47651_245_2_sequence.txt.gz;	FASTQ;FASTQ;	1923272859	1e413cef3e7b8cb755e6f06a9a1222b9	ftp.sra.ebi.ac.uk/vol1/err/ERR537/ERR537893	fasp.sra.ebi.ac.uk/vol1/err/ERR537/ERR537893			E-MTAB-2672:Sample BM1-CMP
ERR537894				yes	21723505	30125841	72.11	PRJEB6573	ERP006121	SAMEA2604605	ERS482491	ERX503108	ERA319851	9606	Homo sapiens	ILLUMINA	Illumina HiSeq 2500	#001-pm	PAIRED	225	RNA-Seq	TRANSCRIPTOMIC	RANDOM	30125841	3072835782	Paresh Vyas group, Molecular haematology Unit, The Weatherall Institute of Molecular Medicine	2016-06-22	Illumina HiSeq 2500 paired end sequencing; Functional and genetic heterogeneity of distinctive leukaemic stem cell populations in CD34- human Acute Myeloid Leukaemia	Functional and genetic heterogeneity of distinctive leukaemic stem cell populations in CD34- human Acute Myeloid Leukaemia	E-MTAB-2672	E-MTAB-2672:WTCHG_47716_260	E-MTAB-2672:WTCHG_47716_260	1526473237;1428239293;	c93fb4ef44cd4701015ab931036f854c;0b457fa1d1cd3e92b62484386e70701a;	ftp.sra.ebi.ac.uk/vol1/fastq/ERR537/ERR537894/ERR537894_1.fastq.gz;ftp.sra.ebi.ac.uk/vol1/fastq/ERR537/ERR537894/ERR537894_2.fastq.gz;	fasp.sra.ebi.ac.uk:/vol1/fastq/ERR537/ERR537894/ERR537894_1.fastq.gz;fasp.sra.ebi.ac.uk:/vol1/fastq/ERR537/ERR537894/ERR537894_2.fastq.gz;	ftp.sra.ebi.ac.uk/vol1/fastq/ERR537/ERR537894/ERR537894_1.fastq.gz;ftp.sra.ebi.ac.uk/vol1/fastq/ERR537/ERR537894/ERR537894_2.fastq.gz;	1587975585;1481382673;	5c7a5a9785fe0e073c6bac163e7fafd7;80087621e47aa1af505698e3ff4a7f1c;	ftp.sra.ebi.ac.uk/vol1/ERA319/ERA319851/fastq/WTCHG_47716_260_1_sequence.txt.gz;ftp.sra.ebi.ac.uk/vol1/ERA319/ERA319851/fastq/WTCHG_47716_260_2_sequence.txt.gz;	fasp.sra.ebi.ac.uk/vol1/ERA319/ERA319851/fastq/WTCHG_47716_260_1_sequence.txt.gz;fasp.sra.ebi.ac.uk/vol1/ERA319/ERA319851/fastq/WTCHG_47716_260_2_sequence.txt.gz;	FASTQ;FASTQ;	2103690006	5f745f1f2f3ea12c3d42fc08c1c48d40	ftp.sra.ebi.ac.uk/vol1/err/ERR537/ERR537894	fasp.sra.ebi.ac.uk/vol1/err/ERR537/ERR537894			E-MTAB-2672:Sample #001-pm
ERR537895				yes	22587112	26547528	85.08	PRJEB6573	ERP006121	SAMEA2604642	ERS482528	ERX503184	ERA319851	9606	Homo sapiens	ILLUMINA	Illumina HiSeq 2500	#1204-CMP	PAIRED	225	RNA-Seq	TRANSCRIPTOMIC	RANDOM	26547528	2707847856	Paresh Vyas group, Molecular haematology Unit, The Weatherall Institute of Molecular Medicine	2016-06-22	Illumina HiSeq 2500 paired end sequencing; Functional and genetic heterogeneity of distinctive leukaemic stem cell populations in CD34- human Acute Myeloid Leukaemia	Functional and genetic heterogeneity of distinctive leukaemic stem cell populations in CD34- human Acute Myeloid Leukaemia	E-MTAB-2672	E-MTAB-2672:WTCHG_47711_217	E-MTAB-2672:WTCHG_47711_217	1360202761;1316830923;	b254b7104046812ac3ca309b897e1848;b69c1734d1bec7966417dea732cc4dbe;	ftp.sra.ebi.ac.uk/vol1/fastq/ERR537/ERR537895/ERR537895_1.fastq.gz;ftp.sra.ebi.ac.uk/vol1/fastq/ERR537/ERR537895/ERR537895_2.fastq.gz;	fasp.sra.ebi.ac.uk:/vol1/fastq/ERR537/ERR537895/ERR537895_1.fastq.gz;fasp.sra.ebi.ac.uk:/vol1/fastq/ERR537/ERR537895/ERR537895_2.fastq.gz;	ftp.sra.ebi.ac.uk/vol1/fastq/ERR537/ERR537895/ERR537895_1.fastq.gz;ftp.sra.ebi.ac.uk/vol1/fastq/ERR537/ERR537895/ERR537895_2.fastq.gz;	1416232306;1367219252;	a346c4bd2ddbd3fe1348384a938da018;2b2675c9407c06e62b22ff1a8e07ec7f;	ftp.sra.ebi.ac.uk/vol1/ERA319/ERA319851/fastq/WTCHG_47711_217_1_sequence.txt.gz;ftp.sra.ebi.ac.uk/vol1/ERA319/ERA319851/fastq/WTCHG_47711_217_2_sequence.txt.gz;	fasp.sra.ebi.ac.uk/vol1/ERA319/ERA319851/fastq/WTCHG_47711_217_1_sequence.txt.gz;fasp.sra.ebi.ac.uk/vol1/ERA319/ERA319851/fastq/WTCHG_47711_217_2_sequence.txt.gz;	FASTQ;FASTQ;	1879687475	ca6f7ddd826afa68a5a53ec26d01902f	ftp.sra.ebi.ac.uk/vol1/err/ERR537/ERR537895	fasp.sra.ebi.ac.uk/vol1/err/ERR537/ERR537895			E-MTAB-2672:Sample #1204-CMP
ERR537896				yes	14203674	16681956	85.14	PRJEB6573	ERP006121	SAMEA2604636	ERS482522	ERX503195	ERA319851	9606	Homo sapiens	ILLUMINA	Illumina HiSeq 2500	#005-C	PAIRED	225	RNA-Seq	TRANSCRIPTOMIC	RANDOM	16681956	1701559512	Paresh Vyas group, Molecular haematology Unit, The Weatherall Institute of Molecular Medicine	2016-06-22	Illumina HiSeq 2500 paired end sequencing; Functional and genetic heterogeneity of distinctive leukaemic stem cell populations in CD34- human Acute Myeloid Leukaemia	Functional and genetic heterogeneity of distinctive leukaemic stem cell populations in CD34- human Acute Myeloid Leukaemia	E-MTAB-2672	E-MTAB-2672:WTCHG_59162_267	E-MTAB-2672:WTCHG_59162_267	810934056;782375555;	f7a6c2cfb415869bf4c66c571f9d3a9d;f8f65edcbf5b8ed76d4d411ec32a1191;	ftp.sra.ebi.ac.uk/vol1/fastq/ERR537/ERR537896/ERR537896_1.fastq.gz;ftp.sra.ebi.ac.uk/vol1/fastq/ERR537/ERR537896/ERR537896_2.fastq.gz;	fasp.sra.ebi.ac.uk:/vol1/fastq/ERR537/ERR537896/ERR537896_1.fastq.gz;fasp.sra.ebi.ac.uk:/vol1/fastq/ERR537/ERR537896/ERR537896_2.fastq.gz;	ftp.sra.ebi.ac.uk/vol1/fastq/ERR537/ERR537896/ERR537896_1.fastq.gz;ftp.sra.ebi.ac.uk/vol1/fastq/ERR537/ERR537896/ERR537896_2.fastq.gz;	895223144;874013118;	ec40064b54e9ff116abd09be896d20fb;a040c0d51047acd47d1b30192ed9a254;	ftp.sra.ebi.ac.uk/vol1/ERA319/ERA319851/fastq/WTCHG_59162_267_1.fastq.gz;ftp.sra.ebi.ac.uk/vol1/ERA319/ERA319851/fastq/WTCHG_59162_267_2.fastq.gz;	fasp.sra.ebi.ac.uk/vol1/ERA319/ERA319851/fastq/WTCHG_59162_267_1.fastq.gz;fasp.sra.ebi.ac.uk/vol1/ERA319/ERA319851/fastq/WTCHG_59162_267_2.fastq.gz;	FASTQ;FASTQ;	1137372943	a275b37d0acb47d02f760ef2cfa9662c	ftp.sra.ebi.ac.uk/vol1/err/ERR537/ERR537896	fasp.sra.ebi.ac.uk/vol1/err/ERR537/ERR537896			E-MTAB-2672:Sample #005-C
ERR537897				yes	17492084	23928539	73.1	PRJEB6573	ERP006121	SAMEA2604599	ERS482485	ERX503192	ERA319851	9606	Homo sapiens	ILLUMINA	Illumina HiSeq 2500	#1204-MPP	PAIRED	225	RNA-Seq	TRANSCRIPTOMIC	RANDOM	23928539	2440710978	Paresh Vyas group, Molecular haematology Unit, The Weatherall Institute of Molecular Medicine	2016-06-22	Illumina HiSeq 2500 paired end sequencing; Functional and genetic heterogeneity of distinctive leukaemic stem cell populations in CD34- human Acute Myeloid Leukaemia	Functional and genetic heterogeneity of distinctive leukaemic stem cell populations in CD34- human Acute Myeloid Leukaemia	E-MTAB-2672	E-MTAB-2672:WTCHG_47710_215	E-MTAB-2672:WTCHG_47710_215	1205459112;1108203224;	8f03361f33ad4a2c76cb9294c47a0ee8;67c1125cb0f8964f7b740a9e8e925d48;	ftp.sra.ebi.ac.uk/vol1/fastq/ERR537/ERR537897/ERR537897_1.fastq.gz;ftp.sra.ebi.ac.uk/vol1/fastq/ERR537/ERR537897/ERR537897_2.fastq.gz;	fasp.sra.ebi.ac.uk:/vol1/fastq/ERR537/ERR537897/ERR537897_1.fastq.gz;fasp.sra.ebi.ac.uk:/vol1/fastq/ERR537/ERR537897/ERR537897_2.fastq.gz;	ftp.sra.ebi.ac.uk/vol1/fastq/ERR537/ERR537897/ERR537897_1.fastq.gz;ftp.sra.ebi.ac.uk/vol1/fastq/ERR537/ERR537897/ERR537897_2.fastq.gz;	1254173705;1150537511;	f8d05f1379b905e7f05ec8eee4ea7e38;82605e280ad502eb581b9bc49a3c2919;	ftp.sra.ebi.ac.uk/vol1/ERA319/ERA319851/fastq/WTCHG_47710_215_1_sequence.txt.gz;ftp.sra.ebi.ac.uk/vol1/ERA319/ERA319851/fastq/WTCHG_47710_215_2_sequence.txt.gz;	fasp.sra.ebi.ac.uk/vol1/ERA319/ERA319851/fastq/WTCHG_47710_215_1_sequence.txt.gz;fasp.sra.ebi.ac.uk/vol1/ERA319/ERA319851/fastq/WTCHG_47710_215_2_sequence.txt.gz;	FASTQ;FASTQ;	1655080039	2d92abe9469c10a1f54aec6fb5c0ec14	ftp.sra.ebi.ac.uk/vol1/err/ERR537/ERR537897	fasp.sra.ebi.ac.uk/vol1/err/ERR537/ERR537897			E-MTAB-2672:Sample #1204-MPP
ERR537898				yes	17939211	24252324	73.97	PRJEB6573	ERP006121	SAMEA2604622	ERS482508	ERX503200	ERA319851	9606	Homo sapiens	ILLUMINA	Illumina HiSeq 2500	#001-34p	PAIRED	225	RNA-Seq	TRANSCRIPTOMIC	RANDOM	24252324	2473737048	Paresh Vyas group, Molecular haematology Unit, The Weatherall Institute of Molecular Medicine	2016-06-22	Illumina HiSeq 2500 paired end sequencing; Functional and genetic heterogeneity of distinctive leukaemic stem cell populations in CD34- human Acute Myeloid Leukaemia	Functional and genetic heterogeneity of distinctive leukaemic stem cell populations in CD34- human Acute Myeloid Leukaemia	E-MTAB-2672	E-MTAB-2672:WTCHG_47653_261	E-MTAB-2672:WTCHG_47653_261	1242447069;1177641555;	4a1abb81e56718082b8d1c75207af73b;d2ee6d548733776beeca293aee3ca07b;	ftp.sra.ebi.ac.uk/vol1/fastq/ERR537/ERR537898/ERR537898_1.fastq.gz;ftp.sra.ebi.ac.uk/vol1/fastq/ERR537/ERR537898/ERR537898_2.fastq.gz;	fasp.sra.ebi.ac.uk:/vol1/fastq/ERR537/ERR537898/ERR537898_1.fastq.gz;fasp.sra.ebi.ac.uk:/vol1/fastq/ERR537/ERR537898/ERR537898_2.fastq.gz;	ftp.sra.ebi.ac.uk/vol1/fastq/ERR537/ERR537898/ERR537898_1.fastq.gz;ftp.sra.ebi.ac.uk/vol1/fastq/ERR537/ERR537898/ERR537898_2.fastq.gz;	1290661974;1220471400;	767a7cc091bd4214d7f08f7b1649ce41;1fb0bf1106d467c5207a8caa55981c0f;	ftp.sra.ebi.ac.uk/vol1/ERA319/ERA319851/fastq/WTCHG_47653_261_1_sequence.txt.gz;ftp.sra.ebi.ac.uk/vol1/ERA319/ERA319851/fastq/WTCHG_47653_261_2_sequence.txt.gz;	fasp.sra.ebi.ac.uk/vol1/ERA319/ERA319851/fastq/WTCHG_47653_261_1_sequence.txt.gz;fasp.sra.ebi.ac.uk/vol1/ERA319/ERA319851/fastq/WTCHG_47653_261_2_sequence.txt.gz;	FASTQ;FASTQ;	1709360272	d76517885a1888c7e10fdb2309c6511c	ftp.sra.ebi.ac.uk/vol1/err/ERR537/ERR537898	fasp.sra.ebi.ac.uk/vol1/err/ERR537/ERR537898			E-MTAB-2672:Sample #001-34p
ERR537899				no	12938088	15368623	84.19	PRJEB6573	ERP006121	SAMEA2604590	ERS482476	ERX503145	ERA319851	9606	Homo sapiens	ILLUMINA	Illumina HiSeq 2500	#006-C	PAIRED	225	RNA-Seq	TRANSCRIPTOMIC	RANDOM	15368623	1567599546	Paresh Vyas group, Molecular haematology Unit, The Weatherall Institute of Molecular Medicine	2016-06-22	Illumina HiSeq 2500 paired end sequencing; Functional and genetic heterogeneity of distinctive leukaemic stem cell populations in CD34- human Acute Myeloid Leukaemia	Functional and genetic heterogeneity of distinctive leukaemic stem cell populations in CD34- human Acute Myeloid Leukaemia	E-MTAB-2672	E-MTAB-2672:WTCHG_59161_271	E-MTAB-2672:WTCHG_59161_271	729841725;684144496;	a2498f21188a210d494b571877e6ac4d;05f2a27575a61427fc79bea4354119ef;	ftp.sra.ebi.ac.uk/vol1/fastq/ERR537/ERR537899/ERR537899_1.fastq.gz;ftp.sra.ebi.ac.uk/vol1/fastq/ERR537/ERR537899/ERR537899_2.fastq.gz;	fasp.sra.ebi.ac.uk:/vol1/fastq/ERR537/ERR537899/ERR537899_1.fastq.gz;fasp.sra.ebi.ac.uk:/vol1/fastq/ERR537/ERR537899/ERR537899_2.fastq.gz;	ftp.sra.ebi.ac.uk/vol1/fastq/ERR537/ERR537899/ERR537899_1.fastq.gz;ftp.sra.ebi.ac.uk/vol1/fastq/ERR537/ERR537899/ERR537899_2.fastq.gz;	818817447;771936203;	d0c290734826085f2c48f1e8ca47db5e;8573aee1ee3041b0098deaa148093deb;	ftp.sra.ebi.ac.uk/vol1/ERA319/ERA319851/fastq/WTCHG_59161_271_1.fastq.gz;ftp.sra.ebi.ac.uk/vol1/ERA319/ERA319851/fastq/WTCHG_59161_271_2.fastq.gz;	fasp.sra.ebi.ac.uk/vol1/ERA319/ERA319851/fastq/WTCHG_59161_271_1.fastq.gz;fasp.sra.ebi.ac.uk/vol1/ERA319/ERA319851/fastq/WTCHG_59161_271_2.fastq.gz;	FASTQ;FASTQ;	1056443525	7ac1b4be54de9f342113d4897d44421e	ftp.sra.ebi.ac.uk/vol1/err/ERR537/ERR537899	fasp.sra.ebi.ac.uk/vol1/err/ERR537/ERR537899			E-MTAB-2672:Sample #006-C
ERR537900				no	17859760	25735497	69.4	PRJEB6573	ERP006121	SAMEA2604639	ERS482525	ERX503171	ERA319851	9606	Homo sapiens	ILLUMINA	Illumina HiSeq 2500	#1037-34p	PAIRED	225	RNA-Seq	TRANSCRIPTOMIC	RANDOM	25735497	2625020694	Paresh Vyas group, Molecular haematology Unit, The Weatherall Institute of Molecular Medicine	2016-06-22	Illumina HiSeq 2500 paired end sequencing; Functional and genetic heterogeneity of distinctive leukaemic stem cell populations in CD34- human Acute Myeloid Leukaemia	Functional and genetic heterogeneity of distinctive leukaemic stem cell populations in CD34- human Acute Myeloid Leukaemia	E-MTAB-2672	E-MTAB-2672:WTCHG_47709_206	E-MTAB-2672:WTCHG_47709_206	1295996764;1176632600;	6755e8e2fabe68e744a6c7555d198aa0;f5c1fadeb4511d9cf65f2ad22aae9349;	ftp.sra.ebi.ac.uk/vol1/fastq/ERR537/ERR537900/ERR537900_1.fastq.gz;ftp.sra.ebi.ac.uk/vol1/fastq/ERR537/ERR537900/ERR537900_2.fastq.gz;	fasp.sra.ebi.ac.uk:/vol1/fastq/ERR537/ERR537900/ERR537900_1.fastq.gz;fasp.sra.ebi.ac.uk:/vol1/fastq/ERR537/ERR537900/ERR537900_2.fastq.gz;	ftp.sra.ebi.ac.uk/vol1/fastq/ERR537/ERR537900/ERR537900_1.fastq.gz;ftp.sra.ebi.ac.uk/vol1/fastq/ERR537/ERR537900/ERR537900_2.fastq.gz;	1347950110;1221630234;	30a78e1d04e1660da019735bc73ce845;57dd8ffcde4d46b0f5067b73187b671e;	ftp.sra.ebi.ac.uk/vol1/ERA319/ERA319851/fastq/WTCHG_47709_206_1_sequence.txt.gz;ftp.sra.ebi.ac.uk/vol1/ERA319/ERA319851/fastq/WTCHG_47709_206_2_sequence.txt.gz;	fasp.sra.ebi.ac.uk/vol1/ERA319/ERA319851/fastq/WTCHG_47709_206_1_sequence.txt.gz;fasp.sra.ebi.ac.uk/vol1/ERA319/ERA319851/fastq/WTCHG_47709_206_2_sequence.txt.gz;	FASTQ;FASTQ;	1788860711	a4ac05e6a11362fbca41e1ee4923507d	ftp.sra.ebi.ac.uk/vol1/err/ERR537/ERR537900	fasp.sra.ebi.ac.uk/vol1/err/ERR537/ERR537900			E-MTAB-2672:Sample #1037-34p
ERR537901				no	15725458	22840494	68.85	PRJEB6573	ERP006121	SAMEA2604601	ERS482487	ERX503103	ERA319851	9606	Homo sapiens	ILLUMINA	Illumina HiSeq 2500	#059-pp	PAIRED	225	RNA-Seq	TRANSCRIPTOMIC	RANDOM	22840494	2329730388	Paresh Vyas group, Molecular haematology Unit, The Weatherall Institute of Molecular Medicine	2016-06-22	Illumina HiSeq 2500 paired end sequencing; Functional and genetic heterogeneity of distinctive leukaemic stem cell populations in CD34- human Acute Myeloid Leukaemia	Functional and genetic heterogeneity of distinctive leukaemic stem cell populations in CD34- human Acute Myeloid Leukaemia	E-MTAB-2672	E-MTAB-2672:WTCHG_47647_212	E-MTAB-2672:WTCHG_47647_212	1143910622;1048409420;	4a981fa0a9376ce63c70fc2e18e21ae0;b97570b63d3e8f5303b8100539e335e3;	ftp.sra.ebi.ac.uk/vol1/fastq/ERR537/ERR537901/ERR537901_1.fastq.gz;ftp.sra.ebi.ac.uk/vol1/fastq/ERR537/ERR537901/ERR537901_2.fastq.gz;	fasp.sra.ebi.ac.uk:/vol1/fastq/ERR537/ERR537901/ERR537901_1.fastq.gz;fasp.sra.ebi.ac.uk:/vol1/fastq/ERR537/ERR537901/ERR537901_2.fastq.gz;	ftp.sra.ebi.ac.uk/vol1/fastq/ERR537/ERR537901/ERR537901_1.fastq.gz;ftp.sra.ebi.ac.uk/vol1/fastq/ERR537/ERR537901/ERR537901_2.fastq.gz;	1189707192;1086476752;	038b4c7e1193ca7f86c083e5cdb147d3;7bfe1bed7e9916b81fc60b9bdc31bf99;	ftp.sra.ebi.ac.uk/vol1/ERA319/ERA319851/fastq/WTCHG_47647_212_1_sequence.txt.gz;ftp.sra.ebi.ac.uk/vol1/ERA319/ERA319851/fastq/WTCHG_47647_212_2_sequence.txt.gz;	fasp.sra.ebi.ac.uk/vol1/ERA319/ERA319851/fastq/WTCHG_47647_212_1_sequence.txt.gz;fasp.sra.ebi.ac.uk/vol1/ERA319/ERA319851/fastq/WTCHG_47647_212_2_sequence.txt.gz;	FASTQ;FASTQ;	1572512157	82c4d797acfe5526d588465b9bbf8ee8	ftp.sra.ebi.ac.uk/vol1/err/ERR537/ERR537901	fasp.sra.ebi.ac.uk/vol1/err/ERR537/ERR537901			E-MTAB-2672:Sample #059-pp
ERR537902				no	14002538	21333576	65.64	PRJEB6573	ERP006121	SAMEA2604597	ERS482483	ERX503154	ERA319851	9606	Homo sapiens	ILLUMINA	Illumina HiSeq 2500	#1037-117m	PAIRED	225	RNA-Seq	TRANSCRIPTOMIC	RANDOM	21333576	2176024752	Paresh Vyas group, Molecular haematology Unit, The Weatherall Institute of Molecular Medicine	2016-06-22	Illumina HiSeq 2500 paired end sequencing; Functional and genetic heterogeneity of distinctive leukaemic stem cell populations in CD34- human Acute Myeloid Leukaemia	Functional and genetic heterogeneity of distinctive leukaemic stem cell populations in CD34- human Acute Myeloid Leukaemia	E-MTAB-2672	E-MTAB-2672:WTCHG_47647_209	E-MTAB-2672:WTCHG_47647_209	1064681118;967835581;	1549637b8d546223c4a27c3a0d6db2bd;83bd7e93e0acc020e893be3429f8fe7f;	ftp.sra.ebi.ac.uk/vol1/fastq/ERR537/ERR537902/ERR537902_1.fastq.gz;ftp.sra.ebi.ac.uk/vol1/fastq/ERR537/ERR537902/ERR537902_2.fastq.gz;	fasp.sra.ebi.ac.uk:/vol1/fastq/ERR537/ERR537902/ERR537902_1.fastq.gz;fasp.sra.ebi.ac.uk:/vol1/fastq/ERR537/ERR537902/ERR537902_2.fastq.gz;	ftp.sra.ebi.ac.uk/vol1/fastq/ERR537/ERR537902/ERR537902_1.fastq.gz;ftp.sra.ebi.ac.uk/vol1/fastq/ERR537/ERR537902/ERR537902_2.fastq.gz;	1108292358;1003135256;	90d3504e927cd125181b04d42bd13815;42f9fc4cc2ceb6d0d8748dd341c0b25f;	ftp.sra.ebi.ac.uk/vol1/ERA319/ERA319851/fastq/WTCHG_47647_209_1_sequence.txt.gz;ftp.sra.ebi.ac.uk/vol1/ERA319/ERA319851/fastq/WTCHG_47647_209_2_sequence.txt.gz;	fasp.sra.ebi.ac.uk/vol1/ERA319/ERA319851/fastq/WTCHG_47647_209_1_sequence.txt.gz;fasp.sra.ebi.ac.uk/vol1/ERA319/ERA319851/fastq/WTCHG_47647_209_2_sequence.txt.gz;	FASTQ;FASTQ;	1460437767	24b78fa43b422880b2fe242711becebc	ftp.sra.ebi.ac.uk/vol1/err/ERR537/ERR537902	fasp.sra.ebi.ac.uk/vol1/err/ERR537/ERR537902			E-MTAB-2672:Sample #1037-117m
ERR537903				no	16095328	24656081	65.28	PRJEB6573	ERP006121	SAMEA2604623	ERS482509	ERX503132	ERA319851	9606	Homo sapiens	ILLUMINA	Illumina HiSeq 2500	#1204-A	PAIRED	225	RNA-Seq	TRANSCRIPTOMIC	RANDOM	24656081	2514920262	Paresh Vyas group, Molecular haematology Unit, The Weatherall Institute of Molecular Medicine	2016-06-22	Illumina HiSeq 2500 paired end sequencing; Functional and genetic heterogeneity of distinctive leukaemic stem cell populations in CD34- human Acute Myeloid Leukaemia	Functional and genetic heterogeneity of distinctive leukaemic stem cell populations in CD34- human Acute Myeloid Leukaemia	E-MTAB-2672	E-MTAB-2672:WTCHG_47648_220	E-MTAB-2672:WTCHG_47648_220	1223359912;1084425967;	36d3e4f2796da3eb0150e0fda1666b34;928998a67bca725875a9efe395d02da9;	ftp.sra.ebi.ac.uk/vol1/fastq/ERR537/ERR537903/ERR537903_1.fastq.gz;ftp.sra.ebi.ac.uk/vol1/fastq/ERR537/ERR537903/ERR537903_2.fastq.gz;	fasp.sra.ebi.ac.uk:/vol1/fastq/ERR537/ERR537903/ERR537903_1.fastq.gz;fasp.sra.ebi.ac.uk:/vol1/fastq/ERR537/ERR537903/ERR537903_2.fastq.gz;	ftp.sra.ebi.ac.uk/vol1/fastq/ERR537/ERR537903/ERR537903_1.fastq.gz;ftp.sra.ebi.ac.uk/vol1/fastq/ERR537/ERR537903/ERR537903_2.fastq.gz;	1274017755;1122923507;	7f8fe9dea493bd65a06b91c6f7d9245f;c7ed6dc27c99286bee69e63bafdb40b8;	ftp.sra.ebi.ac.uk/vol1/ERA319/ERA319851/fastq/WTCHG_47648_220_1_sequence.txt.gz;ftp.sra.ebi.ac.uk/vol1/ERA319/ERA319851/fastq/WTCHG_47648_220_2_sequence.txt.gz;	fasp.sra.ebi.ac.uk/vol1/ERA319/ERA319851/fastq/WTCHG_47648_220_1_sequence.txt.gz;fasp.sra.ebi.ac.uk/vol1/ERA319/ERA319851/fastq/WTCHG_47648_220_2_sequence.txt.gz;	FASTQ;FASTQ;	1717495718	0935dbf65ebabcb9be1eea87fcddb669	ftp.sra.ebi.ac.uk/vol1/err/ERR537/ERR537903	fasp.sra.ebi.ac.uk/vol1/err/ERR537/ERR537903			E-MTAB-2672:Sample #1204-A
ERR537904				no	15458658	24162775	63.98	PRJEB6573	ERP006121	SAMEA2604598	ERS482484	ERX503099	ERA319851	9606	Homo sapiens	ILLUMINA	Illumina HiSeq 2500	#059-mp	PAIRED	225	RNA-Seq	TRANSCRIPTOMIC	RANDOM	24162775	2464603050	Paresh Vyas group, Molecular haematology Unit, The Weatherall Institute of Molecular Medicine	2016-06-22	Illumina HiSeq 2500 paired end sequencing; Functional and genetic heterogeneity of distinctive leukaemic stem cell populations in CD34- human Acute Myeloid Leukaemia	Functional and genetic heterogeneity of distinctive leukaemic stem cell populations in CD34- human Acute Myeloid Leukaemia	E-MTAB-2672	E-MTAB-2672:WTCHG_47710_213	E-MTAB-2672:WTCHG_47710_213	1214995147;1111146453;	feeb77811775efd32814d50c9ec54a49;25fa896c15c2e8ca70834886b5d34620;	ftp.sra.ebi.ac.uk/vol1/fastq/ERR537/ERR537904/ERR537904_1.fastq.gz;ftp.sra.ebi.ac.uk/vol1/fastq/ERR537/ERR537904/ERR537904_2.fastq.gz;	fasp.sra.ebi.ac.uk:/vol1/fastq/ERR537/ERR537904/ERR537904_1.fastq.gz;fasp.sra.ebi.ac.uk:/vol1/fastq/ERR537/ERR537904/ERR537904_2.fastq.gz;	ftp.sra.ebi.ac.uk/vol1/fastq/ERR537/ERR537904/ERR537904_1.fastq.gz;ftp.sra.ebi.ac.uk/vol1/fastq/ERR537/ERR537904/ERR537904_2.fastq.gz;	1263262079;1152933339;	1c62ed014574f91b3db93a68d6774d1a;4a8d4d7ce75cbac1cf83baa681dddf61;	ftp.sra.ebi.ac.uk/vol1/ERA319/ERA319851/fastq/WTCHG_47710_213_1_sequence.txt.gz;ftp.sra.ebi.ac.uk/vol1/ERA319/ERA319851/fastq/WTCHG_47710_213_2_sequence.txt.gz;	fasp.sra.ebi.ac.uk/vol1/ERA319/ERA319851/fastq/WTCHG_47710_213_1_sequence.txt.gz;fasp.sra.ebi.ac.uk/vol1/ERA319/ERA319851/fastq/WTCHG_47710_213_2_sequence.txt.gz;	FASTQ;FASTQ;	1668010091	a44ded81110d2152ce746beb5e1ae8df	ftp.sra.ebi.ac.uk/vol1/err/ERR537/ERR537904	fasp.sra.ebi.ac.uk/vol1/err/ERR537/ERR537904			E-MTAB-2672:Sample #059-mp
ERR537905				yes	17223051	21942555	78.49	PRJEB6573	ERP006121	SAMEA2604631	ERS482517	ERX503144	ERA319851	9606	Homo sapiens	ILLUMINA	Illumina HiSeq 2500	#014-LMPP	PAIRED	225	RNA-Seq	TRANSCRIPTOMIC	RANDOM	21942555	2238140610	Paresh Vyas group, Molecular haematology Unit, The Weatherall Institute of Molecular Medicine	2016-06-22	Illumina HiSeq 2500 paired end sequencing; Functional and genetic heterogeneity of distinctive leukaemic stem cell populations in CD34- human Acute Myeloid Leukaemia	Functional and genetic heterogeneity of distinctive leukaemic stem cell populations in CD34- human Acute Myeloid Leukaemia	E-MTAB-2672	E-MTAB-2672:WTCHG_47709_203	E-MTAB-2672:WTCHG_47709_203	1122341571;1036244297;	51ab4658be05ecdee4305e9a53604610;597ca37ecad817ec450a0372a1a6b0c2;	ftp.sra.ebi.ac.uk/vol1/fastq/ERR537/ERR537905/ERR537905_1.fastq.gz;ftp.sra.ebi.ac.uk/vol1/fastq/ERR537/ERR537905/ERR537905_2.fastq.gz;	fasp.sra.ebi.ac.uk:/vol1/fastq/ERR537/ERR537905/ERR537905_1.fastq.gz;fasp.sra.ebi.ac.uk:/vol1/fastq/ERR537/ERR537905/ERR537905_2.fastq.gz;	ftp.sra.ebi.ac.uk/vol1/fastq/ERR537/ERR537905/ERR537905_1.fastq.gz;ftp.sra.ebi.ac.uk/vol1/fastq/ERR537/ERR537905/ERR537905_2.fastq.gz;	1168628399;1075901749;	407835242b0d105db19c01c947f9d00f;6b467c90cb437917619478576696ebaa;	ftp.sra.ebi.ac.uk/vol1/ERA319/ERA319851/fastq/WTCHG_47709_203_1_sequence.txt.gz;ftp.sra.ebi.ac.uk/vol1/ERA319/ERA319851/fastq/WTCHG_47709_203_2_sequence.txt.gz;	fasp.sra.ebi.ac.uk/vol1/ERA319/ERA319851/fastq/WTCHG_47709_203_1_sequence.txt.gz;fasp.sra.ebi.ac.uk/vol1/ERA319/ERA319851/fastq/WTCHG_47709_203_2_sequence.txt.gz;	FASTQ;FASTQ;	1544495941	3588b756c845ab9bb3312d39dcd36812	ftp.sra.ebi.ac.uk/vol1/err/ERR537/ERR537905	fasp.sra.ebi.ac.uk/vol1/err/ERR537/ERR537905			E-MTAB-2672:Sample #014-LMPP
ERR537906				no	16120550	24094021	66.91	PRJEB6573	ERP006121	SAMEA2604624	ERS482510	ERX503133	ERA319851	9606	Homo sapiens	ILLUMINA	Illumina HiSeq 2500	#044-pp	PAIRED	225	RNA-Seq	TRANSCRIPTOMIC	RANDOM	24094021	2457590142	Paresh Vyas group, Molecular haematology Unit, The Weatherall Institute of Molecular Medicine	2016-06-22	Illumina HiSeq 2500 paired end sequencing; Functional and genetic heterogeneity of distinctive leukaemic stem cell populations in CD34- human Acute Myeloid Leukaemia	Functional and genetic heterogeneity of distinctive leukaemic stem cell populations in CD34- human Acute Myeloid Leukaemia	E-MTAB-2672	E-MTAB-2672:WTCHG_47653_262	E-MTAB-2672:WTCHG_47653_262	1225524228;1169170108;	94f6f4a5d7e76c537f291fadadf6d4b2;ce19ece2a5c33ebefca311c37737cf63;	ftp.sra.ebi.ac.uk/vol1/fastq/ERR537/ERR537906/ERR537906_1.fastq.gz;ftp.sra.ebi.ac.uk/vol1/fastq/ERR537/ERR537906/ERR537906_2.fastq.gz;	fasp.sra.ebi.ac.uk:/vol1/fastq/ERR537/ERR537906/ERR537906_1.fastq.gz;fasp.sra.ebi.ac.uk:/vol1/fastq/ERR537/ERR537906/ERR537906_2.fastq.gz;	ftp.sra.ebi.ac.uk/vol1/fastq/ERR537/ERR537906/ERR537906_1.fastq.gz;ftp.sra.ebi.ac.uk/vol1/fastq/ERR537/ERR537906/ERR537906_2.fastq.gz;	1274903206;1214556046;	7096e9ef675921fd576f75f81a20a74f;2b00f0460fcf6a5cb3209f56f60909d9;	ftp.sra.ebi.ac.uk/vol1/ERA319/ERA319851/fastq/WTCHG_47653_262_1_sequence.txt.gz;ftp.sra.ebi.ac.uk/vol1/ERA319/ERA319851/fastq/WTCHG_47653_262_2_sequence.txt.gz;	fasp.sra.ebi.ac.uk/vol1/ERA319/ERA319851/fastq/WTCHG_47653_262_1_sequence.txt.gz;fasp.sra.ebi.ac.uk/vol1/ERA319/ERA319851/fastq/WTCHG_47653_262_2_sequence.txt.gz;	FASTQ;FASTQ;	1689789439	de86a7d96668b8978069021e1d65ff70	ftp.sra.ebi.ac.uk/vol1/err/ERR537/ERR537906	fasp.sra.ebi.ac.uk/vol1/err/ERR537/ERR537906			E-MTAB-2672:Sample #044-pp
ERR537907				yes	13626629	15359502	88.72	PRJEB6573	ERP006121	SAMEA2604610	ERS482496	ERX503116	ERA319851	9606	Homo sapiens	ILLUMINA	Illumina HiSeq 2500	#005-A	PAIRED	225	RNA-Seq	TRANSCRIPTOMIC	RANDOM	15359502	1566669204	Paresh Vyas group, Molecular haematology Unit, The Weatherall Institute of Molecular Medicine	2016-06-22	Illumina HiSeq 2500 paired end sequencing; Functional and genetic heterogeneity of distinctive leukaemic stem cell populations in CD34- human Acute Myeloid Leukaemia	Functional and genetic heterogeneity of distinctive leukaemic stem cell populations in CD34- human Acute Myeloid Leukaemia	E-MTAB-2672	E-MTAB-2672:WTCHG_59162_265	E-MTAB-2672:WTCHG_59162_265	750858241;748547338;	002f08cd3f35f08144e90f81a79d28a7;5026e09c975013d47b22bed6213d4282;	ftp.sra.ebi.ac.uk/vol1/fastq/ERR537/ERR537907/ERR537907_1.fastq.gz;ftp.sra.ebi.ac.uk/vol1/fastq/ERR537/ERR537907/ERR537907_2.fastq.gz;	fasp.sra.ebi.ac.uk:/vol1/fastq/ERR537/ERR537907/ERR537907_1.fastq.gz;fasp.sra.ebi.ac.uk:/vol1/fastq/ERR537/ERR537907/ERR537907_2.fastq.gz;	ftp.sra.ebi.ac.uk/vol1/fastq/ERR537/ERR537907/ERR537907_1.fastq.gz;ftp.sra.ebi.ac.uk/vol1/fastq/ERR537/ERR537907/ERR537907_2.fastq.gz;	830142467;833625157;	ee693f3980abee945777529b14e71a2c;bfa2b8df7fc660fa662b11b730a63645;	ftp.sra.ebi.ac.uk/vol1/ERA319/ERA319851/fastq/WTCHG_59162_265_1.fastq.gz;ftp.sra.ebi.ac.uk/vol1/ERA319/ERA319851/fastq/WTCHG_59162_265_2.fastq.gz;	fasp.sra.ebi.ac.uk/vol1/ERA319/ERA319851/fastq/WTCHG_59162_265_1.fastq.gz;fasp.sra.ebi.ac.uk/vol1/ERA319/ERA319851/fastq/WTCHG_59162_265_2.fastq.gz;	FASTQ;FASTQ;	1060258968	6a434d7d9f3f517a3276c23f76f2e02b	ftp.sra.ebi.ac.uk/vol1/err/ERR537/ERR537907	fasp.sra.ebi.ac.uk/vol1/err/ERR537/ERR537907			E-MTAB-2672:Sample #005-A
ERR537908				yes	24144711	28013551	86.19	PRJEB6573	ERP006121	SAMEA2604644	ERS482530	ERX503193	ERA319851	9606	Homo sapiens	ILLUMINA	Illumina HiSeq 2500	#1204-MEP	PAIRED	225	RNA-Seq	TRANSCRIPTOMIC	RANDOM	28013551	2857382202	Paresh Vyas group, Molecular haematology Unit, The Weatherall Institute of Molecular Medicine	2016-06-22	Illumina HiSeq 2500 paired end sequencing; Functional and genetic heterogeneity of distinctive leukaemic stem cell populations in CD34- human Acute Myeloid Leukaemia	Functional and genetic heterogeneity of distinctive leukaemic stem cell populations in CD34- human Acute Myeloid Leukaemia	E-MTAB-2672	E-MTAB-2672:WTCHG_47711_219	E-MTAB-2672:WTCHG_47711_219	1432224627;1351056368;	3bc18d1735627593b9dda8880fd93af1;547a2ea7d3030575fc407b530b6f3481;	ftp.sra.ebi.ac.uk/vol1/fastq/ERR537/ERR537908/ERR537908_1.fastq.gz;ftp.sra.ebi.ac.uk/vol1/fastq/ERR537/ERR537908/ERR537908_2.fastq.gz;	fasp.sra.ebi.ac.uk:/vol1/fastq/ERR537/ERR537908/ERR537908_1.fastq.gz;fasp.sra.ebi.ac.uk:/vol1/fastq/ERR537/ERR537908/ERR537908_2.fastq.gz;	ftp.sra.ebi.ac.uk/vol1/fastq/ERR537/ERR537908/ERR537908_1.fastq.gz;ftp.sra.ebi.ac.uk/vol1/fastq/ERR537/ERR537908/ERR537908_2.fastq.gz;	1489753735;1400303785;	56f2d54b782d76ecb2611f2d8e5c7fc3;a90a533fe7d95bdbab04e235ce3ff3f8;	ftp.sra.ebi.ac.uk/vol1/ERA319/ERA319851/fastq/WTCHG_47711_219_1_sequence.txt.gz;ftp.sra.ebi.ac.uk/vol1/ERA319/ERA319851/fastq/WTCHG_47711_219_2_sequence.txt.gz;	fasp.sra.ebi.ac.uk/vol1/ERA319/ERA319851/fastq/WTCHG_47711_219_1_sequence.txt.gz;fasp.sra.ebi.ac.uk/vol1/ERA319/ERA319851/fastq/WTCHG_47711_219_2_sequence.txt.gz;	FASTQ;FASTQ;	1974852427	05cbd03b19fab1ddb978b98c9303c4e6	ftp.sra.ebi.ac.uk/vol1/err/ERR537/ERR537908	fasp.sra.ebi.ac.uk/vol1/err/ERR537/ERR537908			E-MTAB-2672:Sample #1204-MEP
ERR537909				no	13875913	21663216	64.05	PRJEB6573	ERP006121	SAMEA2604598	ERS482484	ERX503104	ERA319851	9606	Homo sapiens	ILLUMINA	Illumina HiSeq 2500	#059-mp	PAIRED	225	RNA-Seq	TRANSCRIPTOMIC	RANDOM	21663216	2209648032	Paresh Vyas group, Molecular haematology Unit, The Weatherall Institute of Molecular Medicine	2016-06-22	Illumina HiSeq 2500 paired end sequencing; Functional and genetic heterogeneity of distinctive leukaemic stem cell populations in CD34- human Acute Myeloid Leukaemia	Functional and genetic heterogeneity of distinctive leukaemic stem cell populations in CD34- human Acute Myeloid Leukaemia	E-MTAB-2672	E-MTAB-2672:WTCHG_47647_213	E-MTAB-2672:WTCHG_47647_213	1077706039;994861968;	4d52ef5b51eda60f4e251cbce4979b0b;d07ebd12595bac92cf454744f7863aaf;	ftp.sra.ebi.ac.uk/vol1/fastq/ERR537/ERR537909/ERR537909_1.fastq.gz;ftp.sra.ebi.ac.uk/vol1/fastq/ERR537/ERR537909/ERR537909_2.fastq.gz;	fasp.sra.ebi.ac.uk:/vol1/fastq/ERR537/ERR537909/ERR537909_1.fastq.gz;fasp.sra.ebi.ac.uk:/vol1/fastq/ERR537/ERR537909/ERR537909_2.fastq.gz;	ftp.sra.ebi.ac.uk/vol1/fastq/ERR537/ERR537909/ERR537909_1.fastq.gz;ftp.sra.ebi.ac.uk/vol1/fastq/ERR537/ERR537909/ERR537909_2.fastq.gz;	1120266487;1031280617;	cd981886bce87d3b0aab2f8ccb5a0d7f;fff078355f906ec28d37414dbe481b11;	ftp.sra.ebi.ac.uk/vol1/ERA319/ERA319851/fastq/WTCHG_47647_213_1_sequence.txt.gz;ftp.sra.ebi.ac.uk/vol1/ERA319/ERA319851/fastq/WTCHG_47647_213_2_sequence.txt.gz;	fasp.sra.ebi.ac.uk/vol1/ERA319/ERA319851/fastq/WTCHG_47647_213_1_sequence.txt.gz;fasp.sra.ebi.ac.uk/vol1/ERA319/ERA319851/fastq/WTCHG_47647_213_2_sequence.txt.gz;	FASTQ;FASTQ;	1484812138	1711e1938f5a1ca755d7cba09072a923	ftp.sra.ebi.ac.uk/vol1/err/ERR537/ERR537909	fasp.sra.ebi.ac.uk/vol1/err/ERR537/ERR537909			E-MTAB-2672:Sample #059-mp
ERR537910				no	13380982	21278449	62.89	PRJEB6573	ERP006121	SAMEA2604617	ERS482503	ERX503125	ERA319851	9606	Homo sapiens	ILLUMINA	Illumina HiSeq 2500	#880-pp	PAIRED	225	RNA-Seq	TRANSCRIPTOMIC	RANDOM	21278449	2170401798	Paresh Vyas group, Molecular haematology Unit, The Weatherall Institute of Molecular Medicine	2016-06-22	Illumina HiSeq 2500 paired end sequencing; Functional and genetic heterogeneity of distinctive leukaemic stem cell populations in CD34- human Acute Myeloid Leukaemia	Functional and genetic heterogeneity of distinctive leukaemic stem cell populations in CD34- human Acute Myeloid Leukaemia	E-MTAB-2672	E-MTAB-2672:WTCHG_45712_285	E-MTAB-2672:WTCHG_45712_285	992455341;962371843;	1d5bf874d2d26a30db41ae83445c68b4;3b10f4b295b46f0f364727e48c2b8101;	ftp.sra.ebi.ac.uk/vol1/fastq/ERR537/ERR537910/ERR537910_1.fastq.gz;ftp.sra.ebi.ac.uk/vol1/fastq/ERR537/ERR537910/ERR537910_2.fastq.gz;	fasp.sra.ebi.ac.uk:/vol1/fastq/ERR537/ERR537910/ERR537910_1.fastq.gz;fasp.sra.ebi.ac.uk:/vol1/fastq/ERR537/ERR537910/ERR537910_2.fastq.gz;	ftp.sra.ebi.ac.uk/vol1/fastq/ERR537/ERR537910/ERR537910_1.fastq.gz;ftp.sra.ebi.ac.uk/vol1/fastq/ERR537/ERR537910/ERR537910_2.fastq.gz;	1033413545;999816897;	f033450c928a29a2fafb9d0bac743ab9;2faed68fb74c777cb7e4bf307acde9b3;	ftp.sra.ebi.ac.uk/vol1/ERA319/ERA319851/fastq/WTCHG_45712_285_1_sequence.txt.gz;ftp.sra.ebi.ac.uk/vol1/ERA319/ERA319851/fastq/WTCHG_45712_285_2_sequence.txt.gz;	fasp.sra.ebi.ac.uk/vol1/ERA319/ERA319851/fastq/WTCHG_45712_285_1_sequence.txt.gz;fasp.sra.ebi.ac.uk/vol1/ERA319/ERA319851/fastq/WTCHG_45712_285_2_sequence.txt.gz;	FASTQ;FASTQ;	1386011959	067a6850648670fc34edf73df94daf4b	ftp.sra.ebi.ac.uk/vol1/err/ERR537/ERR537910	fasp.sra.ebi.ac.uk/vol1/err/ERR537/ERR537910			E-MTAB-2672:Sample #880-pp
ERR537911				yes	6742079	9216258	73.15	PRJEB6573	ERP006121	SAMEA2604603	ERS482489	ERX503121	ERA319851	9606	Homo sapiens	ILLUMINA	Illumina HiSeq 2500	#230-pp	PAIRED	225	RNA-Seq	TRANSCRIPTOMIC	RANDOM	9216258	940058316	Paresh Vyas group, Molecular haematology Unit, The Weatherall Institute of Molecular Medicine	2016-06-22	Illumina HiSeq 2500 paired end sequencing; Functional and genetic heterogeneity of distinctive leukaemic stem cell populations in CD34- human Acute Myeloid Leukaemia	Functional and genetic heterogeneity of distinctive leukaemic stem cell populations in CD34- human Acute Myeloid Leukaemia	E-MTAB-2672	E-MTAB-2672:WTCHG_52862_224	E-MTAB-2672:WTCHG_52862_224	451326384;435108966;	c1f8abb1120a279de9ab8da0c13a635b;4c7bf6fea70ff86e6d1b33bc6a08b008;	ftp.sra.ebi.ac.uk/vol1/fastq/ERR537/ERR537911/ERR537911_1.fastq.gz;ftp.sra.ebi.ac.uk/vol1/fastq/ERR537/ERR537911/ERR537911_2.fastq.gz;	fasp.sra.ebi.ac.uk:/vol1/fastq/ERR537/ERR537911/ERR537911_1.fastq.gz;fasp.sra.ebi.ac.uk:/vol1/fastq/ERR537/ERR537911/ERR537911_2.fastq.gz;	ftp.sra.ebi.ac.uk/vol1/fastq/ERR537/ERR537911/ERR537911_1.fastq.gz;ftp.sra.ebi.ac.uk/vol1/fastq/ERR537/ERR537911/ERR537911_2.fastq.gz;	424224193;408212216;	96da5022a2117c1d8d244257a798304f;571b3b9b92e12bf21b543a682b0b9c3a;	ftp.sra.ebi.ac.uk/vol1/ERA319/ERA319851/fastq/WTCHG_52862_224_1.fastq.gz;ftp.sra.ebi.ac.uk/vol1/ERA319/ERA319851/fastq/WTCHG_52862_224_2.fastq.gz;	fasp.sra.ebi.ac.uk/vol1/ERA319/ERA319851/fastq/WTCHG_52862_224_1.fastq.gz;fasp.sra.ebi.ac.uk/vol1/ERA319/ERA319851/fastq/WTCHG_52862_224_2.fastq.gz;	FASTQ;FASTQ;	619704750	5d118f86476991d1a2e7fb6a8b7b44e3	ftp.sra.ebi.ac.uk/vol1/err/ERR537/ERR537911	fasp.sra.ebi.ac.uk/vol1/err/ERR537/ERR537911			E-MTAB-2672:Sample #230-pp
ERR537912				yes	21000522	25538539	82.23	PRJEB6573	ERP006121	SAMEA2604594	ERS482480	ERX503095	ERA319851	9606	Homo sapiens	ILLUMINA	Illumina HiSeq 2500	#662-MEP	PAIRED	225	RNA-Seq	TRANSCRIPTOMIC	RANDOM	25538539	2604930978	Paresh Vyas group, Molecular haematology Unit, The Weatherall Institute of Molecular Medicine	2016-06-22	Illumina HiSeq 2500 paired end sequencing; Functional and genetic heterogeneity of distinctive leukaemic stem cell populations in CD34- human Acute Myeloid Leukaemia	Functional and genetic heterogeneity of distinctive leukaemic stem cell populations in CD34- human Acute Myeloid Leukaemia	E-MTAB-2672	E-MTAB-2672:WTCHG_47715_254	E-MTAB-2672:WTCHG_47715_254	1302535228;1228835022;	87f23eb20f63ebce076df618b66ffac2;e450f683ec523f8985cf97813a4d3ec4;	ftp.sra.ebi.ac.uk/vol1/fastq/ERR537/ERR537912/ERR537912_1.fastq.gz;ftp.sra.ebi.ac.uk/vol1/fastq/ERR537/ERR537912/ERR537912_2.fastq.gz;	fasp.sra.ebi.ac.uk:/vol1/fastq/ERR537/ERR537912/ERR537912_1.fastq.gz;fasp.sra.ebi.ac.uk:/vol1/fastq/ERR537/ERR537912/ERR537912_2.fastq.gz;	ftp.sra.ebi.ac.uk/vol1/fastq/ERR537/ERR537912/ERR537912_1.fastq.gz;ftp.sra.ebi.ac.uk/vol1/fastq/ERR537/ERR537912/ERR537912_2.fastq.gz;	1355561816;1275395012;	32331a6a929d122c4679ee2f9e093dbe;bdaafffc186a7aa375a88f343826c613;	ftp.sra.ebi.ac.uk/vol1/ERA319/ERA319851/fastq/WTCHG_47715_254_1_sequence.txt.gz;ftp.sra.ebi.ac.uk/vol1/ERA319/ERA319851/fastq/WTCHG_47715_254_2_sequence.txt.gz;	fasp.sra.ebi.ac.uk/vol1/ERA319/ERA319851/fastq/WTCHG_47715_254_1_sequence.txt.gz;fasp.sra.ebi.ac.uk/vol1/ERA319/ERA319851/fastq/WTCHG_47715_254_2_sequence.txt.gz;	FASTQ;FASTQ;	1793255901	36b54b4816a1af33d96299fd5fb97a7d	ftp.sra.ebi.ac.uk/vol1/err/ERR537/ERR537912	fasp.sra.ebi.ac.uk/vol1/err/ERR537/ERR537912			E-MTAB-2672:Sample #662-MEP
ERR537913				no	12157549	16261763	74.76	PRJEB6573	ERP006121	SAMEA2604606	ERS482492	ERX503110	ERA319851	9606	Homo sapiens	ILLUMINA	Illumina HiSeq 2500	#006-B	PAIRED	225	RNA-Seq	TRANSCRIPTOMIC	RANDOM	16261763	1658699826	Paresh Vyas group, Molecular haematology Unit, The Weatherall Institute of Molecular Medicine	2016-06-22	Illumina HiSeq 2500 paired end sequencing; Functional and genetic heterogeneity of distinctive leukaemic stem cell populations in CD34- human Acute Myeloid Leukaemia	Functional and genetic heterogeneity of distinctive leukaemic stem cell populations in CD34- human Acute Myeloid Leukaemia	E-MTAB-2672	E-MTAB-2672:WTCHG_59162_270	E-MTAB-2672:WTCHG_59162_270	779792542;696955740;	26b92d2385c49d89d0eced0879b45716;3212db6f9162b929f86994d60f6faa30;	ftp.sra.ebi.ac.uk/vol1/fastq/ERR537/ERR537913/ERR537913_1.fastq.gz;ftp.sra.ebi.ac.uk/vol1/fastq/ERR537/ERR537913/ERR537913_2.fastq.gz;	fasp.sra.ebi.ac.uk:/vol1/fastq/ERR537/ERR537913/ERR537913_1.fastq.gz;fasp.sra.ebi.ac.uk:/vol1/fastq/ERR537/ERR537913/ERR537913_2.fastq.gz;	ftp.sra.ebi.ac.uk/vol1/fastq/ERR537/ERR537913/ERR537913_1.fastq.gz;ftp.sra.ebi.ac.uk/vol1/fastq/ERR537/ERR537913/ERR537913_2.fastq.gz;	862695645;785193080;	16a44fa91c788f6b8eb584b449cbdd55;73efd321a08669ca4131d44112eb8d65;	ftp.sra.ebi.ac.uk/vol1/ERA319/ERA319851/fastq/WTCHG_59162_270_1.fastq.gz;ftp.sra.ebi.ac.uk/vol1/ERA319/ERA319851/fastq/WTCHG_59162_270_2.fastq.gz;	fasp.sra.ebi.ac.uk/vol1/ERA319/ERA319851/fastq/WTCHG_59162_270_1.fastq.gz;fasp.sra.ebi.ac.uk/vol1/ERA319/ERA319851/fastq/WTCHG_59162_270_2.fastq.gz;	FASTQ;FASTQ;	1084760459	f9667e53cda3c29523752e0ed802889e	ftp.sra.ebi.ac.uk/vol1/err/ERR537/ERR537913	fasp.sra.ebi.ac.uk/vol1/err/ERR537/ERR537913			E-MTAB-2672:Sample #006-B
ERR537914				yes	22126682	25605491	86.41	PRJEB6573	ERP006121	SAMEA2604644	ERS482530	ERX503198	ERA319851	9606	Homo sapiens	ILLUMINA	Illumina HiSeq 2500	#1204-MEP	PAIRED	225	RNA-Seq	TRANSCRIPTOMIC	RANDOM	25605491	2611760082	Paresh Vyas group, Molecular haematology Unit, The Weatherall Institute of Molecular Medicine	2016-06-22	Illumina HiSeq 2500 paired end sequencing; Functional and genetic heterogeneity of distinctive leukaemic stem cell populations in CD34- human Acute Myeloid Leukaemia	Functional and genetic heterogeneity of distinctive leukaemic stem cell populations in CD34- human Acute Myeloid Leukaemia	E-MTAB-2672	E-MTAB-2672:WTCHG_47648_219	E-MTAB-2672:WTCHG_47648_219	1307521044;1231800740;	1ea103ac652f4ee42152b89e3480e6e8;78ee73fe8e3e6ac4376d527342b3fc9f;	ftp.sra.ebi.ac.uk/vol1/fastq/ERR537/ERR537914/ERR537914_1.fastq.gz;ftp.sra.ebi.ac.uk/vol1/fastq/ERR537/ERR537914/ERR537914_2.fastq.gz;	fasp.sra.ebi.ac.uk:/vol1/fastq/ERR537/ERR537914/ERR537914_1.fastq.gz;fasp.sra.ebi.ac.uk:/vol1/fastq/ERR537/ERR537914/ERR537914_2.fastq.gz;	ftp.sra.ebi.ac.uk/vol1/fastq/ERR537/ERR537914/ERR537914_1.fastq.gz;ftp.sra.ebi.ac.uk/vol1/fastq/ERR537/ERR537914/ERR537914_2.fastq.gz;	1359431985;1275852622;	386217216fd9b375573c457d52d9a326;db87310b7dc9d5b6db8945cd8c0a348b;	ftp.sra.ebi.ac.uk/vol1/ERA319/ERA319851/fastq/WTCHG_47648_219_1_sequence.txt.gz;ftp.sra.ebi.ac.uk/vol1/ERA319/ERA319851/fastq/WTCHG_47648_219_2_sequence.txt.gz;	fasp.sra.ebi.ac.uk/vol1/ERA319/ERA319851/fastq/WTCHG_47648_219_1_sequence.txt.gz;fasp.sra.ebi.ac.uk/vol1/ERA319/ERA319851/fastq/WTCHG_47648_219_2_sequence.txt.gz;	FASTQ;FASTQ;	1795286906	23214a0f1b828febb587183629de3dda	ftp.sra.ebi.ac.uk/vol1/err/ERR537/ERR537914	fasp.sra.ebi.ac.uk/vol1/err/ERR537/ERR537914			E-MTAB-2672:Sample #1204-MEP
ERR537915				no	10835913	14562383	74.41	PRJEB6573	ERP006121	SAMEA2604606	ERS482492	ERX503197	ERA319851	9606	Homo sapiens	ILLUMINA	Illumina HiSeq 2500	#006-B	PAIRED	225	RNA-Seq	TRANSCRIPTOMIC	RANDOM	14562383	1485363066	Paresh Vyas group, Molecular haematology Unit, The Weatherall Institute of Molecular Medicine	2016-06-22	Illumina HiSeq 2500 paired end sequencing; Functional and genetic heterogeneity of distinctive leukaemic stem cell populations in CD34- human Acute Myeloid Leukaemia	Functional and genetic heterogeneity of distinctive leukaemic stem cell populations in CD34- human Acute Myeloid Leukaemia	E-MTAB-2672	E-MTAB-2672:WTCHG_56693_270	E-MTAB-2672:WTCHG_56693_270	680109548;584618573;	7a0ffd8b4bde6805ac4d883caae38854;84f27dbf1c7e09ac9835fcbdb5df839a;	ftp.sra.ebi.ac.uk/vol1/fastq/ERR537/ERR537915/ERR537915_1.fastq.gz;ftp.sra.ebi.ac.uk/vol1/fastq/ERR537/ERR537915/ERR537915_2.fastq.gz;	fasp.sra.ebi.ac.uk:/vol1/fastq/ERR537/ERR537915/ERR537915_1.fastq.gz;fasp.sra.ebi.ac.uk:/vol1/fastq/ERR537/ERR537915/ERR537915_2.fastq.gz;	ftp.sra.ebi.ac.uk/vol1/fastq/ERR537/ERR537915/ERR537915_1.fastq.gz;ftp.sra.ebi.ac.uk/vol1/fastq/ERR537/ERR537915/ERR537915_2.fastq.gz;	754748538;662757839;	309b77aa6f6bb0ca0006c7b2b0e5bf50;39de55d60dcb2f653bfad5db59690813;	ftp.sra.ebi.ac.uk/vol1/ERA319/ERA319851/fastq/WTCHG_56693_270_1.fastq.gz;ftp.sra.ebi.ac.uk/vol1/ERA319/ERA319851/fastq/WTCHG_56693_270_2.fastq.gz;	fasp.sra.ebi.ac.uk/vol1/ERA319/ERA319851/fastq/WTCHG_56693_270_1.fastq.gz;fasp.sra.ebi.ac.uk/vol1/ERA319/ERA319851/fastq/WTCHG_56693_270_2.fastq.gz;	FASTQ;FASTQ;	929633248	d41082d3f356643b8080b3a23f5b46c2	ftp.sra.ebi.ac.uk/vol1/err/ERR537/ERR537915	fasp.sra.ebi.ac.uk/vol1/err/ERR537/ERR537915			E-MTAB-2672:Sample #006-B
ERR537916				yes	19365961	27165265	71.29	PRJEB6573	ERP006121	SAMEA2604628	ERS482514	ERX503139	ERA319851	9606	Homo sapiens	ILLUMINA	Illumina HiSeq 2500	BM1-HSC	PAIRED	225	RNA-Seq	TRANSCRIPTOMIC	RANDOM	27165265	2770857030	Paresh Vyas group, Molecular haematology Unit, The Weatherall Institute of Molecular Medicine	2016-06-22	Illumina HiSeq 2500 paired end sequencing; Functional and genetic heterogeneity of distinctive leukaemic stem cell populations in CD34- human Acute Myeloid Leukaemia	Functional and genetic heterogeneity of distinctive leukaemic stem cell populations in CD34- human Acute Myeloid Leukaemia	E-MTAB-2672	E-MTAB-2672:WTCHG_47714_242	E-MTAB-2672:WTCHG_47714_242	1382104692;1315727090;	ce1fa62563a19e1fc54a540f5fe53a13;3628094dc6cd65f687ce18c50bf2e7b1;	ftp.sra.ebi.ac.uk/vol1/fastq/ERR537/ERR537916/ERR537916_1.fastq.gz;ftp.sra.ebi.ac.uk/vol1/fastq/ERR537/ERR537916/ERR537916_2.fastq.gz;	fasp.sra.ebi.ac.uk:/vol1/fastq/ERR537/ERR537916/ERR537916_1.fastq.gz;fasp.sra.ebi.ac.uk:/vol1/fastq/ERR537/ERR537916/ERR537916_2.fastq.gz;	ftp.sra.ebi.ac.uk/vol1/fastq/ERR537/ERR537916/ERR537916_1.fastq.gz;ftp.sra.ebi.ac.uk/vol1/fastq/ERR537/ERR537916/ERR537916_2.fastq.gz;	1438514409;1366319335;	e08421aac051a12190c8e1d8911eaa43;5430b2141fc620596802db1c1ed0ce11;	ftp.sra.ebi.ac.uk/vol1/ERA319/ERA319851/fastq/WTCHG_47714_242_1_sequence.txt.gz;ftp.sra.ebi.ac.uk/vol1/ERA319/ERA319851/fastq/WTCHG_47714_242_2_sequence.txt.gz;	fasp.sra.ebi.ac.uk/vol1/ERA319/ERA319851/fastq/WTCHG_47714_242_1_sequence.txt.gz;fasp.sra.ebi.ac.uk/vol1/ERA319/ERA319851/fastq/WTCHG_47714_242_2_sequence.txt.gz;	FASTQ;FASTQ;	1909355952	20118f7013f7a24f62b6126628533eff	ftp.sra.ebi.ac.uk/vol1/err/ERR537/ERR537916	fasp.sra.ebi.ac.uk/vol1/err/ERR537/ERR537916			E-MTAB-2672:Sample BM1-HSC
ERR537917				no	16107735	26221191	61.43	PRJEB6573	ERP006121	SAMEA2604591	ERS482477	ERX503163	ERA319851	9606	Homo sapiens	ILLUMINA	Illumina HiSeq 2500	#880-34p	PAIRED	225	RNA-Seq	TRANSCRIPTOMIC	RANDOM	26221191	2674561482	Paresh Vyas group, Molecular haematology Unit, The Weatherall Institute of Molecular Medicine	2016-06-22	Illumina HiSeq 2500 paired end sequencing; Functional and genetic heterogeneity of distinctive leukaemic stem cell populations in CD34- human Acute Myeloid Leukaemia	Functional and genetic heterogeneity of distinctive leukaemic stem cell populations in CD34- human Acute Myeloid Leukaemia	E-MTAB-2672	E-MTAB-2672:WTCHG_47653_264	E-MTAB-2672:WTCHG_47653_264	1324147383;1219061636;	03c54315db52340d5d78d8024d6383e6;616f8aef529a1f37bb795a37b8f31c24;	ftp.sra.ebi.ac.uk/vol1/fastq/ERR537/ERR537917/ERR537917_1.fastq.gz;ftp.sra.ebi.ac.uk/vol1/fastq/ERR537/ERR537917/ERR537917_2.fastq.gz;	fasp.sra.ebi.ac.uk:/vol1/fastq/ERR537/ERR537917/ERR537917_1.fastq.gz;fasp.sra.ebi.ac.uk:/vol1/fastq/ERR537/ERR537917/ERR537917_2.fastq.gz;	ftp.sra.ebi.ac.uk/vol1/fastq/ERR537/ERR537917/ERR537917_1.fastq.gz;ftp.sra.ebi.ac.uk/vol1/fastq/ERR537/ERR537917/ERR537917_2.fastq.gz;	1376602501;1265305097;	2ee5b14c685755b7c0bcf5e47ce444bc;c76acb8fb9d3c80ac6627b2a0f74179d;	ftp.sra.ebi.ac.uk/vol1/ERA319/ERA319851/fastq/WTCHG_47653_264_1_sequence.txt.gz;ftp.sra.ebi.ac.uk/vol1/ERA319/ERA319851/fastq/WTCHG_47653_264_2_sequence.txt.gz;	fasp.sra.ebi.ac.uk/vol1/ERA319/ERA319851/fastq/WTCHG_47653_264_1_sequence.txt.gz;fasp.sra.ebi.ac.uk/vol1/ERA319/ERA319851/fastq/WTCHG_47653_264_2_sequence.txt.gz;	FASTQ;FASTQ;	1822700588	c825be078c6c1a302ce0ad650f734189	ftp.sra.ebi.ac.uk/vol1/err/ERR537/ERR537917	fasp.sra.ebi.ac.uk/vol1/err/ERR537/ERR537917			E-MTAB-2672:Sample #880-34p
ERR537918				yes	15354123	21157611	72.57	PRJEB6573	ERP006121	SAMEA2604630	ERS482516	ERX503142	ERA319851	9606	Homo sapiens	ILLUMINA	Illumina HiSeq 2500	#875-pp	PAIRED	225	RNA-Seq	TRANSCRIPTOMIC	RANDOM	21157611	2158076322	Paresh Vyas group, Molecular haematology Unit, The Weatherall Institute of Molecular Medicine	2016-06-22	Illumina HiSeq 2500 paired end sequencing; Functional and genetic heterogeneity of distinctive leukaemic stem cell populations in CD34- human Acute Myeloid Leukaemia	Functional and genetic heterogeneity of distinctive leukaemic stem cell populations in CD34- human Acute Myeloid Leukaemia	E-MTAB-2672	E-MTAB-2672:WTCHG_45712_282	E-MTAB-2672:WTCHG_45712_282	990299650;966006331;	953f8b4ae6333ad786d879b21c8d923b;a51a9ce77691141bd71128e43bf5de02;	ftp.sra.ebi.ac.uk/vol1/fastq/ERR537/ERR537918/ERR537918_1.fastq.gz;ftp.sra.ebi.ac.uk/vol1/fastq/ERR537/ERR537918/ERR537918_2.fastq.gz;	fasp.sra.ebi.ac.uk:/vol1/fastq/ERR537/ERR537918/ERR537918_1.fastq.gz;fasp.sra.ebi.ac.uk:/vol1/fastq/ERR537/ERR537918/ERR537918_2.fastq.gz;	ftp.sra.ebi.ac.uk/vol1/fastq/ERR537/ERR537918/ERR537918_1.fastq.gz;ftp.sra.ebi.ac.uk/vol1/fastq/ERR537/ERR537918/ERR537918_2.fastq.gz;	1032232107;1004353379;	770249cf13b8b73970b94ae9a573059b;6e2d443f4f375626216e66428da1723e;	ftp.sra.ebi.ac.uk/vol1/ERA319/ERA319851/fastq/WTCHG_45712_282_1_sequence.txt.gz;ftp.sra.ebi.ac.uk/vol1/ERA319/ERA319851/fastq/WTCHG_45712_282_2_sequence.txt.gz;	fasp.sra.ebi.ac.uk/vol1/ERA319/ERA319851/fastq/WTCHG_45712_282_1_sequence.txt.gz;fasp.sra.ebi.ac.uk/vol1/ERA319/ERA319851/fastq/WTCHG_45712_282_2_sequence.txt.gz;	FASTQ;FASTQ;	1383181175	4af27826902b4c63d67beb3040a7d75f	ftp.sra.ebi.ac.uk/vol1/err/ERR537/ERR537918	fasp.sra.ebi.ac.uk/vol1/err/ERR537/ERR537918			E-MTAB-2672:Sample #875-pp
ERR537919				yes	19687612	27092033	72.67	PRJEB6573	ERP006121	SAMEA2604596	ERS482482	ERX503097	ERA319851	9606	Homo sapiens	ILLUMINA	Illumina HiSeq 2500	BM1-GMP	PAIRED	225	RNA-Seq	TRANSCRIPTOMIC	RANDOM	27092033	2763387366	Paresh Vyas group, Molecular haematology Unit, The Weatherall Institute of Molecular Medicine	2016-06-22	Illumina HiSeq 2500 paired end sequencing; Functional and genetic heterogeneity of distinctive leukaemic stem cell populations in CD34- human Acute Myeloid Leukaemia	Functional and genetic heterogeneity of distinctive leukaemic stem cell populations in CD34- human Acute Myeloid Leukaemia	E-MTAB-2672	E-MTAB-2672:WTCHG_47714_246	E-MTAB-2672:WTCHG_47714_246	1380935071;1299004892;	608c64d039841d1a0685e683ef89a8be;1512322e7187553b6cefcaaf2c5631ed;	ftp.sra.ebi.ac.uk/vol1/fastq/ERR537/ERR537919/ERR537919_1.fastq.gz;ftp.sra.ebi.ac.uk/vol1/fastq/ERR537/ERR537919/ERR537919_2.fastq.gz;	fasp.sra.ebi.ac.uk:/vol1/fastq/ERR537/ERR537919/ERR537919_1.fastq.gz;fasp.sra.ebi.ac.uk:/vol1/fastq/ERR537/ERR537919/ERR537919_2.fastq.gz;	ftp.sra.ebi.ac.uk/vol1/fastq/ERR537/ERR537919/ERR537919_1.fastq.gz;ftp.sra.ebi.ac.uk/vol1/fastq/ERR537/ERR537919/ERR537919_2.fastq.gz;	1436338082;1348207268;	0ad28fbfb909cdd834b422512d40fd24;94ccb7175da8270bd1ada42ae88f8a94;	ftp.sra.ebi.ac.uk/vol1/ERA319/ERA319851/fastq/WTCHG_47714_246_1_sequence.txt.gz;ftp.sra.ebi.ac.uk/vol1/ERA319/ERA319851/fastq/WTCHG_47714_246_2_sequence.txt.gz;	fasp.sra.ebi.ac.uk/vol1/ERA319/ERA319851/fastq/WTCHG_47714_246_1_sequence.txt.gz;fasp.sra.ebi.ac.uk/vol1/ERA319/ERA319851/fastq/WTCHG_47714_246_2_sequence.txt.gz;	FASTQ;FASTQ;	1904498369	ae9923f1f12ac093886909fde96315c5	ftp.sra.ebi.ac.uk/vol1/err/ERR537/ERR537919	fasp.sra.ebi.ac.uk/vol1/err/ERR537/ERR537919			E-MTAB-2672:Sample BM1-GMP
ERR537920				no	18135080	24848610	72.98	PRJEB6573	ERP006121	SAMEA2604630	ERS482516	ERX503214	ERA319851	9606	Homo sapiens	ILLUMINA	Illumina HiSeq 2500	#875-pp	PAIRED	225	RNA-Seq	TRANSCRIPTOMIC	RANDOM	24848610	2534558220	Paresh Vyas group, Molecular haematology Unit, The Weatherall Institute of Molecular Medicine	2016-06-22	Illumina HiSeq 2500 paired end sequencing; Functional and genetic heterogeneity of distinctive leukaemic stem cell populations in CD34- human Acute Myeloid Leukaemia	Functional and genetic heterogeneity of distinctive leukaemic stem cell populations in CD34- human Acute Myeloid Leukaemia	E-MTAB-2672	E-MTAB-2672:WTCHG_46203_282	E-MTAB-2672:WTCHG_46203_282	1180323471;1209442983;	dddfe481061ab2fa2f6f9d17fe02e5cd;ccd820ca060c544b5ab10a35659fcd21;	ftp.sra.ebi.ac.uk/vol1/fastq/ERR537/ERR537920/ERR537920_1.fastq.gz;ftp.sra.ebi.ac.uk/vol1/fastq/ERR537/ERR537920/ERR537920_2.fastq.gz;	fasp.sra.ebi.ac.uk:/vol1/fastq/ERR537/ERR537920/ERR537920_1.fastq.gz;fasp.sra.ebi.ac.uk:/vol1/fastq/ERR537/ERR537920/ERR537920_2.fastq.gz;	ftp.sra.ebi.ac.uk/vol1/fastq/ERR537/ERR537920/ERR537920_1.fastq.gz;ftp.sra.ebi.ac.uk/vol1/fastq/ERR537/ERR537920/ERR537920_2.fastq.gz;	1228834176;1255842483;	b18b4dfaea6cb9cb733d0ebf35aedcc6;13155f7f7f577ac6e5401337e9443281;	ftp.sra.ebi.ac.uk/vol1/ERA319/ERA319851/fastq/WTCHG_46203_282_1_sequence.txt.gz;ftp.sra.ebi.ac.uk/vol1/ERA319/ERA319851/fastq/WTCHG_46203_282_2_sequence.txt.gz;	fasp.sra.ebi.ac.uk/vol1/ERA319/ERA319851/fastq/WTCHG_46203_282_1_sequence.txt.gz;fasp.sra.ebi.ac.uk/vol1/ERA319/ERA319851/fastq/WTCHG_46203_282_2_sequence.txt.gz;	FASTQ;FASTQ;	1691329038	15016065782559fca12f778e68de3458	ftp.sra.ebi.ac.uk/vol1/err/ERR537/ERR537920	fasp.sra.ebi.ac.uk/vol1/err/ERR537/ERR537920			E-MTAB-2672:Sample #875-pp
ERR537921				yes	14306942	18301154	78.18	PRJEB6573	ERP006121	SAMEA2604631	ERS482517	ERX503149	ERA319851	9606	Homo sapiens	ILLUMINA	Illumina HiSeq 2500	#014-LMPP	PAIRED	225	RNA-Seq	TRANSCRIPTOMIC	RANDOM	18301154	1866717708	Paresh Vyas group, Molecular haematology Unit, The Weatherall Institute of Molecular Medicine	2016-06-22	Illumina HiSeq 2500 paired end sequencing; Functional and genetic heterogeneity of distinctive leukaemic stem cell populations in CD34- human Acute Myeloid Leukaemia	Functional and genetic heterogeneity of distinctive leukaemic stem cell populations in CD34- human Acute Myeloid Leukaemia	E-MTAB-2672	E-MTAB-2672:WTCHG_47646_203	E-MTAB-2672:WTCHG_47646_203	902835342;835869858;	4711ef8286f79043800d9f11fb29529e;f65160a42a2b8a5e0bd51d97b7d53d5b;	ftp.sra.ebi.ac.uk/vol1/fastq/ERR537/ERR537921/ERR537921_1.fastq.gz;ftp.sra.ebi.ac.uk/vol1/fastq/ERR537/ERR537921/ERR537921_2.fastq.gz;	fasp.sra.ebi.ac.uk:/vol1/fastq/ERR537/ERR537921/ERR537921_1.fastq.gz;fasp.sra.ebi.ac.uk:/vol1/fastq/ERR537/ERR537921/ERR537921_2.fastq.gz;	ftp.sra.ebi.ac.uk/vol1/fastq/ERR537/ERR537921/ERR537921_1.fastq.gz;ftp.sra.ebi.ac.uk/vol1/fastq/ERR537/ERR537921/ERR537921_2.fastq.gz;	939656878;867438280;	4eefb7a6f4e195cade559ca022319e84;cb376aba10a82107d499c324ab480885;	ftp.sra.ebi.ac.uk/vol1/ERA319/ERA319851/fastq/WTCHG_47646_203_1_sequence.txt.gz;ftp.sra.ebi.ac.uk/vol1/ERA319/ERA319851/fastq/WTCHG_47646_203_2_sequence.txt.gz;	fasp.sra.ebi.ac.uk/vol1/ERA319/ERA319851/fastq/WTCHG_47646_203_1_sequence.txt.gz;fasp.sra.ebi.ac.uk/vol1/ERA319/ERA319851/fastq/WTCHG_47646_203_2_sequence.txt.gz;	FASTQ;FASTQ;	1240720233	e095ebc1889d30d41cf4cea214a10121	ftp.sra.ebi.ac.uk/vol1/err/ERR537/ERR537921	fasp.sra.ebi.ac.uk/vol1/err/ERR537/ERR537921			E-MTAB-2672:Sample #014-LMPP
ERR537922				yes	15619754	17294163	90.32	PRJEB6573	ERP006121	SAMEA2604613	ERS482499	ERX503119	ERA319851	9606	Homo sapiens	ILLUMINA	Illumina HiSeq 2500	#1320-A	PAIRED	225	RNA-Seq	TRANSCRIPTOMIC	RANDOM	17294163	1764004626	Paresh Vyas group, Molecular haematology Unit, The Weatherall Institute of Molecular Medicine	2016-06-22	Illumina HiSeq 2500 paired end sequencing; Functional and genetic heterogeneity of distinctive leukaemic stem cell populations in CD34- human Acute Myeloid Leukaemia	Functional and genetic heterogeneity of distinctive leukaemic stem cell populations in CD34- human Acute Myeloid Leukaemia	E-MTAB-2672	E-MTAB-2672:WTCHG_59161_225	E-MTAB-2672:WTCHG_59161_225	845973303;860526265;	a25d208e35ee151fbe806f4371ef7d3c;e74b0aaeee8f0cb94b5468f50965855d;	ftp.sra.ebi.ac.uk/vol1/fastq/ERR537/ERR537922/ERR537922_1.fastq.gz;ftp.sra.ebi.ac.uk/vol1/fastq/ERR537/ERR537922/ERR537922_2.fastq.gz;	fasp.sra.ebi.ac.uk:/vol1/fastq/ERR537/ERR537922/ERR537922_1.fastq.gz;fasp.sra.ebi.ac.uk:/vol1/fastq/ERR537/ERR537922/ERR537922_2.fastq.gz;	ftp.sra.ebi.ac.uk/vol1/fastq/ERR537/ERR537922/ERR537922_1.fastq.gz;ftp.sra.ebi.ac.uk/vol1/fastq/ERR537/ERR537922/ERR537922_2.fastq.gz;	933953480;955063835;	120a31fb06993a7e6a91cb649175c49f;7eb741485896cbdd880a4ce148e174f4;	ftp.sra.ebi.ac.uk/vol1/ERA319/ERA319851/fastq/WTCHG_59161_225_1.fastq.gz;ftp.sra.ebi.ac.uk/vol1/ERA319/ERA319851/fastq/WTCHG_59161_225_2.fastq.gz;	fasp.sra.ebi.ac.uk/vol1/ERA319/ERA319851/fastq/WTCHG_59161_225_1.fastq.gz;fasp.sra.ebi.ac.uk/vol1/ERA319/ERA319851/fastq/WTCHG_59161_225_2.fastq.gz;	FASTQ;FASTQ;	1216195914	b686857e33192d46704571273b6b692d	ftp.sra.ebi.ac.uk/vol1/err/ERR537/ERR537922	fasp.sra.ebi.ac.uk/vol1/err/ERR537/ERR537922			E-MTAB-2672:Sample #1320-A
ERR537923				no	10398948	13986726	74.35	PRJEB6573	ERP006121	SAMEA2604590	ERS482476	ERX503100	ERA319851	9606	Homo sapiens	ILLUMINA	Illumina HiSeq 2500	#006-C	PAIRED	225	RNA-Seq	TRANSCRIPTOMIC	RANDOM	13986726	1426646052	Paresh Vyas group, Molecular haematology Unit, The Weatherall Institute of Molecular Medicine	2016-06-22	Illumina HiSeq 2500 paired end sequencing; Functional and genetic heterogeneity of distinctive leukaemic stem cell populations in CD34- human Acute Myeloid Leukaemia	Functional and genetic heterogeneity of distinctive leukaemic stem cell populations in CD34- human Acute Myeloid Leukaemia	E-MTAB-2672	E-MTAB-2672:WTCHG_56693_271	E-MTAB-2672:WTCHG_56693_271	646096546;566947353;	19a5bf6ec8d8aee66788579f8b985e4e;5ae2dfbe0e3d2484fb9033976c5c5c9c;	ftp.sra.ebi.ac.uk/vol1/fastq/ERR537/ERR537923/ERR537923_1.fastq.gz;ftp.sra.ebi.ac.uk/vol1/fastq/ERR537/ERR537923/ERR537923_2.fastq.gz;	fasp.sra.ebi.ac.uk:/vol1/fastq/ERR537/ERR537923/ERR537923_1.fastq.gz;fasp.sra.ebi.ac.uk:/vol1/fastq/ERR537/ERR537923/ERR537923_2.fastq.gz;	ftp.sra.ebi.ac.uk/vol1/fastq/ERR537/ERR537923/ERR537923_1.fastq.gz;ftp.sra.ebi.ac.uk/vol1/fastq/ERR537/ERR537923/ERR537923_2.fastq.gz;	727573811;647698294;	c4b469d28175c038f1f51c6f691f3d5e;c7e90ef70cc575eeed3a59f3755f4e85;	ftp.sra.ebi.ac.uk/vol1/ERA319/ERA319851/fastq/WTCHG_56693_271_1.fastq.gz;ftp.sra.ebi.ac.uk/vol1/ERA319/ERA319851/fastq/WTCHG_56693_271_2.fastq.gz;	fasp.sra.ebi.ac.uk/vol1/ERA319/ERA319851/fastq/WTCHG_56693_271_1.fastq.gz;fasp.sra.ebi.ac.uk/vol1/ERA319/ERA319851/fastq/WTCHG_56693_271_2.fastq.gz;	FASTQ;FASTQ;	899320844	d63eee1bcee7dd88da2bf7adf3d2305a	ftp.sra.ebi.ac.uk/vol1/err/ERR537/ERR537923	fasp.sra.ebi.ac.uk/vol1/err/ERR537/ERR537923			E-MTAB-2672:Sample #006-C
ERR537924				yes	20093994	27733972	72.45	PRJEB6573	ERP006121	SAMEA2604637	ERS482523	ERX503156	ERA319851	9606	Homo sapiens	ILLUMINA	Illumina HiSeq 2500	#1037-pp	PAIRED	225	RNA-Seq	TRANSCRIPTOMIC	RANDOM	27733972	2828865144	Paresh Vyas group, Molecular haematology Unit, The Weatherall Institute of Molecular Medicine	2016-06-22	Illumina HiSeq 2500 paired end sequencing; Functional and genetic heterogeneity of distinctive leukaemic stem cell populations in CD34- human Acute Myeloid Leukaemia	Functional and genetic heterogeneity of distinctive leukaemic stem cell populations in CD34- human Acute Myeloid Leukaemia	E-MTAB-2672	E-MTAB-2672:WTCHG_47709_207	E-MTAB-2672:WTCHG_47709_207	1416475366;1337863224;	48617113a14d9ed6e9d2e87cee005c5d;2db70e49a6bec7fb557c34c434e05dd0;	ftp.sra.ebi.ac.uk/vol1/fastq/ERR537/ERR537924/ERR537924_1.fastq.gz;ftp.sra.ebi.ac.uk/vol1/fastq/ERR537/ERR537924/ERR537924_2.fastq.gz;	fasp.sra.ebi.ac.uk:/vol1/fastq/ERR537/ERR537924/ERR537924_1.fastq.gz;fasp.sra.ebi.ac.uk:/vol1/fastq/ERR537/ERR537924/ERR537924_2.fastq.gz;	ftp.sra.ebi.ac.uk/vol1/fastq/ERR537/ERR537924/ERR537924_1.fastq.gz;ftp.sra.ebi.ac.uk/vol1/fastq/ERR537/ERR537924/ERR537924_2.fastq.gz;	1472407256;1387133753;	e07832cde0d937751daebe785281c9b8;1e130e1e251ad952e76d1026e53961ca;	ftp.sra.ebi.ac.uk/vol1/ERA319/ERA319851/fastq/WTCHG_47709_207_1_sequence.txt.gz;ftp.sra.ebi.ac.uk/vol1/ERA319/ERA319851/fastq/WTCHG_47709_207_2_sequence.txt.gz;	fasp.sra.ebi.ac.uk/vol1/ERA319/ERA319851/fastq/WTCHG_47709_207_1_sequence.txt.gz;fasp.sra.ebi.ac.uk/vol1/ERA319/ERA319851/fastq/WTCHG_47709_207_2_sequence.txt.gz;	FASTQ;FASTQ;	1953492968	d46a5550e158f1c0b53fc1f8474b27ca	ftp.sra.ebi.ac.uk/vol1/err/ERR537/ERR537924	fasp.sra.ebi.ac.uk/vol1/err/ERR537/ERR537924			E-MTAB-2672:Sample #1037-pp
ERR537925				yes	14564107	17414410	83.63	PRJEB6573	ERP006121	SAMEA2604633	ERS482519	ERX503158	ERA319851	9606	Homo sapiens	ILLUMINA	Illumina HiSeq 2500	#006-A	PAIRED	225	RNA-Seq	TRANSCRIPTOMIC	RANDOM	17414410	1776269820	Paresh Vyas group, Molecular haematology Unit, The Weatherall Institute of Molecular Medicine	2016-06-22	Illumina HiSeq 2500 paired end sequencing; Functional and genetic heterogeneity of distinctive leukaemic stem cell populations in CD34- human Acute Myeloid Leukaemia	Functional and genetic heterogeneity of distinctive leukaemic stem cell populations in CD34- human Acute Myeloid Leukaemia	E-MTAB-2672	E-MTAB-2672:WTCHG_59162_269	E-MTAB-2672:WTCHG_59162_269	846881046;809040491;	3864eb137f59b795462d67eb20cdb3c3;324d121c8940dfe171cfd3748b733784;	ftp.sra.ebi.ac.uk/vol1/fastq/ERR537/ERR537925/ERR537925_1.fastq.gz;ftp.sra.ebi.ac.uk/vol1/fastq/ERR537/ERR537925/ERR537925_2.fastq.gz;	fasp.sra.ebi.ac.uk:/vol1/fastq/ERR537/ERR537925/ERR537925_1.fastq.gz;fasp.sra.ebi.ac.uk:/vol1/fastq/ERR537/ERR537925/ERR537925_2.fastq.gz;	ftp.sra.ebi.ac.uk/vol1/fastq/ERR537/ERR537925/ERR537925_1.fastq.gz;ftp.sra.ebi.ac.uk/vol1/fastq/ERR537/ERR537925/ERR537925_2.fastq.gz;	936889828;905619557;	95cba46bf22cf33509c0d32e936722d6;53cec8d4d38d89535f68665d8c204c9a;	ftp.sra.ebi.ac.uk/vol1/ERA319/ERA319851/fastq/WTCHG_59162_269_1.fastq.gz;ftp.sra.ebi.ac.uk/vol1/ERA319/ERA319851/fastq/WTCHG_59162_269_2.fastq.gz;	fasp.sra.ebi.ac.uk/vol1/ERA319/ERA319851/fastq/WTCHG_59162_269_1.fastq.gz;fasp.sra.ebi.ac.uk/vol1/ERA319/ERA319851/fastq/WTCHG_59162_269_2.fastq.gz;	FASTQ;FASTQ;	1189912051	c74f54ece0084b253eb902fef9141103	ftp.sra.ebi.ac.uk/vol1/err/ERR537/ERR537925	fasp.sra.ebi.ac.uk/vol1/err/ERR537/ERR537925			E-MTAB-2672:Sample #006-A
ERR537926				yes	16484289	22301652	73.92	PRJEB6573	ERP006121	SAMEA2604634	ERS482520	ERX503169	ERA319851	9606	Homo sapiens	ILLUMINA	Illumina HiSeq 2500	#662-LMPP	PAIRED	225	RNA-Seq	TRANSCRIPTOMIC	RANDOM	22301652	2274768504	Paresh Vyas group, Molecular haematology Unit, The Weatherall Institute of Molecular Medicine	2016-06-22	Illumina HiSeq 2500 paired end sequencing; Functional and genetic heterogeneity of distinctive leukaemic stem cell populations in CD34- human Acute Myeloid Leukaemia	Functional and genetic heterogeneity of distinctive leukaemic stem cell populations in CD34- human Acute Myeloid Leukaemia	E-MTAB-2672	E-MTAB-2672:WTCHG_47715_251	E-MTAB-2672:WTCHG_47715_251	1128515020;1052637997;	42ae254eec9262f8014b48c83ec82fd7;4e8c1ca832c509395e01ba429ed51ac4;	ftp.sra.ebi.ac.uk/vol1/fastq/ERR537/ERR537926/ERR537926_1.fastq.gz;ftp.sra.ebi.ac.uk/vol1/fastq/ERR537/ERR537926/ERR537926_2.fastq.gz;	fasp.sra.ebi.ac.uk:/vol1/fastq/ERR537/ERR537926/ERR537926_1.fastq.gz;fasp.sra.ebi.ac.uk:/vol1/fastq/ERR537/ERR537926/ERR537926_2.fastq.gz;	ftp.sra.ebi.ac.uk/vol1/fastq/ERR537/ERR537926/ERR537926_1.fastq.gz;ftp.sra.ebi.ac.uk/vol1/fastq/ERR537/ERR537926/ERR537926_2.fastq.gz;	1174517635;1092761998;	aa81c6567cc4186199dc346c1e722f44;9e6b0501675a9d7f3b2108192fc930d8;	ftp.sra.ebi.ac.uk/vol1/ERA319/ERA319851/fastq/WTCHG_47715_251_1_sequence.txt.gz;ftp.sra.ebi.ac.uk/vol1/ERA319/ERA319851/fastq/WTCHG_47715_251_2_sequence.txt.gz;	fasp.sra.ebi.ac.uk/vol1/ERA319/ERA319851/fastq/WTCHG_47715_251_1_sequence.txt.gz;fasp.sra.ebi.ac.uk/vol1/ERA319/ERA319851/fastq/WTCHG_47715_251_2_sequence.txt.gz;	FASTQ;FASTQ;	1550256924	06a198fbc17aa34978cd887b48e0949c	ftp.sra.ebi.ac.uk/vol1/err/ERR537/ERR537926	fasp.sra.ebi.ac.uk/vol1/err/ERR537/ERR537926			E-MTAB-2672:Sample #662-LMPP
ERR537927				no	15478140	23956130	64.61	PRJEB6573	ERP006121	SAMEA2604600	ERS482486	ERX503168	ERA319851	9606	Homo sapiens	ILLUMINA	Illumina HiSeq 2500	#1204-HSC	PAIRED	225	RNA-Seq	TRANSCRIPTOMIC	RANDOM	23956130	2443525260	Paresh Vyas group, Molecular haematology Unit, The Weatherall Institute of Molecular Medicine	2016-06-22	Illumina HiSeq 2500 paired end sequencing; Functional and genetic heterogeneity of distinctive leukaemic stem cell populations in CD34- human Acute Myeloid Leukaemia	Functional and genetic heterogeneity of distinctive leukaemic stem cell populations in CD34- human Acute Myeloid Leukaemia	E-MTAB-2672	E-MTAB-2672:WTCHG_47647_214	E-MTAB-2672:WTCHG_47647_214	1175168133;1086096946;	a5bf7a58b05d38d584ce90082b99f574;d85f7dba1cc8391b6b91e418e9ecaf01;	ftp.sra.ebi.ac.uk/vol1/fastq/ERR537/ERR537927/ERR537927_1.fastq.gz;ftp.sra.ebi.ac.uk/vol1/fastq/ERR537/ERR537927/ERR537927_2.fastq.gz;	fasp.sra.ebi.ac.uk:/vol1/fastq/ERR537/ERR537927/ERR537927_1.fastq.gz;fasp.sra.ebi.ac.uk:/vol1/fastq/ERR537/ERR537927/ERR537927_2.fastq.gz;	ftp.sra.ebi.ac.uk/vol1/fastq/ERR537/ERR537927/ERR537927_1.fastq.gz;ftp.sra.ebi.ac.uk/vol1/fastq/ERR537/ERR537927/ERR537927_2.fastq.gz;	1221368014;1128181988;	75e273c0fa41384befecebcb1af606fd;65ec81587d29cb10ff478bb0bee4c372;	ftp.sra.ebi.ac.uk/vol1/ERA319/ERA319851/fastq/WTCHG_47647_214_1_sequence.txt.gz;ftp.sra.ebi.ac.uk/vol1/ERA319/ERA319851/fastq/WTCHG_47647_214_2_sequence.txt.gz;	fasp.sra.ebi.ac.uk/vol1/ERA319/ERA319851/fastq/WTCHG_47647_214_1_sequence.txt.gz;fasp.sra.ebi.ac.uk/vol1/ERA319/ERA319851/fastq/WTCHG_47647_214_2_sequence.txt.gz;	FASTQ;FASTQ;	1632541877	0d976bdd2670da36b6cbd876cdc4b61d	ftp.sra.ebi.ac.uk/vol1/err/ERR537/ERR537927	fasp.sra.ebi.ac.uk/vol1/err/ERR537/ERR537927			E-MTAB-2672:Sample #1204-HSC
ERR537928				yes	17975453	24463371	73.48	PRJEB6573	ERP006121	SAMEA2604622	ERS482508	ERX503131	ERA319851	9606	Homo sapiens	ILLUMINA	Illumina HiSeq 2500	#001-34p	PAIRED	225	RNA-Seq	TRANSCRIPTOMIC	RANDOM	24463371	2495263842	Paresh Vyas group, Molecular haematology Unit, The Weatherall Institute of Molecular Medicine	2016-06-22	Illumina HiSeq 2500 paired end sequencing; Functional and genetic heterogeneity of distinctive leukaemic stem cell populations in CD34- human Acute Myeloid Leukaemia	Functional and genetic heterogeneity of distinctive leukaemic stem cell populations in CD34- human Acute Myeloid Leukaemia	E-MTAB-2672	E-MTAB-2672:WTCHG_47716_261	E-MTAB-2672:WTCHG_47716_261	1245131804;1179346335;	27c97c92a4bdfcef5147377479e2badd;de329ccdc7aaa80421586e32c5f1bbe4;	ftp.sra.ebi.ac.uk/vol1/fastq/ERR537/ERR537928/ERR537928_1.fastq.gz;ftp.sra.ebi.ac.uk/vol1/fastq/ERR537/ERR537928/ERR537928_2.fastq.gz;	fasp.sra.ebi.ac.uk:/vol1/fastq/ERR537/ERR537928/ERR537928_1.fastq.gz;fasp.sra.ebi.ac.uk:/vol1/fastq/ERR537/ERR537928/ERR537928_2.fastq.gz;	ftp.sra.ebi.ac.uk/vol1/fastq/ERR537/ERR537928/ERR537928_1.fastq.gz;ftp.sra.ebi.ac.uk/vol1/fastq/ERR537/ERR537928/ERR537928_2.fastq.gz;	1294033252;1223052074;	3b8e494e8337c23195ea27f8b62a0ac0;2a12acdf5dc18e3f5b6ae24733ab0c46;	ftp.sra.ebi.ac.uk/vol1/ERA319/ERA319851/fastq/WTCHG_47716_261_1_sequence.txt.gz;ftp.sra.ebi.ac.uk/vol1/ERA319/ERA319851/fastq/WTCHG_47716_261_2_sequence.txt.gz;	fasp.sra.ebi.ac.uk/vol1/ERA319/ERA319851/fastq/WTCHG_47716_261_1_sequence.txt.gz;fasp.sra.ebi.ac.uk/vol1/ERA319/ERA319851/fastq/WTCHG_47716_261_2_sequence.txt.gz;	FASTQ;FASTQ;	1715746499	e64d29be495e68b0dcc5e5bbcee67279	ftp.sra.ebi.ac.uk/vol1/err/ERR537/ERR537928	fasp.sra.ebi.ac.uk/vol1/err/ERR537/ERR537928			E-MTAB-2672:Sample #001-34p
ERR537929				yes	6792126	9280593	73.19	PRJEB6573	ERP006121	SAMEA2604603	ERS482489	ERX503143	ERA319851	9606	Homo sapiens	ILLUMINA	Illumina HiSeq 2500	#230-pp	PAIRED	225	RNA-Seq	TRANSCRIPTOMIC	RANDOM	9280593	946620486	Paresh Vyas group, Molecular haematology Unit, The Weatherall Institute of Molecular Medicine	2016-06-22	Illumina HiSeq 2500 paired end sequencing; Functional and genetic heterogeneity of distinctive leukaemic stem cell populations in CD34- human Acute Myeloid Leukaemia	Functional and genetic heterogeneity of distinctive leukaemic stem cell populations in CD34- human Acute Myeloid Leukaemia	E-MTAB-2672	E-MTAB-2672:WTCHG_52861_224	E-MTAB-2672:WTCHG_52861_224	454345663;439120157;	d1e7b74c59ff2dfda43868a0e8189f44;87a9cc07f7e0d723a34fe5cca076cc76;	ftp.sra.ebi.ac.uk/vol1/fastq/ERR537/ERR537929/ERR537929_1.fastq.gz;ftp.sra.ebi.ac.uk/vol1/fastq/ERR537/ERR537929/ERR537929_2.fastq.gz;	fasp.sra.ebi.ac.uk:/vol1/fastq/ERR537/ERR537929/ERR537929_1.fastq.gz;fasp.sra.ebi.ac.uk:/vol1/fastq/ERR537/ERR537929/ERR537929_2.fastq.gz;	ftp.sra.ebi.ac.uk/vol1/fastq/ERR537/ERR537929/ERR537929_1.fastq.gz;ftp.sra.ebi.ac.uk/vol1/fastq/ERR537/ERR537929/ERR537929_2.fastq.gz;	427083026;412027958;	ff4c753db19f847a48745da227651efd;d638d6cf373f33225035ae6c6d0e346e;	ftp.sra.ebi.ac.uk/vol1/ERA319/ERA319851/fastq/WTCHG_52861_224_1.fastq.gz;ftp.sra.ebi.ac.uk/vol1/ERA319/ERA319851/fastq/WTCHG_52861_224_2.fastq.gz;	fasp.sra.ebi.ac.uk/vol1/ERA319/ERA319851/fastq/WTCHG_52861_224_1.fastq.gz;fasp.sra.ebi.ac.uk/vol1/ERA319/ERA319851/fastq/WTCHG_52861_224_2.fastq.gz;	FASTQ;FASTQ;	624776623	5381a37c02ade879cbb1663e9c79792c	ftp.sra.ebi.ac.uk/vol1/err/ERR537/ERR537929	fasp.sra.ebi.ac.uk/vol1/err/ERR537/ERR537929			E-MTAB-2672:Sample #230-pp
ERR537930				no	6092659	8866948	68.71	PRJEB6573	ERP006121	SAMEA2604618	ERS482504	ERX503126	ERA319851	9606	Homo sapiens	ILLUMINA	Illumina HiSeq 2500	#044-34p	PAIRED	225	RNA-Seq	TRANSCRIPTOMIC	RANDOM	8866948	904428696	Paresh Vyas group, Molecular haematology Unit, The Weatherall Institute of Molecular Medicine	2016-06-22	Illumina HiSeq 2500 paired end sequencing; Functional and genetic heterogeneity of distinctive leukaemic stem cell populations in CD34- human Acute Myeloid Leukaemia	Functional and genetic heterogeneity of distinctive leukaemic stem cell populations in CD34- human Acute Myeloid Leukaemia	E-MTAB-2672	E-MTAB-2672:WTCHG_52863_219	E-MTAB-2672:WTCHG_52863_219	429922003;411171142;	5ed3a1e8a5125406db3156bb3c9dba34;b4af1da022f75ab81319c791c5103e62;	ftp.sra.ebi.ac.uk/vol1/fastq/ERR537/ERR537930/ERR537930_1.fastq.gz;ftp.sra.ebi.ac.uk/vol1/fastq/ERR537/ERR537930/ERR537930_2.fastq.gz;	fasp.sra.ebi.ac.uk:/vol1/fastq/ERR537/ERR537930/ERR537930_1.fastq.gz;fasp.sra.ebi.ac.uk:/vol1/fastq/ERR537/ERR537930/ERR537930_2.fastq.gz;	ftp.sra.ebi.ac.uk/vol1/fastq/ERR537/ERR537930/ERR537930_1.fastq.gz;ftp.sra.ebi.ac.uk/vol1/fastq/ERR537/ERR537930/ERR537930_2.fastq.gz;	403585796;384728701;	eb5f4485ccf6ba9ba165f4371e59dad4;60e7b87646e8ae0cbec67879dbdf3e7e;	ftp.sra.ebi.ac.uk/vol1/ERA319/ERA319851/fastq/WTCHG_52863_219_1.fastq.gz;ftp.sra.ebi.ac.uk/vol1/ERA319/ERA319851/fastq/WTCHG_52863_219_2.fastq.gz;	fasp.sra.ebi.ac.uk/vol1/ERA319/ERA319851/fastq/WTCHG_52863_219_1.fastq.gz;fasp.sra.ebi.ac.uk/vol1/ERA319/ERA319851/fastq/WTCHG_52863_219_2.fastq.gz;	FASTQ;FASTQ;	599516143	6065758f632f48719987f7cefa516404	ftp.sra.ebi.ac.uk/vol1/err/ERR537/ERR537930	fasp.sra.ebi.ac.uk/vol1/err/ERR537/ERR537930			E-MTAB-2672:Sample #044-34p
ERR537931				yes	18386671	23518975	78.18	PRJEB6573	ERP006121	SAMEA2604602	ERS482488	ERX503105	ERA319851	9606	Homo sapiens	ILLUMINA	Illumina HiSeq 2500	BM1-MPP	PAIRED	225	RNA-Seq	TRANSCRIPTOMIC	RANDOM	23518975	2398935450	Paresh Vyas group, Molecular haematology Unit, The Weatherall Institute of Molecular Medicine	2016-06-22	Illumina HiSeq 2500 paired end sequencing; Functional and genetic heterogeneity of distinctive leukaemic stem cell populations in CD34- human Acute Myeloid Leukaemia	Functional and genetic heterogeneity of distinctive leukaemic stem cell populations in CD34- human Acute Myeloid Leukaemia	E-MTAB-2672	E-MTAB-2672:WTCHG_47714_243	E-MTAB-2672:WTCHG_47714_243	1196542901;1121883368;	a21935e481c9e23d67f2fb1f3f4aaeab;b3fc766459a406e59b3747ebd9edc53b;	ftp.sra.ebi.ac.uk/vol1/fastq/ERR537/ERR537931/ERR537931_1.fastq.gz;ftp.sra.ebi.ac.uk/vol1/fastq/ERR537/ERR537931/ERR537931_2.fastq.gz;	fasp.sra.ebi.ac.uk:/vol1/fastq/ERR537/ERR537931/ERR537931_1.fastq.gz;fasp.sra.ebi.ac.uk:/vol1/fastq/ERR537/ERR537931/ERR537931_2.fastq.gz;	ftp.sra.ebi.ac.uk/vol1/fastq/ERR537/ERR537931/ERR537931_1.fastq.gz;ftp.sra.ebi.ac.uk/vol1/fastq/ERR537/ERR537931/ERR537931_2.fastq.gz;	1244965688;1164670140;	a2788cb662622ce304ecd13c2e2288e6;7b5325ccec564ea62eacdb3be7e4c445;	ftp.sra.ebi.ac.uk/vol1/ERA319/ERA319851/fastq/WTCHG_47714_243_1_sequence.txt.gz;ftp.sra.ebi.ac.uk/vol1/ERA319/ERA319851/fastq/WTCHG_47714_243_2_sequence.txt.gz;	fasp.sra.ebi.ac.uk/vol1/ERA319/ERA319851/fastq/WTCHG_47714_243_1_sequence.txt.gz;fasp.sra.ebi.ac.uk/vol1/ERA319/ERA319851/fastq/WTCHG_47714_243_2_sequence.txt.gz;	FASTQ;FASTQ;	1649216692	ab567ad38149d475a4ec883cfa2ba656	ftp.sra.ebi.ac.uk/vol1/err/ERR537/ERR537931	fasp.sra.ebi.ac.uk/vol1/err/ERR537/ERR537931			E-MTAB-2672:Sample BM1-MPP
ERR537932				no	14748545	22098649	66.74	PRJEB6573	ERP006121	SAMEA2604621	ERS482507	ERX503210	ERA319851	9606	Homo sapiens	ILLUMINA	Illumina HiSeq 2500	#449-pp	PAIRED	225	RNA-Seq	TRANSCRIPTOMIC	RANDOM	22098649	2254062198	Paresh Vyas group, Molecular haematology Unit, The Weatherall Institute of Molecular Medicine	2016-06-22	Illumina HiSeq 2500 paired end sequencing; Functional and genetic heterogeneity of distinctive leukaemic stem cell populations in CD34- human Acute Myeloid Leukaemia	Functional and genetic heterogeneity of distinctive leukaemic stem cell populations in CD34- human Acute Myeloid Leukaemia	E-MTAB-2672	E-MTAB-2672:WTCHG_47716_263	E-MTAB-2672:WTCHG_47716_263	1117266946;1049142224;	9f8d34f9093ec74ecf5962e8db795d00;3fdff448220f8f69fb1c03a3c11534a0;	ftp.sra.ebi.ac.uk/vol1/fastq/ERR537/ERR537932/ERR537932_1.fastq.gz;ftp.sra.ebi.ac.uk/vol1/fastq/ERR537/ERR537932/ERR537932_2.fastq.gz;	fasp.sra.ebi.ac.uk:/vol1/fastq/ERR537/ERR537932/ERR537932_1.fastq.gz;fasp.sra.ebi.ac.uk:/vol1/fastq/ERR537/ERR537932/ERR537932_2.fastq.gz;	ftp.sra.ebi.ac.uk/vol1/fastq/ERR537/ERR537932/ERR537932_1.fastq.gz;ftp.sra.ebi.ac.uk/vol1/fastq/ERR537/ERR537932/ERR537932_2.fastq.gz;	1162613497;1089936011;	f7bb237b0f0ab893ec88c277480be8da;b70ab5831303a6f2135a5003cf0154c7;	ftp.sra.ebi.ac.uk/vol1/ERA319/ERA319851/fastq/WTCHG_47716_263_1_sequence.txt.gz;ftp.sra.ebi.ac.uk/vol1/ERA319/ERA319851/fastq/WTCHG_47716_263_2_sequence.txt.gz;	fasp.sra.ebi.ac.uk/vol1/ERA319/ERA319851/fastq/WTCHG_47716_263_1_sequence.txt.gz;fasp.sra.ebi.ac.uk/vol1/ERA319/ERA319851/fastq/WTCHG_47716_263_2_sequence.txt.gz;	FASTQ;FASTQ;	1540247987	233006e0c2c67a3281ad008c32115251	ftp.sra.ebi.ac.uk/vol1/err/ERR537/ERR537932	fasp.sra.ebi.ac.uk/vol1/err/ERR537/ERR537932			E-MTAB-2672:Sample #449-pp
ERR537933				yes	23098626	28524252	80.98	PRJEB6573	ERP006121	SAMEA2604609	ERS482495	ERX503115	ERA319851	9606	Homo sapiens	ILLUMINA	Illumina HiSeq 2500	BM1-CMP	PAIRED	225	RNA-Seq	TRANSCRIPTOMIC	RANDOM	28524252	2909473704	Paresh Vyas group, Molecular haematology Unit, The Weatherall Institute of Molecular Medicine	2016-06-22	Illumina HiSeq 2500 paired end sequencing; Functional and genetic heterogeneity of distinctive leukaemic stem cell populations in CD34- human Acute Myeloid Leukaemia	Functional and genetic heterogeneity of distinctive leukaemic stem cell populations in CD34- human Acute Myeloid Leukaemia	E-MTAB-2672	E-MTAB-2672:WTCHG_47714_245	E-MTAB-2672:WTCHG_47714_245	1458480634;1389170471;	04a7e453c12a8ce7261fefb787e02556;3417405697099f2e800a5e62e2eb4311;	ftp.sra.ebi.ac.uk/vol1/fastq/ERR537/ERR537933/ERR537933_1.fastq.gz;ftp.sra.ebi.ac.uk/vol1/fastq/ERR537/ERR537933/ERR537933_2.fastq.gz;	fasp.sra.ebi.ac.uk:/vol1/fastq/ERR537/ERR537933/ERR537933_1.fastq.gz;fasp.sra.ebi.ac.uk:/vol1/fastq/ERR537/ERR537933/ERR537933_2.fastq.gz;	ftp.sra.ebi.ac.uk/vol1/fastq/ERR537/ERR537933/ERR537933_1.fastq.gz;ftp.sra.ebi.ac.uk/vol1/fastq/ERR537/ERR537933/ERR537933_2.fastq.gz;	1516333833;1440384565;	544a7df68fea7ad355400a933f4a10af;2c86153fcdbda29eaa9087ae2ba9210c;	ftp.sra.ebi.ac.uk/vol1/ERA319/ERA319851/fastq/WTCHG_47714_245_1_sequence.txt.gz;ftp.sra.ebi.ac.uk/vol1/ERA319/ERA319851/fastq/WTCHG_47714_245_2_sequence.txt.gz;	fasp.sra.ebi.ac.uk/vol1/ERA319/ERA319851/fastq/WTCHG_47714_245_1_sequence.txt.gz;fasp.sra.ebi.ac.uk/vol1/ERA319/ERA319851/fastq/WTCHG_47714_245_2_sequence.txt.gz;	FASTQ;FASTQ;	2012114302	6951841aabab5cb72ce9b1b90d4c065e	ftp.sra.ebi.ac.uk/vol1/err/ERR537/ERR537933	fasp.sra.ebi.ac.uk/vol1/err/ERR537/ERR537933			E-MTAB-2672:Sample BM1-CMP
ERR537934				yes	19623954	27386728	71.65	PRJEB6573	ERP006121	SAMEA2604629	ERS482515	ERX503199	ERA319851	9606	Homo sapiens	ILLUMINA	Illumina HiSeq 2500	#717-LMPP	PAIRED	225	RNA-Seq	TRANSCRIPTOMIC	RANDOM	27386728	2793446256	Paresh Vyas group, Molecular haematology Unit, The Weatherall Institute of Molecular Medicine	2016-06-22	Illumina HiSeq 2500 paired end sequencing; Functional and genetic heterogeneity of distinctive leukaemic stem cell populations in CD34- human Acute Myeloid Leukaemia	Functional and genetic heterogeneity of distinctive leukaemic stem cell populations in CD34- human Acute Myeloid Leukaemia	E-MTAB-2672	E-MTAB-2672:WTCHG_47709_201	E-MTAB-2672:WTCHG_47709_201	1394533260;1316677464;	896000091ec91d07d57b06274b5642d9;a8628befa0c7611e0728b9eece6340eb;	ftp.sra.ebi.ac.uk/vol1/fastq/ERR537/ERR537934/ERR537934_1.fastq.gz;ftp.sra.ebi.ac.uk/vol1/fastq/ERR537/ERR537934/ERR537934_2.fastq.gz;	fasp.sra.ebi.ac.uk:/vol1/fastq/ERR537/ERR537934/ERR537934_1.fastq.gz;fasp.sra.ebi.ac.uk:/vol1/fastq/ERR537/ERR537934/ERR537934_2.fastq.gz;	ftp.sra.ebi.ac.uk/vol1/fastq/ERR537/ERR537934/ERR537934_1.fastq.gz;ftp.sra.ebi.ac.uk/vol1/fastq/ERR537/ERR537934/ERR537934_2.fastq.gz;	1450861600;1366639567;	623663e66a4fcd8f8d2ee50ce0793e50;f933fea4e2e8ecde9f5f4e2b75740124;	ftp.sra.ebi.ac.uk/vol1/ERA319/ERA319851/fastq/WTCHG_47709_201_1_sequence.txt.gz;ftp.sra.ebi.ac.uk/vol1/ERA319/ERA319851/fastq/WTCHG_47709_201_2_sequence.txt.gz;	fasp.sra.ebi.ac.uk/vol1/ERA319/ERA319851/fastq/WTCHG_47709_201_1_sequence.txt.gz;fasp.sra.ebi.ac.uk/vol1/ERA319/ERA319851/fastq/WTCHG_47709_201_2_sequence.txt.gz;	FASTQ;FASTQ;	1922278577	819af8de5344df33825ee02877d160a3	ftp.sra.ebi.ac.uk/vol1/err/ERR537/ERR537934	fasp.sra.ebi.ac.uk/vol1/err/ERR537/ERR537934			E-MTAB-2672:Sample #717-LMPP
ERR537935				yes	14809217	16576470	89.34	PRJEB6573	ERP006121	SAMEA2604636	ERS482522	ERX503153	ERA319851	9606	Homo sapiens	ILLUMINA	Illumina HiSeq 2500	#005-C	PAIRED	225	RNA-Seq	TRANSCRIPTOMIC	RANDOM	16576470	1690799940	Paresh Vyas group, Molecular haematology Unit, The Weatherall Institute of Molecular Medicine	2016-06-22	Illumina HiSeq 2500 paired end sequencing; Functional and genetic heterogeneity of distinctive leukaemic stem cell populations in CD34- human Acute Myeloid Leukaemia	Functional and genetic heterogeneity of distinctive leukaemic stem cell populations in CD34- human Acute Myeloid Leukaemia	E-MTAB-2672	E-MTAB-2672:WTCHG_59161_267	E-MTAB-2672:WTCHG_59161_267	807670263;799632123;	ffcd531f22c777aac5ee57cc8bc653b9;8f7d128daa5fac3decd497a05757ed8b;	ftp.sra.ebi.ac.uk/vol1/fastq/ERR537/ERR537935/ERR537935_1.fastq.gz;ftp.sra.ebi.ac.uk/vol1/fastq/ERR537/ERR537935/ERR537935_2.fastq.gz;	fasp.sra.ebi.ac.uk:/vol1/fastq/ERR537/ERR537935/ERR537935_1.fastq.gz;fasp.sra.ebi.ac.uk:/vol1/fastq/ERR537/ERR537935/ERR537935_2.fastq.gz;	ftp.sra.ebi.ac.uk/vol1/fastq/ERR537/ERR537935/ERR537935_1.fastq.gz;ftp.sra.ebi.ac.uk/vol1/fastq/ERR537/ERR537935/ERR537935_2.fastq.gz;	891343263;890033973;	21e4bc9106fe71647311babee1782e98;5f8d44bbf493e6cbfc1f787bcba03e8a;	ftp.sra.ebi.ac.uk/vol1/ERA319/ERA319851/fastq/WTCHG_59161_267_1.fastq.gz;ftp.sra.ebi.ac.uk/vol1/ERA319/ERA319851/fastq/WTCHG_59161_267_2.fastq.gz;	fasp.sra.ebi.ac.uk/vol1/ERA319/ERA319851/fastq/WTCHG_59161_267_1.fastq.gz;fasp.sra.ebi.ac.uk/vol1/ERA319/ERA319851/fastq/WTCHG_59161_267_2.fastq.gz;	FASTQ;FASTQ;	1156718320	33dc086ee40f60524014f6bef87313f3	ftp.sra.ebi.ac.uk/vol1/err/ERR537/ERR537935	fasp.sra.ebi.ac.uk/vol1/err/ERR537/ERR537935			E-MTAB-2672:Sample #005-C
ERR537936				yes	18170023	23843492	76.21	PRJEB6573	ERP006121	SAMEA2604627	ERS482513	ERX503136	ERA319851	9606	Homo sapiens	ILLUMINA	Illumina HiSeq 2500	#662-CMP	PAIRED	225	RNA-Seq	TRANSCRIPTOMIC	RANDOM	23843492	2432036184	Paresh Vyas group, Molecular haematology Unit, The Weatherall Institute of Molecular Medicine	2016-06-22	Illumina HiSeq 2500 paired end sequencing; Functional and genetic heterogeneity of distinctive leukaemic stem cell populations in CD34- human Acute Myeloid Leukaemia	Functional and genetic heterogeneity of distinctive leukaemic stem cell populations in CD34- human Acute Myeloid Leukaemia	E-MTAB-2672	E-MTAB-2672:WTCHG_47652_252	E-MTAB-2672:WTCHG_47652_252	1205414999;1116761168;	baac26720ff55c156c6f2fc58943662e;fbfb68d9f3047cb18c5d2f3d781e9dc8;	ftp.sra.ebi.ac.uk/vol1/fastq/ERR537/ERR537936/ERR537936_1.fastq.gz;ftp.sra.ebi.ac.uk/vol1/fastq/ERR537/ERR537936/ERR537936_2.fastq.gz;	fasp.sra.ebi.ac.uk:/vol1/fastq/ERR537/ERR537936/ERR537936_1.fastq.gz;fasp.sra.ebi.ac.uk:/vol1/fastq/ERR537/ERR537936/ERR537936_2.fastq.gz;	ftp.sra.ebi.ac.uk/vol1/fastq/ERR537/ERR537936/ERR537936_1.fastq.gz;ftp.sra.ebi.ac.uk/vol1/fastq/ERR537/ERR537936/ERR537936_2.fastq.gz;	1253850950;1157910822;	cbcbaf43a2bcd971ea4b1b8f7cd03b27;64abd16a82c7178de0818dfd6a774adc;	ftp.sra.ebi.ac.uk/vol1/ERA319/ERA319851/fastq/WTCHG_47652_252_1_sequence.txt.gz;ftp.sra.ebi.ac.uk/vol1/ERA319/ERA319851/fastq/WTCHG_47652_252_2_sequence.txt.gz;	fasp.sra.ebi.ac.uk/vol1/ERA319/ERA319851/fastq/WTCHG_47652_252_1_sequence.txt.gz;fasp.sra.ebi.ac.uk/vol1/ERA319/ERA319851/fastq/WTCHG_47652_252_2_sequence.txt.gz;	FASTQ;FASTQ;	1660032078	9f7db4f32d041a21f1b2ccc45210a69b	ftp.sra.ebi.ac.uk/vol1/err/ERR537/ERR537936	fasp.sra.ebi.ac.uk/vol1/err/ERR537/ERR537936			E-MTAB-2672:Sample #662-CMP
ERR537937				yes	21031864	27185448	77.36	PRJEB6573	ERP006121	SAMEA2604611	ERS482497	ERX503117	ERA319851	9606	Homo sapiens	ILLUMINA	Illumina HiSeq 2500	#662-A	PAIRED	225	RNA-Seq	TRANSCRIPTOMIC	RANDOM	27185448	2772915696	Paresh Vyas group, Molecular haematology Unit, The Weatherall Institute of Molecular Medicine	2016-06-22	Illumina HiSeq 2500 paired end sequencing; Functional and genetic heterogeneity of distinctive leukaemic stem cell populations in CD34- human Acute Myeloid Leukaemia	Functional and genetic heterogeneity of distinctive leukaemic stem cell populations in CD34- human Acute Myeloid Leukaemia	E-MTAB-2672	E-MTAB-2672:WTCHG_47652_255	E-MTAB-2672:WTCHG_47652_255	1379739523;1296002812;	7f0e93f23a3198ab6f16553539bb8639;aa8a821cb68277448623f7380ed1b1a5;	ftp.sra.ebi.ac.uk/vol1/fastq/ERR537/ERR537937/ERR537937_1.fastq.gz;ftp.sra.ebi.ac.uk/vol1/fastq/ERR537/ERR537937/ERR537937_2.fastq.gz;	fasp.sra.ebi.ac.uk:/vol1/fastq/ERR537/ERR537937/ERR537937_1.fastq.gz;fasp.sra.ebi.ac.uk:/vol1/fastq/ERR537/ERR537937/ERR537937_2.fastq.gz;	ftp.sra.ebi.ac.uk/vol1/fastq/ERR537/ERR537937/ERR537937_1.fastq.gz;ftp.sra.ebi.ac.uk/vol1/fastq/ERR537/ERR537937/ERR537937_2.fastq.gz;	1434630236;1343547661;	4c4f31e32e20ea120faaec4ac51d42b6;cb3b42318346952ce59df3a5c5408575;	ftp.sra.ebi.ac.uk/vol1/ERA319/ERA319851/fastq/WTCHG_47652_255_1_sequence.txt.gz;ftp.sra.ebi.ac.uk/vol1/ERA319/ERA319851/fastq/WTCHG_47652_255_2_sequence.txt.gz;	fasp.sra.ebi.ac.uk/vol1/ERA319/ERA319851/fastq/WTCHG_47652_255_1_sequence.txt.gz;fasp.sra.ebi.ac.uk/vol1/ERA319/ERA319851/fastq/WTCHG_47652_255_2_sequence.txt.gz;	FASTQ;FASTQ;	1898030307	019c2517c9103e215cdfd1cf48fd0d24	ftp.sra.ebi.ac.uk/vol1/err/ERR537/ERR537937	fasp.sra.ebi.ac.uk/vol1/err/ERR537/ERR537937			E-MTAB-2672:Sample #662-A
ERR537938				yes	13457837	15429323	87.22	PRJEB6573	ERP006121	SAMEA2604613	ERS482499	ERX503178	ERA319851	9606	Homo sapiens	ILLUMINA	Illumina HiSeq 2500	#1320-A	PAIRED	225	RNA-Seq	TRANSCRIPTOMIC	RANDOM	15429323	1573790946	Paresh Vyas group, Molecular haematology Unit, The Weatherall Institute of Molecular Medicine	2016-06-22	Illumina HiSeq 2500 paired end sequencing; Functional and genetic heterogeneity of distinctive leukaemic stem cell populations in CD34- human Acute Myeloid Leukaemia	Functional and genetic heterogeneity of distinctive leukaemic stem cell populations in CD34- human Acute Myeloid Leukaemia	E-MTAB-2672	E-MTAB-2672:WTCHG_56693_225	E-MTAB-2672:WTCHG_56693_225	733260778;708827168;	eb3cdc1cce410138c96940385a8790a8;d60ea339e0e64ea7561ba35bc58e7edc;	ftp.sra.ebi.ac.uk/vol1/fastq/ERR537/ERR537938/ERR537938_1.fastq.gz;ftp.sra.ebi.ac.uk/vol1/fastq/ERR537/ERR537938/ERR537938_2.fastq.gz;	fasp.sra.ebi.ac.uk:/vol1/fastq/ERR537/ERR537938/ERR537938_1.fastq.gz;fasp.sra.ebi.ac.uk:/vol1/fastq/ERR537/ERR537938/ERR537938_2.fastq.gz;	ftp.sra.ebi.ac.uk/vol1/fastq/ERR537/ERR537938/ERR537938_1.fastq.gz;ftp.sra.ebi.ac.uk/vol1/fastq/ERR537/ERR537938/ERR537938_2.fastq.gz;	812395490;794487289;	42536c9aa85aaf6066b50e0f5d97e0fa;fb8dedcef3e419e0d89074d81a0b839b;	ftp.sra.ebi.ac.uk/vol1/ERA319/ERA319851/fastq/WTCHG_56693_225_1.fastq.gz;ftp.sra.ebi.ac.uk/vol1/ERA319/ERA319851/fastq/WTCHG_56693_225_2.fastq.gz;	fasp.sra.ebi.ac.uk/vol1/ERA319/ERA319851/fastq/WTCHG_56693_225_1.fastq.gz;fasp.sra.ebi.ac.uk/vol1/ERA319/ERA319851/fastq/WTCHG_56693_225_2.fastq.gz;	FASTQ;FASTQ;	1017574338	f7f29a76fd10bd2f9ef179dd74f2f77b	ftp.sra.ebi.ac.uk/vol1/err/ERR537/ERR537938	fasp.sra.ebi.ac.uk/vol1/err/ERR537/ERR537938			E-MTAB-2672:Sample #1320-A
ERR537939				no	17948119	26162030	68.6	PRJEB6573	ERP006121	SAMEA2604601	ERS482487	ERX503114	ERA319851	9606	Homo sapiens	ILLUMINA	Illumina HiSeq 2500	#059-pp	PAIRED	225	RNA-Seq	TRANSCRIPTOMIC	RANDOM	26162030	2668527060	Paresh Vyas group, Molecular haematology Unit, The Weatherall Institute of Molecular Medicine	2016-06-22	Illumina HiSeq 2500 paired end sequencing; Functional and genetic heterogeneity of distinctive leukaemic stem cell populations in CD34- human Acute Myeloid Leukaemia	Functional and genetic heterogeneity of distinctive leukaemic stem cell populations in CD34- human Acute Myeloid Leukaemia	E-MTAB-2672	E-MTAB-2672:WTCHG_47710_212	E-MTAB-2672:WTCHG_47710_212	1324528366;1204531888;	bf16f294fd54d5d0c189fb05b7368362;89bf847754ae2ee60299ed9fa3ab45a9;	ftp.sra.ebi.ac.uk/vol1/fastq/ERR537/ERR537939/ERR537939_1.fastq.gz;ftp.sra.ebi.ac.uk/vol1/fastq/ERR537/ERR537939/ERR537939_2.fastq.gz;	fasp.sra.ebi.ac.uk:/vol1/fastq/ERR537/ERR537939/ERR537939_1.fastq.gz;fasp.sra.ebi.ac.uk:/vol1/fastq/ERR537/ERR537939/ERR537939_2.fastq.gz;	ftp.sra.ebi.ac.uk/vol1/fastq/ERR537/ERR537939/ERR537939_1.fastq.gz;ftp.sra.ebi.ac.uk/vol1/fastq/ERR537/ERR537939/ERR537939_2.fastq.gz;	1377848735;1249430227;	260931d84482805849d280cd0ca6ab26;3fbc4fc2770d4cab72f54ef261515ce2;	ftp.sra.ebi.ac.uk/vol1/ERA319/ERA319851/fastq/WTCHG_47710_212_1_sequence.txt.gz;ftp.sra.ebi.ac.uk/vol1/ERA319/ERA319851/fastq/WTCHG_47710_212_2_sequence.txt.gz;	fasp.sra.ebi.ac.uk/vol1/ERA319/ERA319851/fastq/WTCHG_47710_212_1_sequence.txt.gz;fasp.sra.ebi.ac.uk/vol1/ERA319/ERA319851/fastq/WTCHG_47710_212_2_sequence.txt.gz;	FASTQ;FASTQ;	1818845190	c6fbb4a8c475e68d09246a4626845cee	ftp.sra.ebi.ac.uk/vol1/err/ERR537/ERR537939	fasp.sra.ebi.ac.uk/vol1/err/ERR537/ERR537939			E-MTAB-2672:Sample #059-pp
ERR537940				yes	18837595	25708744	73.27	PRJEB6573	ERP006121	SAMEA2604596	ERS482482	ERX503138	ERA319851	9606	Homo sapiens	ILLUMINA	Illumina HiSeq 2500	BM1-GMP	PAIRED	225	RNA-Seq	TRANSCRIPTOMIC	RANDOM	25708744	2622291888	Paresh Vyas group, Molecular haematology Unit, The Weatherall Institute of Molecular Medicine	2016-06-22	Illumina HiSeq 2500 paired end sequencing; Functional and genetic heterogeneity of distinctive leukaemic stem cell populations in CD34- human Acute Myeloid Leukaemia	Functional and genetic heterogeneity of distinctive leukaemic stem cell populations in CD34- human Acute Myeloid Leukaemia	E-MTAB-2672	E-MTAB-2672:WTCHG_47651_246	E-MTAB-2672:WTCHG_47651_246	1316991540;1240129152;	402ca9f0b3f04a5185670717d92a26a0;0a5cafdfc637528554527e643b11ab7c;	ftp.sra.ebi.ac.uk/vol1/fastq/ERR537/ERR537940/ERR537940_1.fastq.gz;ftp.sra.ebi.ac.uk/vol1/fastq/ERR537/ERR537940/ERR537940_2.fastq.gz;	fasp.sra.ebi.ac.uk:/vol1/fastq/ERR537/ERR537940/ERR537940_1.fastq.gz;fasp.sra.ebi.ac.uk:/vol1/fastq/ERR537/ERR537940/ERR537940_2.fastq.gz;	ftp.sra.ebi.ac.uk/vol1/fastq/ERR537/ERR537940/ERR537940_1.fastq.gz;ftp.sra.ebi.ac.uk/vol1/fastq/ERR537/ERR537940/ERR537940_2.fastq.gz;	1369121513;1285986022;	96417d8071c7b7e368b8958645922c62;60c3b6964c9e77f96a16f3d71189b065;	ftp.sra.ebi.ac.uk/vol1/ERA319/ERA319851/fastq/WTCHG_47651_246_1_sequence.txt.gz;ftp.sra.ebi.ac.uk/vol1/ERA319/ERA319851/fastq/WTCHG_47651_246_2_sequence.txt.gz;	fasp.sra.ebi.ac.uk/vol1/ERA319/ERA319851/fastq/WTCHG_47651_246_1_sequence.txt.gz;fasp.sra.ebi.ac.uk/vol1/ERA319/ERA319851/fastq/WTCHG_47651_246_2_sequence.txt.gz;	FASTQ;FASTQ;	1814075535	61cd6dd43e637a7304ce35c73d32e2f3	ftp.sra.ebi.ac.uk/vol1/err/ERR537/ERR537940	fasp.sra.ebi.ac.uk/vol1/err/ERR537/ERR537940			E-MTAB-2672:Sample BM1-GMP
ERR537941				yes	15674738	21975097	71.33	PRJEB6573	ERP006121	SAMEA2604629	ERS482515	ERX503141	ERA319851	9606	Homo sapiens	ILLUMINA	Illumina HiSeq 2500	#717-LMPP	PAIRED	225	RNA-Seq	TRANSCRIPTOMIC	RANDOM	21975097	2241459894	Paresh Vyas group, Molecular haematology Unit, The Weatherall Institute of Molecular Medicine	2016-06-22	Illumina HiSeq 2500 paired end sequencing; Functional and genetic heterogeneity of distinctive leukaemic stem cell populations in CD34- human Acute Myeloid Leukaemia	Functional and genetic heterogeneity of distinctive leukaemic stem cell populations in CD34- human Acute Myeloid Leukaemia	E-MTAB-2672	E-MTAB-2672:WTCHG_47646_201	E-MTAB-2672:WTCHG_47646_201	1079169497;1022201978;	ee03f36a1d63acfc2e3da6289b8eda0e;f1c98969b9361869ab9399dfa59d151a;	ftp.sra.ebi.ac.uk/vol1/fastq/ERR537/ERR537941/ERR537941_1.fastq.gz;ftp.sra.ebi.ac.uk/vol1/fastq/ERR537/ERR537941/ERR537941_2.fastq.gz;	fasp.sra.ebi.ac.uk:/vol1/fastq/ERR537/ERR537941/ERR537941_1.fastq.gz;fasp.sra.ebi.ac.uk:/vol1/fastq/ERR537/ERR537941/ERR537941_2.fastq.gz;	ftp.sra.ebi.ac.uk/vol1/fastq/ERR537/ERR537941/ERR537941_1.fastq.gz;ftp.sra.ebi.ac.uk/vol1/fastq/ERR537/ERR537941/ERR537941_2.fastq.gz;	1122295332;1060931309;	1485733ec76333225c8e578d7217287a;50d35bdc845eb478e95e53e8e735f08e;	ftp.sra.ebi.ac.uk/vol1/ERA319/ERA319851/fastq/WTCHG_47646_201_1_sequence.txt.gz;ftp.sra.ebi.ac.uk/vol1/ERA319/ERA319851/fastq/WTCHG_47646_201_2_sequence.txt.gz;	fasp.sra.ebi.ac.uk/vol1/ERA319/ERA319851/fastq/WTCHG_47646_201_1_sequence.txt.gz;fasp.sra.ebi.ac.uk/vol1/ERA319/ERA319851/fastq/WTCHG_47646_201_2_sequence.txt.gz;	FASTQ;FASTQ;	1486056134	1ce6ccff888c0a16d8e9096a669d209b	ftp.sra.ebi.ac.uk/vol1/err/ERR537/ERR537941	fasp.sra.ebi.ac.uk/vol1/err/ERR537/ERR537941			E-MTAB-2672:Sample #717-LMPP
ERR537942				no	15497112	25966459	59.68	PRJEB6573	ERP006121	SAMEA2604612	ERS482498	ERX503180	ERA319851	9606	Homo sapiens	ILLUMINA	Illumina HiSeq 2500	#662-C	PAIRED	225	RNA-Seq	TRANSCRIPTOMIC	RANDOM	25966459	2648578818	Paresh Vyas group, Molecular haematology Unit, The Weatherall Institute of Molecular Medicine	2016-06-22	Illumina HiSeq 2500 paired end sequencing; Functional and genetic heterogeneity of distinctive leukaemic stem cell populations in CD34- human Acute Myeloid Leukaemia	Functional and genetic heterogeneity of distinctive leukaemic stem cell populations in CD34- human Acute Myeloid Leukaemia	E-MTAB-2672	E-MTAB-2672:WTCHG_47715_256	E-MTAB-2672:WTCHG_47715_256	1281779638;1115086883;	42bfaebf35b03b69f725a1b888ec426b;9b71e715445d1e58a36ec46a34dec05f;	ftp.sra.ebi.ac.uk/vol1/fastq/ERR537/ERR537942/ERR537942_1.fastq.gz;ftp.sra.ebi.ac.uk/vol1/fastq/ERR537/ERR537942/ERR537942_2.fastq.gz;	fasp.sra.ebi.ac.uk:/vol1/fastq/ERR537/ERR537942/ERR537942_1.fastq.gz;fasp.sra.ebi.ac.uk:/vol1/fastq/ERR537/ERR537942/ERR537942_2.fastq.gz;	ftp.sra.ebi.ac.uk/vol1/fastq/ERR537/ERR537942/ERR537942_1.fastq.gz;ftp.sra.ebi.ac.uk/vol1/fastq/ERR537/ERR537942/ERR537942_2.fastq.gz;	1334517890;1157382004;	95759632b29205a8db55e432263ef521;a7f2c9c66b7ba562b7598b5d44c135de;	ftp.sra.ebi.ac.uk/vol1/ERA319/ERA319851/fastq/WTCHG_47715_256_1_sequence.txt.gz;ftp.sra.ebi.ac.uk/vol1/ERA319/ERA319851/fastq/WTCHG_47715_256_2_sequence.txt.gz;	fasp.sra.ebi.ac.uk/vol1/ERA319/ERA319851/fastq/WTCHG_47715_256_1_sequence.txt.gz;fasp.sra.ebi.ac.uk/vol1/ERA319/ERA319851/fastq/WTCHG_47715_256_2_sequence.txt.gz;	FASTQ;FASTQ;	1780856802	1321130e81175d08d1bdca865a46c485	ftp.sra.ebi.ac.uk/vol1/err/ERR537/ERR537942	fasp.sra.ebi.ac.uk/vol1/err/ERR537/ERR537942			E-MTAB-2672:Sample #662-C
ERR537943				yes	12008911	15007543	80.02	PRJEB6573	ERP006121	SAMEA2604616	ERS482502	ERX503124	ERA319851	9606	Homo sapiens	ILLUMINA	Illumina HiSeq 2500	#1320-C	PAIRED	225	RNA-Seq	TRANSCRIPTOMIC	RANDOM	15007543	1530769386	Paresh Vyas group, Molecular haematology Unit, The Weatherall Institute of Molecular Medicine	2016-06-22	Illumina HiSeq 2500 paired end sequencing; Functional and genetic heterogeneity of distinctive leukaemic stem cell populations in CD34- human Acute Myeloid Leukaemia	Functional and genetic heterogeneity of distinctive leukaemic stem cell populations in CD34- human Acute Myeloid Leukaemia	E-MTAB-2672	E-MTAB-2672:WTCHG_59162_227	E-MTAB-2672:WTCHG_59162_227	712739812;666766617;	c1ac2151b696022bf57bc6d1070990db;556bebbbe40fbe0006609c0ec7dbbc13;	ftp.sra.ebi.ac.uk/vol1/fastq/ERR537/ERR537943/ERR537943_1.fastq.gz;ftp.sra.ebi.ac.uk/vol1/fastq/ERR537/ERR537943/ERR537943_2.fastq.gz;	fasp.sra.ebi.ac.uk:/vol1/fastq/ERR537/ERR537943/ERR537943_1.fastq.gz;fasp.sra.ebi.ac.uk:/vol1/fastq/ERR537/ERR537943/ERR537943_2.fastq.gz;	ftp.sra.ebi.ac.uk/vol1/fastq/ERR537/ERR537943/ERR537943_1.fastq.gz;ftp.sra.ebi.ac.uk/vol1/fastq/ERR537/ERR537943/ERR537943_2.fastq.gz;	800930479;754511605;	08d68e501469ef88ebb3085010da4bc7;f5edcc4e911cc82895cbf3a4c0778fab;	ftp.sra.ebi.ac.uk/vol1/ERA319/ERA319851/fastq/WTCHG_59162_227_1.fastq.gz;ftp.sra.ebi.ac.uk/vol1/ERA319/ERA319851/fastq/WTCHG_59162_227_2.fastq.gz;	fasp.sra.ebi.ac.uk/vol1/ERA319/ERA319851/fastq/WTCHG_59162_227_1.fastq.gz;fasp.sra.ebi.ac.uk/vol1/ERA319/ERA319851/fastq/WTCHG_59162_227_2.fastq.gz;	FASTQ;FASTQ;	1012613122	c12ad1aa3d5f182b64ca5cf32a20a69e	ftp.sra.ebi.ac.uk/vol1/err/ERR537/ERR537943	fasp.sra.ebi.ac.uk/vol1/err/ERR537/ERR537943			E-MTAB-2672:Sample #1320-C
ERR537944				yes	15306509	17307281	88.44	PRJEB6573	ERP006121	SAMEA2604633	ERS482519	ERX503147	ERA319851	9606	Homo sapiens	ILLUMINA	Illumina HiSeq 2500	#006-A	PAIRED	225	RNA-Seq	TRANSCRIPTOMIC	RANDOM	17307281	1765342662	Paresh Vyas group, Molecular haematology Unit, The Weatherall Institute of Molecular Medicine	2016-06-22	Illumina HiSeq 2500 paired end sequencing; Functional and genetic heterogeneity of distinctive leukaemic stem cell populations in CD34- human Acute Myeloid Leukaemia	Functional and genetic heterogeneity of distinctive leukaemic stem cell populations in CD34- human Acute Myeloid Leukaemia	E-MTAB-2672	E-MTAB-2672:WTCHG_59161_269	E-MTAB-2672:WTCHG_59161_269	843644480;828176860;	5c13e0ce3d29d4e01fc5ec3c7c5e226c;2ca588c60c4b096db3b4420c931b2619;	ftp.sra.ebi.ac.uk/vol1/fastq/ERR537/ERR537944/ERR537944_1.fastq.gz;ftp.sra.ebi.ac.uk/vol1/fastq/ERR537/ERR537944/ERR537944_2.fastq.gz;	fasp.sra.ebi.ac.uk:/vol1/fastq/ERR537/ERR537944/ERR537944_1.fastq.gz;fasp.sra.ebi.ac.uk:/vol1/fastq/ERR537/ERR537944/ERR537944_2.fastq.gz;	ftp.sra.ebi.ac.uk/vol1/fastq/ERR537/ERR537944/ERR537944_1.fastq.gz;ftp.sra.ebi.ac.uk/vol1/fastq/ERR537/ERR537944/ERR537944_2.fastq.gz;	932951665;923141745;	fcee5b8dff4b4fe04635d9e73345ac03;7d541bc1cd5ebf20a49fff48f23a9594;	ftp.sra.ebi.ac.uk/vol1/ERA319/ERA319851/fastq/WTCHG_59161_269_1.fastq.gz;ftp.sra.ebi.ac.uk/vol1/ERA319/ERA319851/fastq/WTCHG_59161_269_2.fastq.gz;	fasp.sra.ebi.ac.uk/vol1/ERA319/ERA319851/fastq/WTCHG_59161_269_1.fastq.gz;fasp.sra.ebi.ac.uk/vol1/ERA319/ERA319851/fastq/WTCHG_59161_269_2.fastq.gz;	FASTQ;FASTQ;	1211261459	d7022ede5e5eeb9420b9c70f6fd40674	ftp.sra.ebi.ac.uk/vol1/err/ERR537/ERR537944	fasp.sra.ebi.ac.uk/vol1/err/ERR537/ERR537944			E-MTAB-2672:Sample #006-A
ERR537945				yes	15161827	17385495	87.21	PRJEB6573	ERP006121	SAMEA2604613	ERS482499	ERX503137	ERA319851	9606	Homo sapiens	ILLUMINA	Illumina HiSeq 2500	#1320-A	PAIRED	225	RNA-Seq	TRANSCRIPTOMIC	RANDOM	17385495	1773320490	Paresh Vyas group, Molecular haematology Unit, The Weatherall Institute of Molecular Medicine	2016-06-22	Illumina HiSeq 2500 paired end sequencing; Functional and genetic heterogeneity of distinctive leukaemic stem cell populations in CD34- human Acute Myeloid Leukaemia	Functional and genetic heterogeneity of distinctive leukaemic stem cell populations in CD34- human Acute Myeloid Leukaemia	E-MTAB-2672	E-MTAB-2672:WTCHG_59162_225	E-MTAB-2672:WTCHG_59162_225	848274919;841596692;	c04b474797b20ebd93ad989de8c6138c;16ae935c8d3ba74c093a246d09ad12a2;	ftp.sra.ebi.ac.uk/vol1/fastq/ERR537/ERR537945/ERR537945_1.fastq.gz;ftp.sra.ebi.ac.uk/vol1/fastq/ERR537/ERR537945/ERR537945_2.fastq.gz;	fasp.sra.ebi.ac.uk:/vol1/fastq/ERR537/ERR537945/ERR537945_1.fastq.gz;fasp.sra.ebi.ac.uk:/vol1/fastq/ERR537/ERR537945/ERR537945_2.fastq.gz;	ftp.sra.ebi.ac.uk/vol1/fastq/ERR537/ERR537945/ERR537945_1.fastq.gz;ftp.sra.ebi.ac.uk/vol1/fastq/ERR537/ERR537945/ERR537945_2.fastq.gz;	936819127;937573147;	478508eb779838ed38d137b51c1ac3dc;8f6193bdec9d5f06d938288506be64bf;	ftp.sra.ebi.ac.uk/vol1/ERA319/ERA319851/fastq/WTCHG_59162_225_1.fastq.gz;ftp.sra.ebi.ac.uk/vol1/ERA319/ERA319851/fastq/WTCHG_59162_225_2.fastq.gz;	fasp.sra.ebi.ac.uk/vol1/ERA319/ERA319851/fastq/WTCHG_59162_225_1.fastq.gz;fasp.sra.ebi.ac.uk/vol1/ERA319/ERA319851/fastq/WTCHG_59162_225_2.fastq.gz;	FASTQ;FASTQ;	1195289588	45d1c1805387952a6c7cdd327aa5cff6	ftp.sra.ebi.ac.uk/vol1/err/ERR537/ERR537945	fasp.sra.ebi.ac.uk/vol1/err/ERR537/ERR537945			E-MTAB-2672:Sample #1320-A
ERR537946				no	11105093	17755675	62.54	PRJEB6573	ERP006121	SAMEA2604640	ERS482526	ERX503173	ERA319851	9606	Homo sapiens	ILLUMINA	Illumina HiSeq 2500	#875-mp	PAIRED	225	RNA-Seq	TRANSCRIPTOMIC	RANDOM	17755675	1811078850	Paresh Vyas group, Molecular haematology Unit, The Weatherall Institute of Molecular Medicine	2016-06-22	Illumina HiSeq 2500 paired end sequencing; Functional and genetic heterogeneity of distinctive leukaemic stem cell populations in CD34- human Acute Myeloid Leukaemia	Functional and genetic heterogeneity of distinctive leukaemic stem cell populations in CD34- human Acute Myeloid Leukaemia	E-MTAB-2672	E-MTAB-2672:WTCHG_45712_283	E-MTAB-2672:WTCHG_45712_283	828699014;798104827;	6f5e4923b8bab2dce736961170a6e970;464cc3346f26b27af399d94dbd1bae01;	ftp.sra.ebi.ac.uk/vol1/fastq/ERR537/ERR537946/ERR537946_1.fastq.gz;ftp.sra.ebi.ac.uk/vol1/fastq/ERR537/ERR537946/ERR537946_2.fastq.gz;	fasp.sra.ebi.ac.uk:/vol1/fastq/ERR537/ERR537946/ERR537946_1.fastq.gz;fasp.sra.ebi.ac.uk:/vol1/fastq/ERR537/ERR537946/ERR537946_2.fastq.gz;	ftp.sra.ebi.ac.uk/vol1/fastq/ERR537/ERR537946/ERR537946_1.fastq.gz;ftp.sra.ebi.ac.uk/vol1/fastq/ERR537/ERR537946/ERR537946_2.fastq.gz;	863435789;829262192;	3a798c5da5b259f72b4a32c932a054f8;fba063b3ef2ee77de0f54b15977282a5;	ftp.sra.ebi.ac.uk/vol1/ERA319/ERA319851/fastq/WTCHG_45712_283_1_sequence.txt.gz;ftp.sra.ebi.ac.uk/vol1/ERA319/ERA319851/fastq/WTCHG_45712_283_2_sequence.txt.gz;	fasp.sra.ebi.ac.uk/vol1/ERA319/ERA319851/fastq/WTCHG_45712_283_1_sequence.txt.gz;fasp.sra.ebi.ac.uk/vol1/ERA319/ERA319851/fastq/WTCHG_45712_283_2_sequence.txt.gz;	FASTQ;FASTQ;	1156013055	b24e7b0ee7e2544c59727693b0902189	ftp.sra.ebi.ac.uk/vol1/err/ERR537/ERR537946	fasp.sra.ebi.ac.uk/vol1/err/ERR537/ERR537946			E-MTAB-2672:Sample #875-mp
ERR537947				yes	15926338	20989654	75.88	PRJEB6573	ERP006121	SAMEA2604607	ERS482493	ERX503111	ERA319851	9606	Homo sapiens	ILLUMINA	Illumina HiSeq 2500	#512-GMP	PAIRED	225	RNA-Seq	TRANSCRIPTOMIC	RANDOM	20989654	2140944708	Paresh Vyas group, Molecular haematology Unit, The Weatherall Institute of Molecular Medicine	2016-06-22	Illumina HiSeq 2500 paired end sequencing; Functional and genetic heterogeneity of distinctive leukaemic stem cell populations in CD34- human Acute Myeloid Leukaemia	Functional and genetic heterogeneity of distinctive leukaemic stem cell populations in CD34- human Acute Myeloid Leukaemia	E-MTAB-2672	E-MTAB-2672:WTCHG_47646_205	E-MTAB-2672:WTCHG_47646_205	1036054991;967358857;	7986927f546c18dfb1920bd85921a891;3d6bd185a4d826f0c861cf83f1d094de;	ftp.sra.ebi.ac.uk/vol1/fastq/ERR537/ERR537947/ERR537947_1.fastq.gz;ftp.sra.ebi.ac.uk/vol1/fastq/ERR537/ERR537947/ERR537947_2.fastq.gz;	fasp.sra.ebi.ac.uk:/vol1/fastq/ERR537/ERR537947/ERR537947_1.fastq.gz;fasp.sra.ebi.ac.uk:/vol1/fastq/ERR537/ERR537947/ERR537947_2.fastq.gz;	ftp.sra.ebi.ac.uk/vol1/fastq/ERR537/ERR537947/ERR537947_1.fastq.gz;ftp.sra.ebi.ac.uk/vol1/fastq/ERR537/ERR537947/ERR537947_2.fastq.gz;	1077424847;1003418200;	edbd858c121574c286b45beddeca0f9e;ff3bda765fb38b44051a881f6990fc4b;	ftp.sra.ebi.ac.uk/vol1/ERA319/ERA319851/fastq/WTCHG_47646_205_1_sequence.txt.gz;ftp.sra.ebi.ac.uk/vol1/ERA319/ERA319851/fastq/WTCHG_47646_205_2_sequence.txt.gz;	fasp.sra.ebi.ac.uk/vol1/ERA319/ERA319851/fastq/WTCHG_47646_205_1_sequence.txt.gz;fasp.sra.ebi.ac.uk/vol1/ERA319/ERA319851/fastq/WTCHG_47646_205_2_sequence.txt.gz;	FASTQ;FASTQ;	1424786543	5da40195979fdbe015ec829aa70c77f6	ftp.sra.ebi.ac.uk/vol1/err/ERR537/ERR537947	fasp.sra.ebi.ac.uk/vol1/err/ERR537/ERR537947			E-MTAB-2672:Sample #512-GMP
ERR537948				no	6151962	8971771	68.57	PRJEB6573	ERP006121	SAMEA2604618	ERS482504	ERX503211	ERA319851	9606	Homo sapiens	ILLUMINA	Illumina HiSeq 2500	#044-34p	PAIRED	225	RNA-Seq	TRANSCRIPTOMIC	RANDOM	8971771	915120642	Paresh Vyas group, Molecular haematology Unit, The Weatherall Institute of Molecular Medicine	2016-06-22	Illumina HiSeq 2500 paired end sequencing; Functional and genetic heterogeneity of distinctive leukaemic stem cell populations in CD34- human Acute Myeloid Leukaemia	Functional and genetic heterogeneity of distinctive leukaemic stem cell populations in CD34- human Acute Myeloid Leukaemia	E-MTAB-2672	E-MTAB-2672:WTCHG_52860_219	E-MTAB-2672:WTCHG_52860_219	438184708;417023813;	b7be84784c2b70ef86769faf29bd77e4;0f45f0585bd5d4c2df8e209e3ef50c7a;	ftp.sra.ebi.ac.uk/vol1/fastq/ERR537/ERR537948/ERR537948_1.fastq.gz;ftp.sra.ebi.ac.uk/vol1/fastq/ERR537/ERR537948/ERR537948_2.fastq.gz;	fasp.sra.ebi.ac.uk:/vol1/fastq/ERR537/ERR537948/ERR537948_1.fastq.gz;fasp.sra.ebi.ac.uk:/vol1/fastq/ERR537/ERR537948/ERR537948_2.fastq.gz;	ftp.sra.ebi.ac.uk/vol1/fastq/ERR537/ERR537948/ERR537948_1.fastq.gz;ftp.sra.ebi.ac.uk/vol1/fastq/ERR537/ERR537948/ERR537948_2.fastq.gz;	411482290;390332723;	bab0e781cbcbc53f95efafeb0691fdc2;69276e3c2654bb4e39d7891557bd1620;	ftp.sra.ebi.ac.uk/vol1/ERA319/ERA319851/fastq/WTCHG_52860_219_1.fastq.gz;ftp.sra.ebi.ac.uk/vol1/ERA319/ERA319851/fastq/WTCHG_52860_219_2.fastq.gz;	fasp.sra.ebi.ac.uk/vol1/ERA319/ERA319851/fastq/WTCHG_52860_219_1.fastq.gz;fasp.sra.ebi.ac.uk/vol1/ERA319/ERA319851/fastq/WTCHG_52860_219_2.fastq.gz;	FASTQ;FASTQ;	603667924	e40a7b55d40c1c5adcb6de3599dc3bc2	ftp.sra.ebi.ac.uk/vol1/err/ERR537/ERR537948	fasp.sra.ebi.ac.uk/vol1/err/ERR537/ERR537948			E-MTAB-2672:Sample #044-34p
ERR537949				yes	20513637	24056338	85.27	PRJEB6573	ERP006121	SAMEA2604642	ERS482528	ERX503182	ERA319851	9606	Homo sapiens	ILLUMINA	Illumina HiSeq 2500	#1204-CMP	PAIRED	225	RNA-Seq	TRANSCRIPTOMIC	RANDOM	24056338	2453746476	Paresh Vyas group, Molecular haematology Unit, The Weatherall Institute of Molecular Medicine	2016-06-22	Illumina HiSeq 2500 paired end sequencing; Functional and genetic heterogeneity of distinctive leukaemic stem cell populations in CD34- human Acute Myeloid Leukaemia	Functional and genetic heterogeneity of distinctive leukaemic stem cell populations in CD34- human Acute Myeloid Leukaemia	E-MTAB-2672	E-MTAB-2672:WTCHG_47648_217	E-MTAB-2672:WTCHG_47648_217	1231045322;1188890444;	a6c875ca77f7d8d1bcb1a49630e12764;7695b4052bddeb45e4fd40b2279de218;	ftp.sra.ebi.ac.uk/vol1/fastq/ERR537/ERR537949/ERR537949_1.fastq.gz;ftp.sra.ebi.ac.uk/vol1/fastq/ERR537/ERR537949/ERR537949_2.fastq.gz;	fasp.sra.ebi.ac.uk:/vol1/fastq/ERR537/ERR537949/ERR537949_1.fastq.gz;fasp.sra.ebi.ac.uk:/vol1/fastq/ERR537/ERR537949/ERR537949_2.fastq.gz;	ftp.sra.ebi.ac.uk/vol1/fastq/ERR537/ERR537949/ERR537949_1.fastq.gz;ftp.sra.ebi.ac.uk/vol1/fastq/ERR537/ERR537949/ERR537949_2.fastq.gz;	1281261944;1233860470;	8fdcb02c15d9c26b01932f113f3a316c;ceace88a14120c72e24a27eacd05678b;	ftp.sra.ebi.ac.uk/vol1/ERA319/ERA319851/fastq/WTCHG_47648_217_1_sequence.txt.gz;ftp.sra.ebi.ac.uk/vol1/ERA319/ERA319851/fastq/WTCHG_47648_217_2_sequence.txt.gz;	fasp.sra.ebi.ac.uk/vol1/ERA319/ERA319851/fastq/WTCHG_47648_217_1_sequence.txt.gz;fasp.sra.ebi.ac.uk/vol1/ERA319/ERA319851/fastq/WTCHG_47648_217_2_sequence.txt.gz;	FASTQ;FASTQ;	1692902096	f4a11906f3b1d0a9b139ee649335eab6	ftp.sra.ebi.ac.uk/vol1/err/ERR537/ERR537949	fasp.sra.ebi.ac.uk/vol1/err/ERR537/ERR537949			E-MTAB-2672:Sample #1204-CMP
ERR537950				yes	19362900	24774149	78.16	PRJEB6573	ERP006121	SAMEA2604604	ERS482490	ERX503151	ERA319851	9606	Homo sapiens	ILLUMINA	Illumina HiSeq 2500	#662-MPP	PAIRED	225	RNA-Seq	TRANSCRIPTOMIC	RANDOM	24774149	2526963198	Paresh Vyas group, Molecular haematology Unit, The Weatherall Institute of Molecular Medicine	2016-06-22	Illumina HiSeq 2500 paired end sequencing; Functional and genetic heterogeneity of distinctive leukaemic stem cell populations in CD34- human Acute Myeloid Leukaemia	Functional and genetic heterogeneity of distinctive leukaemic stem cell populations in CD34- human Acute Myeloid Leukaemia	E-MTAB-2672	E-MTAB-2672:WTCHG_47652_250	E-MTAB-2672:WTCHG_47652_250	1253659838;1181272303;	982e740a8846a8472de6cce8a4f0b1b9;ad95c6abf468cdafd295132e3aef3593;	ftp.sra.ebi.ac.uk/vol1/fastq/ERR537/ERR537950/ERR537950_1.fastq.gz;ftp.sra.ebi.ac.uk/vol1/fastq/ERR537/ERR537950/ERR537950_2.fastq.gz;	fasp.sra.ebi.ac.uk:/vol1/fastq/ERR537/ERR537950/ERR537950_1.fastq.gz;fasp.sra.ebi.ac.uk:/vol1/fastq/ERR537/ERR537950/ERR537950_2.fastq.gz;	ftp.sra.ebi.ac.uk/vol1/fastq/ERR537/ERR537950/ERR537950_1.fastq.gz;ftp.sra.ebi.ac.uk/vol1/fastq/ERR537/ERR537950/ERR537950_2.fastq.gz;	1304606493;1225608660;	2f4b0a4a85bfa773366998f2508bacb0;303b9c2d641ca45d9d4395d57c349193;	ftp.sra.ebi.ac.uk/vol1/ERA319/ERA319851/fastq/WTCHG_47652_250_1_sequence.txt.gz;ftp.sra.ebi.ac.uk/vol1/ERA319/ERA319851/fastq/WTCHG_47652_250_2_sequence.txt.gz;	fasp.sra.ebi.ac.uk/vol1/ERA319/ERA319851/fastq/WTCHG_47652_250_1_sequence.txt.gz;fasp.sra.ebi.ac.uk/vol1/ERA319/ERA319851/fastq/WTCHG_47652_250_2_sequence.txt.gz;	FASTQ;FASTQ;	1726521988	0f7e58ecf19216c5d8ded87cf326c6d2	ftp.sra.ebi.ac.uk/vol1/err/ERR537/ERR537950	fasp.sra.ebi.ac.uk/vol1/err/ERR537/ERR537950			E-MTAB-2672:Sample #662-MPP
ERR537951				yes	16651665	23322061	71.4	PRJEB6573	ERP006121	SAMEA2604615	ERS482501	ERX503123	ERA319851	9606	Homo sapiens	ILLUMINA	Illumina HiSeq 2500	#1037-mp	PAIRED	225	RNA-Seq	TRANSCRIPTOMIC	RANDOM	23322061	2378850222	Paresh Vyas group, Molecular haematology Unit, The Weatherall Institute of Molecular Medicine	2016-06-22	Illumina HiSeq 2500 paired end sequencing; Functional and genetic heterogeneity of distinctive leukaemic stem cell populations in CD34- human Acute Myeloid Leukaemia	Functional and genetic heterogeneity of distinctive leukaemic stem cell populations in CD34- human Acute Myeloid Leukaemia	E-MTAB-2672	E-MTAB-2672:WTCHG_47646_208	E-MTAB-2672:WTCHG_47646_208	1143389290;1056129062;	6730e9089555e45978fbbfd1921e859b;ff5a99a2ba4403e701cc0aa91c3a906e;	ftp.sra.ebi.ac.uk/vol1/fastq/ERR537/ERR537951/ERR537951_1.fastq.gz;ftp.sra.ebi.ac.uk/vol1/fastq/ERR537/ERR537951/ERR537951_2.fastq.gz;	fasp.sra.ebi.ac.uk:/vol1/fastq/ERR537/ERR537951/ERR537951_1.fastq.gz;fasp.sra.ebi.ac.uk:/vol1/fastq/ERR537/ERR537951/ERR537951_2.fastq.gz;	ftp.sra.ebi.ac.uk/vol1/fastq/ERR537/ERR537951/ERR537951_1.fastq.gz;ftp.sra.ebi.ac.uk/vol1/fastq/ERR537/ERR537951/ERR537951_2.fastq.gz;	1189008489;1095080923;	669fe6bad939dcc26067fa237a420970;b05b0c2f1727fe404814619a3cf20a5b;	ftp.sra.ebi.ac.uk/vol1/ERA319/ERA319851/fastq/WTCHG_47646_208_1_sequence.txt.gz;ftp.sra.ebi.ac.uk/vol1/ERA319/ERA319851/fastq/WTCHG_47646_208_2_sequence.txt.gz;	fasp.sra.ebi.ac.uk/vol1/ERA319/ERA319851/fastq/WTCHG_47646_208_1_sequence.txt.gz;fasp.sra.ebi.ac.uk/vol1/ERA319/ERA319851/fastq/WTCHG_47646_208_2_sequence.txt.gz;	FASTQ;FASTQ;	1574632244	a98d795dd6b27f9e06868f419e61e920	ftp.sra.ebi.ac.uk/vol1/err/ERR537/ERR537951	fasp.sra.ebi.ac.uk/vol1/err/ERR537/ERR537951			E-MTAB-2672:Sample #1037-mp
ERR537952				yes	20232004	24259090	83.4	PRJEB6573	ERP006121	SAMEA2604641	ERS482527	ERX503174	ERA319851	9606	Homo sapiens	ILLUMINA	Illumina HiSeq 2500	#1204-C	PAIRED	225	RNA-Seq	TRANSCRIPTOMIC	RANDOM	24259090	2474427180	Paresh Vyas group, Molecular haematology Unit, The Weatherall Institute of Molecular Medicine	2016-06-22	Illumina HiSeq 2500 paired end sequencing; Functional and genetic heterogeneity of distinctive leukaemic stem cell populations in CD34- human Acute Myeloid Leukaemia	Functional and genetic heterogeneity of distinctive leukaemic stem cell populations in CD34- human Acute Myeloid Leukaemia	E-MTAB-2672	E-MTAB-2672:WTCHG_47648_222	E-MTAB-2672:WTCHG_47648_222	1234247764;1177030708;	a8b460703b42c00451465f2f36df8dca;c57ac76f598966d77b25a00d25b12478;	ftp.sra.ebi.ac.uk/vol1/fastq/ERR537/ERR537952/ERR537952_1.fastq.gz;ftp.sra.ebi.ac.uk/vol1/fastq/ERR537/ERR537952/ERR537952_2.fastq.gz;	fasp.sra.ebi.ac.uk:/vol1/fastq/ERR537/ERR537952/ERR537952_1.fastq.gz;fasp.sra.ebi.ac.uk:/vol1/fastq/ERR537/ERR537952/ERR537952_2.fastq.gz;	ftp.sra.ebi.ac.uk/vol1/fastq/ERR537/ERR537952/ERR537952_1.fastq.gz;ftp.sra.ebi.ac.uk/vol1/fastq/ERR537/ERR537952/ERR537952_2.fastq.gz;	1284586230;1221821614;	1aa31d98dbbdbee3ec32a231e6fa0103;2ef7593248f2366d5b76997c958637d8;	ftp.sra.ebi.ac.uk/vol1/ERA319/ERA319851/fastq/WTCHG_47648_222_1_sequence.txt.gz;ftp.sra.ebi.ac.uk/vol1/ERA319/ERA319851/fastq/WTCHG_47648_222_2_sequence.txt.gz;	fasp.sra.ebi.ac.uk/vol1/ERA319/ERA319851/fastq/WTCHG_47648_222_1_sequence.txt.gz;fasp.sra.ebi.ac.uk/vol1/ERA319/ERA319851/fastq/WTCHG_47648_222_2_sequence.txt.gz;	FASTQ;FASTQ;	1704368242	57546c93693d6b1db1b945f617316407	ftp.sra.ebi.ac.uk/vol1/err/ERR537/ERR537952	fasp.sra.ebi.ac.uk/vol1/err/ERR537/ERR537952			E-MTAB-2672:Sample #1204-C
ERR537953				no	15956636	25245296	63.21	PRJEB6573	ERP006121	SAMEA2604617	ERS482503	ERX503130	ERA319851	9606	Homo sapiens	ILLUMINA	Illumina HiSeq 2500	#880-pp	PAIRED	225	RNA-Seq	TRANSCRIPTOMIC	RANDOM	25245296	2575020192	Paresh Vyas group, Molecular haematology Unit, The Weatherall Institute of Molecular Medicine	2016-06-22	Illumina HiSeq 2500 paired end sequencing; Functional and genetic heterogeneity of distinctive leukaemic stem cell populations in CD34- human Acute Myeloid Leukaemia	Functional and genetic heterogeneity of distinctive leukaemic stem cell populations in CD34- human Acute Myeloid Leukaemia	E-MTAB-2672	E-MTAB-2672:WTCHG_46203_285	E-MTAB-2672:WTCHG_46203_285	1194631962;1217973399;	75c9f311e803f821985bda9b1420743a;d106e3097c373256c63d3ad58634cbc5;	ftp.sra.ebi.ac.uk/vol1/fastq/ERR537/ERR537953/ERR537953_1.fastq.gz;ftp.sra.ebi.ac.uk/vol1/fastq/ERR537/ERR537953/ERR537953_2.fastq.gz;	fasp.sra.ebi.ac.uk:/vol1/fastq/ERR537/ERR537953/ERR537953_1.fastq.gz;fasp.sra.ebi.ac.uk:/vol1/fastq/ERR537/ERR537953/ERR537953_2.fastq.gz;	ftp.sra.ebi.ac.uk/vol1/fastq/ERR537/ERR537953/ERR537953_1.fastq.gz;ftp.sra.ebi.ac.uk/vol1/fastq/ERR537/ERR537953/ERR537953_2.fastq.gz;	1242331067;1263539261;	6c0a8737cef36fabb8f07b82191ccd49;2a959eee279383d6e6cbf83a2bb14749;	ftp.sra.ebi.ac.uk/vol1/ERA319/ERA319851/fastq/WTCHG_46203_285_1_sequence.txt.gz;ftp.sra.ebi.ac.uk/vol1/ERA319/ERA319851/fastq/WTCHG_46203_285_2_sequence.txt.gz;	fasp.sra.ebi.ac.uk/vol1/ERA319/ERA319851/fastq/WTCHG_46203_285_1_sequence.txt.gz;fasp.sra.ebi.ac.uk/vol1/ERA319/ERA319851/fastq/WTCHG_46203_285_2_sequence.txt.gz;	FASTQ;FASTQ;	1712220454	0150a03ab4b08ed50f3834ad783316fd	ftp.sra.ebi.ac.uk/vol1/err/ERR537/ERR537953	fasp.sra.ebi.ac.uk/vol1/err/ERR537/ERR537953			E-MTAB-2672:Sample #880-pp
ERR537954				yes	15712800	21450226	73.25	PRJEB6573	ERP006121	SAMEA2604599	ERS482485	ERX503101	ERA319851	9606	Homo sapiens	ILLUMINA	Illumina HiSeq 2500	#1204-MPP	PAIRED	225	RNA-Seq	TRANSCRIPTOMIC	RANDOM	21450226	2187923052	Paresh Vyas group, Molecular haematology Unit, The Weatherall Institute of Molecular Medicine	2016-06-22	Illumina HiSeq 2500 paired end sequencing; Functional and genetic heterogeneity of distinctive leukaemic stem cell populations in CD34- human Acute Myeloid Leukaemia	Functional and genetic heterogeneity of distinctive leukaemic stem cell populations in CD34- human Acute Myeloid Leukaemia	E-MTAB-2672	E-MTAB-2672:WTCHG_47647_215	E-MTAB-2672:WTCHG_47647_215	1069126904;991166889;	f828f5488bf878e52cf0a65a86dddaa6;74cff8998f435a79da62c82a8aafbac9;	ftp.sra.ebi.ac.uk/vol1/fastq/ERR537/ERR537954/ERR537954_1.fastq.gz;ftp.sra.ebi.ac.uk/vol1/fastq/ERR537/ERR537954/ERR537954_2.fastq.gz;	fasp.sra.ebi.ac.uk:/vol1/fastq/ERR537/ERR537954/ERR537954_1.fastq.gz;fasp.sra.ebi.ac.uk:/vol1/fastq/ERR537/ERR537954/ERR537954_2.fastq.gz;	ftp.sra.ebi.ac.uk/vol1/fastq/ERR537/ERR537954/ERR537954_1.fastq.gz;ftp.sra.ebi.ac.uk/vol1/fastq/ERR537/ERR537954/ERR537954_2.fastq.gz;	1112185414;1028141892;	3d9151dcfffef2b326efc423d8c7ccb6;e35f455bc34ca10519a6a1f994e6594d;	ftp.sra.ebi.ac.uk/vol1/ERA319/ERA319851/fastq/WTCHG_47647_215_1_sequence.txt.gz;ftp.sra.ebi.ac.uk/vol1/ERA319/ERA319851/fastq/WTCHG_47647_215_2_sequence.txt.gz;	fasp.sra.ebi.ac.uk/vol1/ERA319/ERA319851/fastq/WTCHG_47647_215_1_sequence.txt.gz;fasp.sra.ebi.ac.uk/vol1/ERA319/ERA319851/fastq/WTCHG_47647_215_2_sequence.txt.gz;	FASTQ;FASTQ;	1471398421	21e2837aa876e9ce9cb65c16a4c98a0e	ftp.sra.ebi.ac.uk/vol1/err/ERR537/ERR537954	fasp.sra.ebi.ac.uk/vol1/err/ERR537/ERR537954			E-MTAB-2672:Sample #1204-MPP
ERR537955				yes	12833053	18109323	70.86	PRJEB6573	ERP006121	SAMEA2604626	ERS482512	ERX503135	ERA319851	9606	Homo sapiens	ILLUMINA	Illumina HiSeq 2500	#014-GMP	PAIRED	225	RNA-Seq	TRANSCRIPTOMIC	RANDOM	18109323	1847150946	Paresh Vyas group, Molecular haematology Unit, The Weatherall Institute of Molecular Medicine	2016-06-22	Illumina HiSeq 2500 paired end sequencing; Functional and genetic heterogeneity of distinctive leukaemic stem cell populations in CD34- human Acute Myeloid Leukaemia	Functional and genetic heterogeneity of distinctive leukaemic stem cell populations in CD34- human Acute Myeloid Leukaemia	E-MTAB-2672	E-MTAB-2672:WTCHG_47646_204	E-MTAB-2672:WTCHG_47646_204	892300268;820628394;	d0f5251869866cef5053127f68c916ce;2617ed7e74ff850ba719fd5555d166e4;	ftp.sra.ebi.ac.uk/vol1/fastq/ERR537/ERR537955/ERR537955_1.fastq.gz;ftp.sra.ebi.ac.uk/vol1/fastq/ERR537/ERR537955/ERR537955_2.fastq.gz;	fasp.sra.ebi.ac.uk:/vol1/fastq/ERR537/ERR537955/ERR537955_1.fastq.gz;fasp.sra.ebi.ac.uk:/vol1/fastq/ERR537/ERR537955/ERR537955_2.fastq.gz;	ftp.sra.ebi.ac.uk/vol1/fastq/ERR537/ERR537955/ERR537955_1.fastq.gz;ftp.sra.ebi.ac.uk/vol1/fastq/ERR537/ERR537955/ERR537955_2.fastq.gz;	927740394;851351632;	752a6af7029dc4813c1db3ca752c0ede;ddf0adbe563424d6b27fe45387855b24;	ftp.sra.ebi.ac.uk/vol1/ERA319/ERA319851/fastq/WTCHG_47646_204_1_sequence.txt.gz;ftp.sra.ebi.ac.uk/vol1/ERA319/ERA319851/fastq/WTCHG_47646_204_2_sequence.txt.gz;	fasp.sra.ebi.ac.uk/vol1/ERA319/ERA319851/fastq/WTCHG_47646_204_1_sequence.txt.gz;fasp.sra.ebi.ac.uk/vol1/ERA319/ERA319851/fastq/WTCHG_47646_204_2_sequence.txt.gz;	FASTQ;FASTQ;	1228621593	917aaeb70fe1255c576788d2349d21cd	ftp.sra.ebi.ac.uk/vol1/err/ERR537/ERR537955	fasp.sra.ebi.ac.uk/vol1/err/ERR537/ERR537955			E-MTAB-2672:Sample #014-GMP
ERR537956				yes	18409302	25648971	71.77	PRJEB6573	ERP006121	SAMEA2604628	ERS482514	ERX503208	ERA319851	9606	Homo sapiens	ILLUMINA	Illumina HiSeq 2500	BM1-HSC	PAIRED	225	RNA-Seq	TRANSCRIPTOMIC	RANDOM	25648971	2616195042	Paresh Vyas group, Molecular haematology Unit, The Weatherall Institute of Molecular Medicine	2016-06-22	Illumina HiSeq 2500 paired end sequencing; Functional and genetic heterogeneity of distinctive leukaemic stem cell populations in CD34- human Acute Myeloid Leukaemia	Functional and genetic heterogeneity of distinctive leukaemic stem cell populations in CD34- human Acute Myeloid Leukaemia	E-MTAB-2672	E-MTAB-2672:WTCHG_47651_242	E-MTAB-2672:WTCHG_47651_242	1312235568;1247753536;	3592fcec7de093fd2a1b638f940d6336;dfc3f6a86c535f20ddfaec701f0ca7f2;	ftp.sra.ebi.ac.uk/vol1/fastq/ERR537/ERR537956/ERR537956_1.fastq.gz;ftp.sra.ebi.ac.uk/vol1/fastq/ERR537/ERR537956/ERR537956_2.fastq.gz;	fasp.sra.ebi.ac.uk:/vol1/fastq/ERR537/ERR537956/ERR537956_1.fastq.gz;fasp.sra.ebi.ac.uk:/vol1/fastq/ERR537/ERR537956/ERR537956_2.fastq.gz;	ftp.sra.ebi.ac.uk/vol1/fastq/ERR537/ERR537956/ERR537956_1.fastq.gz;ftp.sra.ebi.ac.uk/vol1/fastq/ERR537/ERR537956/ERR537956_2.fastq.gz;	1365102764;1294753522;	be8ba50c0ea37c32269c2c90a605521e;b90b0626d684f6760f123a3897340598;	ftp.sra.ebi.ac.uk/vol1/ERA319/ERA319851/fastq/WTCHG_47651_242_1_sequence.txt.gz;ftp.sra.ebi.ac.uk/vol1/ERA319/ERA319851/fastq/WTCHG_47651_242_2_sequence.txt.gz;	fasp.sra.ebi.ac.uk/vol1/ERA319/ERA319851/fastq/WTCHG_47651_242_1_sequence.txt.gz;fasp.sra.ebi.ac.uk/vol1/ERA319/ERA319851/fastq/WTCHG_47651_242_2_sequence.txt.gz;	FASTQ;FASTQ;	1808112392	52b15e0ed6cd92db6274d41279fee0d3	ftp.sra.ebi.ac.uk/vol1/err/ERR537/ERR537956	fasp.sra.ebi.ac.uk/vol1/err/ERR537/ERR537956			E-MTAB-2672:Sample BM1-HSC
ERR537957				yes	16077526	19749130	81.41	PRJEB6573	ERP006121	SAMEA2604638	ERS482524	ERX503165	ERA319851	9606	Homo sapiens	ILLUMINA	Illumina HiSeq 2500	BM1-MEP	PAIRED	225	RNA-Seq	TRANSCRIPTOMIC	RANDOM	19749130	2014411260	Paresh Vyas group, Molecular haematology Unit, The Weatherall Institute of Molecular Medicine	2016-06-22	Illumina HiSeq 2500 paired end sequencing; Functional and genetic heterogeneity of distinctive leukaemic stem cell populations in CD34- human Acute Myeloid Leukaemia	Functional and genetic heterogeneity of distinctive leukaemic stem cell populations in CD34- human Acute Myeloid Leukaemia	E-MTAB-2672	E-MTAB-2672:WTCHG_47651_247	E-MTAB-2672:WTCHG_47651_247	1015382647;955396873;	f1d306996d02a7906240c1b168c35075;749f35d030974a2d682c52f2ae3a10c6;	ftp.sra.ebi.ac.uk/vol1/fastq/ERR537/ERR537957/ERR537957_1.fastq.gz;ftp.sra.ebi.ac.uk/vol1/fastq/ERR537/ERR537957/ERR537957_2.fastq.gz;	fasp.sra.ebi.ac.uk:/vol1/fastq/ERR537/ERR537957/ERR537957_1.fastq.gz;fasp.sra.ebi.ac.uk:/vol1/fastq/ERR537/ERR537957/ERR537957_2.fastq.gz;	ftp.sra.ebi.ac.uk/vol1/fastq/ERR537/ERR537957/ERR537957_1.fastq.gz;ftp.sra.ebi.ac.uk/vol1/fastq/ERR537/ERR537957/ERR537957_2.fastq.gz;	1055776865;991142218;	0d472b1867fa9c45bedd0be79ed3c9d7;9bf125b49e68db9bbacc284e8604fc19;	ftp.sra.ebi.ac.uk/vol1/ERA319/ERA319851/fastq/WTCHG_47651_247_1_sequence.txt.gz;ftp.sra.ebi.ac.uk/vol1/ERA319/ERA319851/fastq/WTCHG_47651_247_2_sequence.txt.gz;	fasp.sra.ebi.ac.uk/vol1/ERA319/ERA319851/fastq/WTCHG_47651_247_1_sequence.txt.gz;fasp.sra.ebi.ac.uk/vol1/ERA319/ERA319851/fastq/WTCHG_47651_247_2_sequence.txt.gz;	FASTQ;FASTQ;	1398500952	8f5f23c35a40c7c48e8c699473f11632	ftp.sra.ebi.ac.uk/vol1/err/ERR537/ERR537957	fasp.sra.ebi.ac.uk/vol1/err/ERR537/ERR537957			E-MTAB-2672:Sample BM1-MEP
ERR537958				no	16097026	24166244	66.61	PRJEB6573	ERP006121	SAMEA2604635	ERS482521	ERX503162	ERA319851	9606	Homo sapiens	ILLUMINA	Illumina HiSeq 2500	#880-mp	PAIRED	225	RNA-Seq	TRANSCRIPTOMIC	RANDOM	24166244	2464956888	Paresh Vyas group, Molecular haematology Unit, The Weatherall Institute of Molecular Medicine	2016-06-22	Illumina HiSeq 2500 paired end sequencing; Functional and genetic heterogeneity of distinctive leukaemic stem cell populations in CD34- human Acute Myeloid Leukaemia	Functional and genetic heterogeneity of distinctive leukaemic stem cell populations in CD34- human Acute Myeloid Leukaemia	E-MTAB-2672	E-MTAB-2672:WTCHG_46203_287	E-MTAB-2672:WTCHG_46203_287	1144914617;1165542283;	567905c9fb89afad9280fc9d9581f51d;971504dc9484a61df0f828e62b97b2ad;	ftp.sra.ebi.ac.uk/vol1/fastq/ERR537/ERR537958/ERR537958_1.fastq.gz;ftp.sra.ebi.ac.uk/vol1/fastq/ERR537/ERR537958/ERR537958_2.fastq.gz;	fasp.sra.ebi.ac.uk:/vol1/fastq/ERR537/ERR537958/ERR537958_1.fastq.gz;fasp.sra.ebi.ac.uk:/vol1/fastq/ERR537/ERR537958/ERR537958_2.fastq.gz;	ftp.sra.ebi.ac.uk/vol1/fastq/ERR537/ERR537958/ERR537958_1.fastq.gz;ftp.sra.ebi.ac.uk/vol1/fastq/ERR537/ERR537958/ERR537958_2.fastq.gz;	1190393199;1209104270;	6d91784c4e03e36f3d42afbe0e6fb735;aeca93304e6357ce94507480dbaa0f28;	ftp.sra.ebi.ac.uk/vol1/ERA319/ERA319851/fastq/WTCHG_46203_287_1_sequence.txt.gz;ftp.sra.ebi.ac.uk/vol1/ERA319/ERA319851/fastq/WTCHG_46203_287_2_sequence.txt.gz;	fasp.sra.ebi.ac.uk/vol1/ERA319/ERA319851/fastq/WTCHG_46203_287_1_sequence.txt.gz;fasp.sra.ebi.ac.uk/vol1/ERA319/ERA319851/fastq/WTCHG_46203_287_2_sequence.txt.gz;	FASTQ;FASTQ;	1643221649	94e6d08124e6520a9b05289890014876	ftp.sra.ebi.ac.uk/vol1/err/ERR537/ERR537958	fasp.sra.ebi.ac.uk/vol1/err/ERR537/ERR537958			E-MTAB-2672:Sample #880-mp
ERR537959				no	16325152	23801985	68.59	PRJEB6573	ERP006121	SAMEA2604625	ERS482511	ERX503134	ERA319851	9606	Homo sapiens	ILLUMINA	Illumina HiSeq 2500	#1204-B	PAIRED	225	RNA-Seq	TRANSCRIPTOMIC	RANDOM	23801985	2427802470	Paresh Vyas group, Molecular haematology Unit, The Weatherall Institute of Molecular Medicine	2016-06-22	Illumina HiSeq 2500 paired end sequencing; Functional and genetic heterogeneity of distinctive leukaemic stem cell populations in CD34- human Acute Myeloid Leukaemia	Functional and genetic heterogeneity of distinctive leukaemic stem cell populations in CD34- human Acute Myeloid Leukaemia	E-MTAB-2672	E-MTAB-2672:WTCHG_47648_221	E-MTAB-2672:WTCHG_47648_221	1208086699;1132134401;	97eee315d5c28584aa6145ab398e5849;8cf3cb92df1f18fd5bf3cc3bd2bbba0c;	ftp.sra.ebi.ac.uk/vol1/fastq/ERR537/ERR537959/ERR537959_1.fastq.gz;ftp.sra.ebi.ac.uk/vol1/fastq/ERR537/ERR537959/ERR537959_2.fastq.gz;	fasp.sra.ebi.ac.uk:/vol1/fastq/ERR537/ERR537959/ERR537959_1.fastq.gz;fasp.sra.ebi.ac.uk:/vol1/fastq/ERR537/ERR537959/ERR537959_2.fastq.gz;	ftp.sra.ebi.ac.uk/vol1/fastq/ERR537/ERR537959/ERR537959_1.fastq.gz;ftp.sra.ebi.ac.uk/vol1/fastq/ERR537/ERR537959/ERR537959_2.fastq.gz;	1256906810;1174130368;	ddd68e53bbdfb9da480eda2430f771db;50c293bbc73a900f59abef6c12621586;	ftp.sra.ebi.ac.uk/vol1/ERA319/ERA319851/fastq/WTCHG_47648_221_1_sequence.txt.gz;ftp.sra.ebi.ac.uk/vol1/ERA319/ERA319851/fastq/WTCHG_47648_221_2_sequence.txt.gz;	fasp.sra.ebi.ac.uk/vol1/ERA319/ERA319851/fastq/WTCHG_47648_221_1_sequence.txt.gz;fasp.sra.ebi.ac.uk/vol1/ERA319/ERA319851/fastq/WTCHG_47648_221_2_sequence.txt.gz;	FASTQ;FASTQ;	1663050173	7c568834b719622134269f5bc529639e	ftp.sra.ebi.ac.uk/vol1/err/ERR537/ERR537959	fasp.sra.ebi.ac.uk/vol1/err/ERR537/ERR537959			E-MTAB-2672:Sample #1204-B
ERR537960				yes	18213281	23117410	78.79	PRJEB6573	ERP006121	SAMEA2604602	ERS482488	ERX503186	ERA319851	9606	Homo sapiens	ILLUMINA	Illumina HiSeq 2500	BM1-MPP	PAIRED	225	RNA-Seq	TRANSCRIPTOMIC	RANDOM	23117410	2357975820	Paresh Vyas group, Molecular haematology Unit, The Weatherall Institute of Molecular Medicine	2016-06-22	Illumina HiSeq 2500 paired end sequencing; Functional and genetic heterogeneity of distinctive leukaemic stem cell populations in CD34- human Acute Myeloid Leukaemia	Functional and genetic heterogeneity of distinctive leukaemic stem cell populations in CD34- human Acute Myeloid Leukaemia	E-MTAB-2672	E-MTAB-2672:WTCHG_47651_243	E-MTAB-2672:WTCHG_47651_243	1181557406;1108175694;	fc6a878ab1d4065d06a20cf9c77e5702;d37737052c9c24f1dc953747e3729664;	ftp.sra.ebi.ac.uk/vol1/fastq/ERR537/ERR537960/ERR537960_1.fastq.gz;ftp.sra.ebi.ac.uk/vol1/fastq/ERR537/ERR537960/ERR537960_2.fastq.gz;	fasp.sra.ebi.ac.uk:/vol1/fastq/ERR537/ERR537960/ERR537960_1.fastq.gz;fasp.sra.ebi.ac.uk:/vol1/fastq/ERR537/ERR537960/ERR537960_2.fastq.gz;	ftp.sra.ebi.ac.uk/vol1/fastq/ERR537/ERR537960/ERR537960_1.fastq.gz;ftp.sra.ebi.ac.uk/vol1/fastq/ERR537/ERR537960/ERR537960_2.fastq.gz;	1228737007;1149419922;	2f34852b0ea406c3f8af0a13c21fd447;612a8e255546263c125942fd55a2f372;	ftp.sra.ebi.ac.uk/vol1/ERA319/ERA319851/fastq/WTCHG_47651_243_1_sequence.txt.gz;ftp.sra.ebi.ac.uk/vol1/ERA319/ERA319851/fastq/WTCHG_47651_243_2_sequence.txt.gz;	fasp.sra.ebi.ac.uk/vol1/ERA319/ERA319851/fastq/WTCHG_47651_243_1_sequence.txt.gz;fasp.sra.ebi.ac.uk/vol1/ERA319/ERA319851/fastq/WTCHG_47651_243_2_sequence.txt.gz;	FASTQ;FASTQ;	1625623713	dbcaca25be508c317e21e0f8b1ab42f5	ftp.sra.ebi.ac.uk/vol1/err/ERR537/ERR537960	fasp.sra.ebi.ac.uk/vol1/err/ERR537/ERR537960			E-MTAB-2672:Sample BM1-MPP
ERR537961				yes	15711887	22297654	70.46	PRJEB6573	ERP006121	SAMEA2604619	ERS482505	ERX503127	ERA319851	9606	Homo sapiens	ILLUMINA	Illumina HiSeq 2500	#001-pp	PAIRED	225	RNA-Seq	TRANSCRIPTOMIC	RANDOM	22297654	2274360708	Paresh Vyas group, Molecular haematology Unit, The Weatherall Institute of Molecular Medicine	2016-06-22	Illumina HiSeq 2500 paired end sequencing; Functional and genetic heterogeneity of distinctive leukaemic stem cell populations in CD34- human Acute Myeloid Leukaemia	Functional and genetic heterogeneity of distinctive leukaemic stem cell populations in CD34- human Acute Myeloid Leukaemia	E-MTAB-2672	E-MTAB-2672:WTCHG_47716_259	E-MTAB-2672:WTCHG_47716_259	1138773597;1088125374;	03991a84221efa14e23040e94f84ecd4;2dcb9059ab16b7549dc2e7e41c7adf96;	ftp.sra.ebi.ac.uk/vol1/fastq/ERR537/ERR537961/ERR537961_1.fastq.gz;ftp.sra.ebi.ac.uk/vol1/fastq/ERR537/ERR537961/ERR537961_2.fastq.gz;	fasp.sra.ebi.ac.uk:/vol1/fastq/ERR537/ERR537961/ERR537961_1.fastq.gz;fasp.sra.ebi.ac.uk:/vol1/fastq/ERR537/ERR537961/ERR537961_2.fastq.gz;	ftp.sra.ebi.ac.uk/vol1/fastq/ERR537/ERR537961/ERR537961_1.fastq.gz;ftp.sra.ebi.ac.uk/vol1/fastq/ERR537/ERR537961/ERR537961_2.fastq.gz;	1185448678;1130275078;	6765cfbe70ab570c6fd69fcd67c414d7;5ef76ac07e2aa69372828aff81c776f0;	ftp.sra.ebi.ac.uk/vol1/ERA319/ERA319851/fastq/WTCHG_47716_259_1_sequence.txt.gz;ftp.sra.ebi.ac.uk/vol1/ERA319/ERA319851/fastq/WTCHG_47716_259_2_sequence.txt.gz;	fasp.sra.ebi.ac.uk/vol1/ERA319/ERA319851/fastq/WTCHG_47716_259_1_sequence.txt.gz;fasp.sra.ebi.ac.uk/vol1/ERA319/ERA319851/fastq/WTCHG_47716_259_2_sequence.txt.gz;	FASTQ;FASTQ;	1568289248	1f9ac0f6461d20ce264b82013d6afb09	ftp.sra.ebi.ac.uk/vol1/err/ERR537/ERR537961	fasp.sra.ebi.ac.uk/vol1/err/ERR537/ERR537961			E-MTAB-2672:Sample #001-pp
ERR537962				no	17405596	26878450	64.76	PRJEB6573	ERP006121	SAMEA2604600	ERS482486	ERX503102	ERA319851	9606	Homo sapiens	ILLUMINA	Illumina HiSeq 2500	#1204-HSC	PAIRED	225	RNA-Seq	TRANSCRIPTOMIC	RANDOM	26878450	2741601900	Paresh Vyas group, Molecular haematology Unit, The Weatherall Institute of Molecular Medicine	2016-06-22	Illumina HiSeq 2500 paired end sequencing; Functional and genetic heterogeneity of distinctive leukaemic stem cell populations in CD34- human Acute Myeloid Leukaemia	Functional and genetic heterogeneity of distinctive leukaemic stem cell populations in CD34- human Acute Myeloid Leukaemia	E-MTAB-2672	E-MTAB-2672:WTCHG_47710_214	E-MTAB-2672:WTCHG_47710_214	1333184227;1214020626;	4e93cfa2635c7d973687ecf9fe27c0b0;9ce9f66d4dd2f7b897f6e43e022e80b9;	ftp.sra.ebi.ac.uk/vol1/fastq/ERR537/ERR537962/ERR537962_1.fastq.gz;ftp.sra.ebi.ac.uk/vol1/fastq/ERR537/ERR537962/ERR537962_2.fastq.gz;	fasp.sra.ebi.ac.uk:/vol1/fastq/ERR537/ERR537962/ERR537962_1.fastq.gz;fasp.sra.ebi.ac.uk:/vol1/fastq/ERR537/ERR537962/ERR537962_2.fastq.gz;	ftp.sra.ebi.ac.uk/vol1/fastq/ERR537/ERR537962/ERR537962_1.fastq.gz;ftp.sra.ebi.ac.uk/vol1/fastq/ERR537/ERR537962/ERR537962_2.fastq.gz;	1385619916;1262463034;	369de9d3c8383125f1153b7b5fc44b1c;b5b62c79e4f700899e0171339079b61f;	ftp.sra.ebi.ac.uk/vol1/ERA319/ERA319851/fastq/WTCHG_47710_214_1_sequence.txt.gz;ftp.sra.ebi.ac.uk/vol1/ERA319/ERA319851/fastq/WTCHG_47710_214_2_sequence.txt.gz;	fasp.sra.ebi.ac.uk/vol1/ERA319/ERA319851/fastq/WTCHG_47710_214_1_sequence.txt.gz;fasp.sra.ebi.ac.uk/vol1/ERA319/ERA319851/fastq/WTCHG_47710_214_2_sequence.txt.gz;	FASTQ;FASTQ;	1833632589	d47771d779ed0b1306dff7ab5ff94749	ftp.sra.ebi.ac.uk/vol1/err/ERR537/ERR537962	fasp.sra.ebi.ac.uk/vol1/err/ERR537/ERR537962			E-MTAB-2672:Sample #1204-HSC
ERR537963				yes	13915235	15276449	91.09	PRJEB6573	ERP006121	SAMEA2604610	ERS482496	ERX503191	ERA319851	9606	Homo sapiens	ILLUMINA	Illumina HiSeq 2500	#005-A	PAIRED	225	RNA-Seq	TRANSCRIPTOMIC	RANDOM	15276449	1558197798	Paresh Vyas group, Molecular haematology Unit, The Weatherall Institute of Molecular Medicine	2016-06-22	Illumina HiSeq 2500 paired end sequencing; Functional and genetic heterogeneity of distinctive leukaemic stem cell populations in CD34- human Acute Myeloid Leukaemia	Functional and genetic heterogeneity of distinctive leukaemic stem cell populations in CD34- human Acute Myeloid Leukaemia	E-MTAB-2672	E-MTAB-2672:WTCHG_59161_265	E-MTAB-2672:WTCHG_59161_265	748723574;766041185;	24819b5c482f8bfb80a6a7842544b125;763cd1f79d97cc772d674047d19c5802;	ftp.sra.ebi.ac.uk/vol1/fastq/ERR537/ERR537963/ERR537963_1.fastq.gz;ftp.sra.ebi.ac.uk/vol1/fastq/ERR537/ERR537963/ERR537963_2.fastq.gz;	fasp.sra.ebi.ac.uk:/vol1/fastq/ERR537/ERR537963/ERR537963_1.fastq.gz;fasp.sra.ebi.ac.uk:/vol1/fastq/ERR537/ERR537963/ERR537963_2.fastq.gz;	ftp.sra.ebi.ac.uk/vol1/fastq/ERR537/ERR537963/ERR537963_1.fastq.gz;ftp.sra.ebi.ac.uk/vol1/fastq/ERR537/ERR537963/ERR537963_2.fastq.gz;	827450943;849661447;	3a9401d0a412cce6ac8239c48f8e1679;6175eb6def70af76bee35c61ab6279d2;	ftp.sra.ebi.ac.uk/vol1/ERA319/ERA319851/fastq/WTCHG_59161_265_1.fastq.gz;ftp.sra.ebi.ac.uk/vol1/ERA319/ERA319851/fastq/WTCHG_59161_265_2.fastq.gz;	fasp.sra.ebi.ac.uk/vol1/ERA319/ERA319851/fastq/WTCHG_59161_265_1.fastq.gz;fasp.sra.ebi.ac.uk/vol1/ERA319/ERA319851/fastq/WTCHG_59161_265_2.fastq.gz;	FASTQ;FASTQ;	1079081110	77411b144d63291e6d7e2f23c20bd376	ftp.sra.ebi.ac.uk/vol1/err/ERR537/ERR537963	fasp.sra.ebi.ac.uk/vol1/err/ERR537/ERR537963			E-MTAB-2672:Sample #005-A
ERR537964				yes	17396955	22977324	75.71	PRJEB6573	ERP006121	SAMEA2604620	ERS482506	ERX503128	ERA319851	9606	Homo sapiens	ILLUMINA	Illumina HiSeq 2500	#1204-LMPP	PAIRED	225	RNA-Seq	TRANSCRIPTOMIC	RANDOM	22977324	2343687048	Paresh Vyas group, Molecular haematology Unit, The Weatherall Institute of Molecular Medicine	2016-06-22	Illumina HiSeq 2500 paired end sequencing; Functional and genetic heterogeneity of distinctive leukaemic stem cell populations in CD34- human Acute Myeloid Leukaemia	Functional and genetic heterogeneity of distinctive leukaemic stem cell populations in CD34- human Acute Myeloid Leukaemia	E-MTAB-2672	E-MTAB-2672:WTCHG_47647_216	E-MTAB-2672:WTCHG_47647_216	1150198838;1073460133;	3b4903bc1f1a59e423244a7afa8f5945;cc5876d79e5447e6b2a7d8ec50ba19f6;	ftp.sra.ebi.ac.uk/vol1/fastq/ERR537/ERR537964/ERR537964_1.fastq.gz;ftp.sra.ebi.ac.uk/vol1/fastq/ERR537/ERR537964/ERR537964_2.fastq.gz;	fasp.sra.ebi.ac.uk:/vol1/fastq/ERR537/ERR537964/ERR537964_1.fastq.gz;fasp.sra.ebi.ac.uk:/vol1/fastq/ERR537/ERR537964/ERR537964_2.fastq.gz;	ftp.sra.ebi.ac.uk/vol1/fastq/ERR537/ERR537964/ERR537964_1.fastq.gz;ftp.sra.ebi.ac.uk/vol1/fastq/ERR537/ERR537964/ERR537964_2.fastq.gz;	1196788905;1113344304;	426f608260a6472112701a7448b9f4ce;b886cfb58b0850c5effa36c90387ff16;	ftp.sra.ebi.ac.uk/vol1/ERA319/ERA319851/fastq/WTCHG_47647_216_1_sequence.txt.gz;ftp.sra.ebi.ac.uk/vol1/ERA319/ERA319851/fastq/WTCHG_47647_216_2_sequence.txt.gz;	fasp.sra.ebi.ac.uk/vol1/ERA319/ERA319851/fastq/WTCHG_47647_216_1_sequence.txt.gz;fasp.sra.ebi.ac.uk/vol1/ERA319/ERA319851/fastq/WTCHG_47647_216_2_sequence.txt.gz;	FASTQ;FASTQ;	1582437682	5b225aa2b64158c680068d6153fa0b29	ftp.sra.ebi.ac.uk/vol1/err/ERR537/ERR537964	fasp.sra.ebi.ac.uk/vol1/err/ERR537/ERR537964			E-MTAB-2672:Sample #1204-LMPP
ERR537965				no	6079638	8861131	68.61	PRJEB6573	ERP006121	SAMEA2604618	ERS482504	ERX503194	ERA319851	9606	Homo sapiens	ILLUMINA	Illumina HiSeq 2500	#044-34p	PAIRED	225	RNA-Seq	TRANSCRIPTOMIC	RANDOM	8861131	903835362	Paresh Vyas group, Molecular haematology Unit, The Weatherall Institute of Molecular Medicine	2016-06-22	Illumina HiSeq 2500 paired end sequencing; Functional and genetic heterogeneity of distinctive leukaemic stem cell populations in CD34- human Acute Myeloid Leukaemia	Functional and genetic heterogeneity of distinctive leukaemic stem cell populations in CD34- human Acute Myeloid Leukaemia	E-MTAB-2672	E-MTAB-2672:WTCHG_52861_219	E-MTAB-2672:WTCHG_52861_219	430080982;407577316;	d0669f91c7d5296fdfffcf888649074e;66002a3e159cadaeec79ac4153c27ab2;	ftp.sra.ebi.ac.uk/vol1/fastq/ERR537/ERR537965/ERR537965_1.fastq.gz;ftp.sra.ebi.ac.uk/vol1/fastq/ERR537/ERR537965/ERR537965_2.fastq.gz;	fasp.sra.ebi.ac.uk:/vol1/fastq/ERR537/ERR537965/ERR537965_1.fastq.gz;fasp.sra.ebi.ac.uk:/vol1/fastq/ERR537/ERR537965/ERR537965_2.fastq.gz;	ftp.sra.ebi.ac.uk/vol1/fastq/ERR537/ERR537965/ERR537965_1.fastq.gz;ftp.sra.ebi.ac.uk/vol1/fastq/ERR537/ERR537965/ERR537965_2.fastq.gz;	403754007;381229618;	7783faf409aced2429cce35a103c8778;1aeb47fa72f0a29f684e2ccf526efa3d;	ftp.sra.ebi.ac.uk/vol1/ERA319/ERA319851/fastq/WTCHG_52861_219_1.fastq.gz;ftp.sra.ebi.ac.uk/vol1/ERA319/ERA319851/fastq/WTCHG_52861_219_2.fastq.gz;	fasp.sra.ebi.ac.uk/vol1/ERA319/ERA319851/fastq/WTCHG_52861_219_1.fastq.gz;fasp.sra.ebi.ac.uk/vol1/ERA319/ERA319851/fastq/WTCHG_52861_219_2.fastq.gz;	FASTQ;FASTQ;	590871133	fb007397adf24613d9d3be3f414ac7a9	ftp.sra.ebi.ac.uk/vol1/err/ERR537/ERR537965	fasp.sra.ebi.ac.uk/vol1/err/ERR537/ERR537965			E-MTAB-2672:Sample #044-34p
ERR537966				yes	15654232	22109071	70.8	PRJEB6573	ERP006121	SAMEA2604619	ERS482505	ERX503140	ERA319851	9606	Homo sapiens	ILLUMINA	Illumina HiSeq 2500	#001-pp	PAIRED	225	RNA-Seq	TRANSCRIPTOMIC	RANDOM	22109071	2255125242	Paresh Vyas group, Molecular haematology Unit, The Weatherall Institute of Molecular Medicine	2016-06-22	Illumina HiSeq 2500 paired end sequencing; Functional and genetic heterogeneity of distinctive leukaemic stem cell populations in CD34- human Acute Myeloid Leukaemia	Functional and genetic heterogeneity of distinctive leukaemic stem cell populations in CD34- human Acute Myeloid Leukaemia	E-MTAB-2672	E-MTAB-2672:WTCHG_47653_259	E-MTAB-2672:WTCHG_47653_259	1136318040;1086061259;	9444b9cbd98b60c2f227f32b7d2117e8;62db8396b13e60c579e90b631ae9ebdf;	ftp.sra.ebi.ac.uk/vol1/fastq/ERR537/ERR537966/ERR537966_1.fastq.gz;ftp.sra.ebi.ac.uk/vol1/fastq/ERR537/ERR537966/ERR537966_2.fastq.gz;	fasp.sra.ebi.ac.uk:/vol1/fastq/ERR537/ERR537966/ERR537966_1.fastq.gz;fasp.sra.ebi.ac.uk:/vol1/fastq/ERR537/ERR537966/ERR537966_2.fastq.gz;	ftp.sra.ebi.ac.uk/vol1/fastq/ERR537/ERR537966/ERR537966_1.fastq.gz;ftp.sra.ebi.ac.uk/vol1/fastq/ERR537/ERR537966/ERR537966_2.fastq.gz;	1182393569;1127428243;	d9ebb1a1148ab5279c7c0718ec838f63;2d614c3acabaaecc5554bed55c31dc44;	ftp.sra.ebi.ac.uk/vol1/ERA319/ERA319851/fastq/WTCHG_47653_259_1_sequence.txt.gz;ftp.sra.ebi.ac.uk/vol1/ERA319/ERA319851/fastq/WTCHG_47653_259_2_sequence.txt.gz;	fasp.sra.ebi.ac.uk/vol1/ERA319/ERA319851/fastq/WTCHG_47653_259_1_sequence.txt.gz;fasp.sra.ebi.ac.uk/vol1/ERA319/ERA319851/fastq/WTCHG_47653_259_2_sequence.txt.gz;	FASTQ;FASTQ;	1562247103	7eef9aecdb9c81f5cfff5931d5e91736	ftp.sra.ebi.ac.uk/vol1/err/ERR537/ERR537966	fasp.sra.ebi.ac.uk/vol1/err/ERR537/ERR537966			E-MTAB-2672:Sample #001-pp
ERR537967				no	17661905	27164297	65.02	PRJEB6573	ERP006121	SAMEA2604623	ERS482509	ERX503179	ERA319851	9606	Homo sapiens	ILLUMINA	Illumina HiSeq 2500	#1204-A	PAIRED	225	RNA-Seq	TRANSCRIPTOMIC	RANDOM	27164297	2770758294	Paresh Vyas group, Molecular haematology Unit, The Weatherall Institute of Molecular Medicine	2016-06-22	Illumina HiSeq 2500 paired end sequencing; Functional and genetic heterogeneity of distinctive leukaemic stem cell populations in CD34- human Acute Myeloid Leukaemia	Functional and genetic heterogeneity of distinctive leukaemic stem cell populations in CD34- human Acute Myeloid Leukaemia	E-MTAB-2672	E-MTAB-2672:WTCHG_47711_220	E-MTAB-2672:WTCHG_47711_220	1352272446;1193832999;	b836f8d09a3bef295ddcbc3e91c6633f;346afa65825160f5c30cbb6d7dea9a30;	ftp.sra.ebi.ac.uk/vol1/fastq/ERR537/ERR537967/ERR537967_1.fastq.gz;ftp.sra.ebi.ac.uk/vol1/fastq/ERR537/ERR537967/ERR537967_2.fastq.gz;	fasp.sra.ebi.ac.uk:/vol1/fastq/ERR537/ERR537967/ERR537967_1.fastq.gz;fasp.sra.ebi.ac.uk:/vol1/fastq/ERR537/ERR537967/ERR537967_2.fastq.gz;	ftp.sra.ebi.ac.uk/vol1/fastq/ERR537/ERR537967/ERR537967_1.fastq.gz;ftp.sra.ebi.ac.uk/vol1/fastq/ERR537/ERR537967/ERR537967_2.fastq.gz;	1408742781;1237573724;	aed3ff81e13139f7c245d51b5665f80c;2c182130aa8fc25a9dda05cdbe5aeeab;	ftp.sra.ebi.ac.uk/vol1/ERA319/ERA319851/fastq/WTCHG_47711_220_1_sequence.txt.gz;ftp.sra.ebi.ac.uk/vol1/ERA319/ERA319851/fastq/WTCHG_47711_220_2_sequence.txt.gz;	fasp.sra.ebi.ac.uk/vol1/ERA319/ERA319851/fastq/WTCHG_47711_220_1_sequence.txt.gz;fasp.sra.ebi.ac.uk/vol1/ERA319/ERA319851/fastq/WTCHG_47711_220_2_sequence.txt.gz;	FASTQ;FASTQ;	1898572505	76f39ebda9abe0633fd2db2d6c5afc2b	ftp.sra.ebi.ac.uk/vol1/err/ERR537/ERR537967	fasp.sra.ebi.ac.uk/vol1/err/ERR537/ERR537967			E-MTAB-2672:Sample #1204-A
ERR537968				no	13598234	16152207	84.19	PRJEB6573	ERP006121	SAMEA2604606	ERS482492	ERX503176	ERA319851	9606	Homo sapiens	ILLUMINA	Illumina HiSeq 2500	#006-B	PAIRED	225	RNA-Seq	TRANSCRIPTOMIC	RANDOM	16152207	1647525114	Paresh Vyas group, Molecular haematology Unit, The Weatherall Institute of Molecular Medicine	2016-06-22	Illumina HiSeq 2500 paired end sequencing; Functional and genetic heterogeneity of distinctive leukaemic stem cell populations in CD34- human Acute Myeloid Leukaemia	Functional and genetic heterogeneity of distinctive leukaemic stem cell populations in CD34- human Acute Myeloid Leukaemia	E-MTAB-2672	E-MTAB-2672:WTCHG_59161_270	E-MTAB-2672:WTCHG_59161_270	776088395;712729371;	dbc93555706b73c612af35574a5e4fcd;c1a52551b8ee1ce0c0bd1790370c943e;	ftp.sra.ebi.ac.uk/vol1/fastq/ERR537/ERR537968/ERR537968_1.fastq.gz;ftp.sra.ebi.ac.uk/vol1/fastq/ERR537/ERR537968/ERR537968_2.fastq.gz;	fasp.sra.ebi.ac.uk:/vol1/fastq/ERR537/ERR537968/ERR537968_1.fastq.gz;fasp.sra.ebi.ac.uk:/vol1/fastq/ERR537/ERR537968/ERR537968_2.fastq.gz;	ftp.sra.ebi.ac.uk/vol1/fastq/ERR537/ERR537968/ERR537968_1.fastq.gz;ftp.sra.ebi.ac.uk/vol1/fastq/ERR537/ERR537968/ERR537968_2.fastq.gz;	858352880;799708341;	0f391c7016f4d55c5d2255940023ff92;5d13d02d4464b7e2d76bbc01e5c43101;	ftp.sra.ebi.ac.uk/vol1/ERA319/ERA319851/fastq/WTCHG_59161_270_1.fastq.gz;ftp.sra.ebi.ac.uk/vol1/ERA319/ERA319851/fastq/WTCHG_59161_270_2.fastq.gz;	fasp.sra.ebi.ac.uk/vol1/ERA319/ERA319851/fastq/WTCHG_59161_270_1.fastq.gz;fasp.sra.ebi.ac.uk/vol1/ERA319/ERA319851/fastq/WTCHG_59161_270_2.fastq.gz;	FASTQ;FASTQ;	1104162044	f72e85b02b4f2317982da3643a8e0097	ftp.sra.ebi.ac.uk/vol1/err/ERR537/ERR537968	fasp.sra.ebi.ac.uk/vol1/err/ERR537/ERR537968			E-MTAB-2672:Sample #006-B
ERR537969				yes	21372530	29742245	71.86	PRJEB6573	ERP006121	SAMEA2604615	ERS482501	ERX503159	ERA319851	9606	Homo sapiens	ILLUMINA	Illumina HiSeq 2500	#1037-mp	PAIRED	225	RNA-Seq	TRANSCRIPTOMIC	RANDOM	29742245	3033708990	Paresh Vyas group, Molecular haematology Unit, The Weatherall Institute of Molecular Medicine	2016-06-22	Illumina HiSeq 2500 paired end sequencing; Functional and genetic heterogeneity of distinctive leukaemic stem cell populations in CD34- human Acute Myeloid Leukaemia	Functional and genetic heterogeneity of distinctive leukaemic stem cell populations in CD34- human Acute Myeloid Leukaemia	E-MTAB-2672	E-MTAB-2672:WTCHG_47709_208	E-MTAB-2672:WTCHG_47709_208	1513199388;1392199673;	f76ea4dc109aa06cd5f31986aa3a05cf;7c5bf66d530bce87aea6c909d3772ab4;	ftp.sra.ebi.ac.uk/vol1/fastq/ERR537/ERR537969/ERR537969_1.fastq.gz;ftp.sra.ebi.ac.uk/vol1/fastq/ERR537/ERR537969/ERR537969_2.fastq.gz;	fasp.sra.ebi.ac.uk:/vol1/fastq/ERR537/ERR537969/ERR537969_1.fastq.gz;fasp.sra.ebi.ac.uk:/vol1/fastq/ERR537/ERR537969/ERR537969_2.fastq.gz;	ftp.sra.ebi.ac.uk/vol1/fastq/ERR537/ERR537969/ERR537969_1.fastq.gz;ftp.sra.ebi.ac.uk/vol1/fastq/ERR537/ERR537969/ERR537969_2.fastq.gz;	1574233019;1444110772;	afff44c80709e9a7f364ba03a51db8a1;b6c2aa5fa8ecb0cf7f6ea160fd60538c;	ftp.sra.ebi.ac.uk/vol1/ERA319/ERA319851/fastq/WTCHG_47709_208_1_sequence.txt.gz;ftp.sra.ebi.ac.uk/vol1/ERA319/ERA319851/fastq/WTCHG_47709_208_2_sequence.txt.gz;	fasp.sra.ebi.ac.uk/vol1/ERA319/ERA319851/fastq/WTCHG_47709_208_1_sequence.txt.gz;fasp.sra.ebi.ac.uk/vol1/ERA319/ERA319851/fastq/WTCHG_47709_208_2_sequence.txt.gz;	FASTQ;FASTQ;	2082990223	5fc0abb8c685b71f0b7de65b28743b3f	ftp.sra.ebi.ac.uk/vol1/err/ERR537/ERR537969	fasp.sra.ebi.ac.uk/vol1/err/ERR537/ERR537969			E-MTAB-2672:Sample #1037-mp
ERR537970				yes	6859855	9381683	73.12	PRJEB6573	ERP006121	SAMEA2604603	ERS482489	ERX503172	ERA319851	9606	Homo sapiens	ILLUMINA	Illumina HiSeq 2500	#230-pp	PAIRED	225	RNA-Seq	TRANSCRIPTOMIC	RANDOM	9381683	956931666	Paresh Vyas group, Molecular haematology Unit, The Weatherall Institute of Molecular Medicine	2016-06-22	Illumina HiSeq 2500 paired end sequencing; Functional and genetic heterogeneity of distinctive leukaemic stem cell populations in CD34- human Acute Myeloid Leukaemia	Functional and genetic heterogeneity of distinctive leukaemic stem cell populations in CD34- human Acute Myeloid Leukaemia	E-MTAB-2672	E-MTAB-2672:WTCHG_52860_224	E-MTAB-2672:WTCHG_52860_224	462300480;449024742;	d421c625d7287ccd587451cd07a5ba26;2602f8860f735ccd4461789d438eb4a0;	ftp.sra.ebi.ac.uk/vol1/fastq/ERR537/ERR537970/ERR537970_1.fastq.gz;ftp.sra.ebi.ac.uk/vol1/fastq/ERR537/ERR537970/ERR537970_2.fastq.gz;	fasp.sra.ebi.ac.uk:/vol1/fastq/ERR537/ERR537970/ERR537970_1.fastq.gz;fasp.sra.ebi.ac.uk:/vol1/fastq/ERR537/ERR537970/ERR537970_2.fastq.gz;	ftp.sra.ebi.ac.uk/vol1/fastq/ERR537/ERR537970/ERR537970_1.fastq.gz;ftp.sra.ebi.ac.uk/vol1/fastq/ERR537/ERR537970/ERR537970_2.fastq.gz;	434734335;421660800;	4c9edf2ce2ea04993056a62c965a1e8c;78f4e6a7d5ff902b8b6713fba42d7822;	ftp.sra.ebi.ac.uk/vol1/ERA319/ERA319851/fastq/WTCHG_52860_224_1.fastq.gz;ftp.sra.ebi.ac.uk/vol1/ERA319/ERA319851/fastq/WTCHG_52860_224_2.fastq.gz;	fasp.sra.ebi.ac.uk/vol1/ERA319/ERA319851/fastq/WTCHG_52860_224_1.fastq.gz;fasp.sra.ebi.ac.uk/vol1/ERA319/ERA319851/fastq/WTCHG_52860_224_2.fastq.gz;	FASTQ;FASTQ;	637898333	d3e5ab2c55c46576e6c15cce89379216	ftp.sra.ebi.ac.uk/vol1/err/ERR537/ERR537970	fasp.sra.ebi.ac.uk/vol1/err/ERR537/ERR537970			E-MTAB-2672:Sample #230-pp
ERR537971				yes	17864321	23426774	76.26	PRJEB6573	ERP006121	SAMEA2604643	ERS482529	ERX503207	ERA319851	9606	Homo sapiens	ILLUMINA	Illumina HiSeq 2500	#662-HSC	PAIRED	225	RNA-Seq	TRANSCRIPTOMIC	RANDOM	23426774	2389530948	Paresh Vyas group, Molecular haematology Unit, The Weatherall Institute of Molecular Medicine	2016-06-22	Illumina HiSeq 2500 paired end sequencing; Functional and genetic heterogeneity of distinctive leukaemic stem cell populations in CD34- human Acute Myeloid Leukaemia	Functional and genetic heterogeneity of distinctive leukaemic stem cell populations in CD34- human Acute Myeloid Leukaemia	E-MTAB-2672	E-MTAB-2672:WTCHG_47652_249	E-MTAB-2672:WTCHG_47652_249	1187628088;1124549400;	b83d3a9870aa63d2199baf89a48831b4;52db03e04418f2fae1a22e1f522dc0af;	ftp.sra.ebi.ac.uk/vol1/fastq/ERR537/ERR537971/ERR537971_1.fastq.gz;ftp.sra.ebi.ac.uk/vol1/fastq/ERR537/ERR537971/ERR537971_2.fastq.gz;	fasp.sra.ebi.ac.uk:/vol1/fastq/ERR537/ERR537971/ERR537971_1.fastq.gz;fasp.sra.ebi.ac.uk:/vol1/fastq/ERR537/ERR537971/ERR537971_2.fastq.gz;	ftp.sra.ebi.ac.uk/vol1/fastq/ERR537/ERR537971/ERR537971_1.fastq.gz;ftp.sra.ebi.ac.uk/vol1/fastq/ERR537/ERR537971/ERR537971_2.fastq.gz;	1236180915;1167143677;	9e4013ced586a154a63d3bc8c7380c9f;0c8f6021944a4557b47a075a4e1f93f0;	ftp.sra.ebi.ac.uk/vol1/ERA319/ERA319851/fastq/WTCHG_47652_249_1_sequence.txt.gz;ftp.sra.ebi.ac.uk/vol1/ERA319/ERA319851/fastq/WTCHG_47652_249_2_sequence.txt.gz;	fasp.sra.ebi.ac.uk/vol1/ERA319/ERA319851/fastq/WTCHG_47652_249_1_sequence.txt.gz;fasp.sra.ebi.ac.uk/vol1/ERA319/ERA319851/fastq/WTCHG_47652_249_2_sequence.txt.gz;	FASTQ;FASTQ;	1635021491	676f46bfae690cfe1bb2a65283d6568e	ftp.sra.ebi.ac.uk/vol1/err/ERR537/ERR537971	fasp.sra.ebi.ac.uk/vol1/err/ERR537/ERR537971			E-MTAB-2672:Sample #662-HSC
ERR537972				no	16386461	25167330	65.11	PRJEB6573	ERP006121	SAMEA2604614	ERS482500	ERX503204	ERA319851	9606	Homo sapiens	ILLUMINA	Illumina HiSeq 2500	#662-GMP	PAIRED	225	RNA-Seq	TRANSCRIPTOMIC	RANDOM	25167330	2567067660	Paresh Vyas group, Molecular haematology Unit, The Weatherall Institute of Molecular Medicine	2016-06-22	Illumina HiSeq 2500 paired end sequencing; Functional and genetic heterogeneity of distinctive leukaemic stem cell populations in CD34- human Acute Myeloid Leukaemia	Functional and genetic heterogeneity of distinctive leukaemic stem cell populations in CD34- human Acute Myeloid Leukaemia	E-MTAB-2672	E-MTAB-2672:WTCHG_47715_253	E-MTAB-2672:WTCHG_47715_253	1233273515;1112225127;	78c60a5cb4965ea4585857f2ce23b03e;a2116b8bcbe864c068d1e67f8325f2f9;	ftp.sra.ebi.ac.uk/vol1/fastq/ERR537/ERR537972/ERR537972_1.fastq.gz;ftp.sra.ebi.ac.uk/vol1/fastq/ERR537/ERR537972/ERR537972_2.fastq.gz;	fasp.sra.ebi.ac.uk:/vol1/fastq/ERR537/ERR537972/ERR537972_1.fastq.gz;fasp.sra.ebi.ac.uk:/vol1/fastq/ERR537/ERR537972/ERR537972_2.fastq.gz;	ftp.sra.ebi.ac.uk/vol1/fastq/ERR537/ERR537972/ERR537972_1.fastq.gz;ftp.sra.ebi.ac.uk/vol1/fastq/ERR537/ERR537972/ERR537972_2.fastq.gz;	1279165573;1157999271;	eb11da204fa2b0096eac4ab4a89dcf74;07e7c4efd051d57d7a89d5494740f1cb;	ftp.sra.ebi.ac.uk/vol1/ERA319/ERA319851/fastq/WTCHG_47715_253_1_sequence.txt.gz;ftp.sra.ebi.ac.uk/vol1/ERA319/ERA319851/fastq/WTCHG_47715_253_2_sequence.txt.gz;	fasp.sra.ebi.ac.uk/vol1/ERA319/ERA319851/fastq/WTCHG_47715_253_1_sequence.txt.gz;fasp.sra.ebi.ac.uk/vol1/ERA319/ERA319851/fastq/WTCHG_47715_253_2_sequence.txt.gz;	FASTQ;FASTQ;	1701736423	911ea3af511a5e8644b579d3d20f6c0b	ftp.sra.ebi.ac.uk/vol1/err/ERR537/ERR537972	fasp.sra.ebi.ac.uk/vol1/err/ERR537/ERR537972			E-MTAB-2672:Sample #662-GMP
ERR537973				yes	13004801	15559052	83.58	PRJEB6573	ERP006121	SAMEA2604633	ERS482519	ERX503196	ERA319851	9606	Homo sapiens	ILLUMINA	Illumina HiSeq 2500	#006-A	PAIRED	225	RNA-Seq	TRANSCRIPTOMIC	RANDOM	15559052	1587023304	Paresh Vyas group, Molecular haematology Unit, The Weatherall Institute of Molecular Medicine	2016-06-22	Illumina HiSeq 2500 paired end sequencing; Functional and genetic heterogeneity of distinctive leukaemic stem cell populations in CD34- human Acute Myeloid Leukaemia	Functional and genetic heterogeneity of distinctive leukaemic stem cell populations in CD34- human Acute Myeloid Leukaemia	E-MTAB-2672	E-MTAB-2672:WTCHG_56693_269	E-MTAB-2672:WTCHG_56693_269	736985101;680633962;	1c2d3f9449ca2535bce9f65474ac65ec;b80a0bcdcc0b3ce0b47ba07a44ce985d;	ftp.sra.ebi.ac.uk/vol1/fastq/ERR537/ERR537973/ERR537973_1.fastq.gz;ftp.sra.ebi.ac.uk/vol1/fastq/ERR537/ERR537973/ERR537973_2.fastq.gz;	fasp.sra.ebi.ac.uk:/vol1/fastq/ERR537/ERR537973/ERR537973_1.fastq.gz;fasp.sra.ebi.ac.uk:/vol1/fastq/ERR537/ERR537973/ERR537973_2.fastq.gz;	ftp.sra.ebi.ac.uk/vol1/fastq/ERR537/ERR537973/ERR537973_1.fastq.gz;ftp.sra.ebi.ac.uk/vol1/fastq/ERR537/ERR537973/ERR537973_2.fastq.gz;	817973794;766974774;	c2f016a6473bb05b205f7884080db644;bfaf432857595e4ebfa6abeb46323ca5;	ftp.sra.ebi.ac.uk/vol1/ERA319/ERA319851/fastq/WTCHG_56693_269_1.fastq.gz;ftp.sra.ebi.ac.uk/vol1/ERA319/ERA319851/fastq/WTCHG_56693_269_2.fastq.gz;	fasp.sra.ebi.ac.uk/vol1/ERA319/ERA319851/fastq/WTCHG_56693_269_1.fastq.gz;fasp.sra.ebi.ac.uk/vol1/ERA319/ERA319851/fastq/WTCHG_56693_269_2.fastq.gz;	FASTQ;FASTQ;	1016982889	f92593d0c60d745a3064988f35971cff	ftp.sra.ebi.ac.uk/vol1/err/ERR537/ERR537973	fasp.sra.ebi.ac.uk/vol1/err/ERR537/ERR537973			E-MTAB-2672:Sample #006-A
ERR537974				yes	16066816	22486189	71.45	PRJEB6573	ERP006121	SAMEA2604626	ERS482512	ERX503155	ERA319851	9606	Homo sapiens	ILLUMINA	Illumina HiSeq 2500	#014-GMP	PAIRED	225	RNA-Seq	TRANSCRIPTOMIC	RANDOM	22486189	2293591278	Paresh Vyas group, Molecular haematology Unit, The Weatherall Institute of Molecular Medicine	2016-06-22	Illumina HiSeq 2500 paired end sequencing; Functional and genetic heterogeneity of distinctive leukaemic stem cell populations in CD34- human Acute Myeloid Leukaemia	Functional and genetic heterogeneity of distinctive leukaemic stem cell populations in CD34- human Acute Myeloid Leukaemia	E-MTAB-2672	E-MTAB-2672:WTCHG_47709_204	E-MTAB-2672:WTCHG_47709_204	1149406053;1054088272;	007c2bdb907fd8e1d99b221c38be090f;e7d9af5890871b1677d6f66686d5a071;	ftp.sra.ebi.ac.uk/vol1/fastq/ERR537/ERR537974/ERR537974_1.fastq.gz;ftp.sra.ebi.ac.uk/vol1/fastq/ERR537/ERR537974/ERR537974_2.fastq.gz;	fasp.sra.ebi.ac.uk:/vol1/fastq/ERR537/ERR537974/ERR537974_1.fastq.gz;fasp.sra.ebi.ac.uk:/vol1/fastq/ERR537/ERR537974/ERR537974_2.fastq.gz;	ftp.sra.ebi.ac.uk/vol1/fastq/ERR537/ERR537974/ERR537974_1.fastq.gz;ftp.sra.ebi.ac.uk/vol1/fastq/ERR537/ERR537974/ERR537974_2.fastq.gz;	1195504129;1093945742;	e3a8b9dda95acb5e5904b9e268851d77;ec9e0115d69b158c1d77d82c7fc11b5f;	ftp.sra.ebi.ac.uk/vol1/ERA319/ERA319851/fastq/WTCHG_47709_204_1_sequence.txt.gz;ftp.sra.ebi.ac.uk/vol1/ERA319/ERA319851/fastq/WTCHG_47709_204_2_sequence.txt.gz;	fasp.sra.ebi.ac.uk/vol1/ERA319/ERA319851/fastq/WTCHG_47709_204_1_sequence.txt.gz;fasp.sra.ebi.ac.uk/vol1/ERA319/ERA319851/fastq/WTCHG_47709_204_2_sequence.txt.gz;	FASTQ;FASTQ;	1582372707	ae9084f816ffa9e581a54dd908023e78	ftp.sra.ebi.ac.uk/vol1/err/ERR537/ERR537974	fasp.sra.ebi.ac.uk/vol1/err/ERR537/ERR537974			E-MTAB-2672:Sample #014-GMP
ERR537975				yes	21073688	24712360	85.28	PRJEB6573	ERP006121	SAMEA2604608	ERS482494	ERX503113	ERA319851	9606	Homo sapiens	ILLUMINA	Illumina HiSeq 2500	#1204-GMP	PAIRED	225	RNA-Seq	TRANSCRIPTOMIC	RANDOM	24712360	2520660720	Paresh Vyas group, Molecular haematology Unit, The Weatherall Institute of Molecular Medicine	2016-06-22	Illumina HiSeq 2500 paired end sequencing; Functional and genetic heterogeneity of distinctive leukaemic stem cell populations in CD34- human Acute Myeloid Leukaemia	Functional and genetic heterogeneity of distinctive leukaemic stem cell populations in CD34- human Acute Myeloid Leukaemia	E-MTAB-2672	E-MTAB-2672:WTCHG_47711_218	E-MTAB-2672:WTCHG_47711_218	1265046630;1199400537;	c07de1f7c026930e3ed2dd178b2788e0;80d7faea2b54ae81fa0ff49608dd2385;	ftp.sra.ebi.ac.uk/vol1/fastq/ERR537/ERR537975/ERR537975_1.fastq.gz;ftp.sra.ebi.ac.uk/vol1/fastq/ERR537/ERR537975/ERR537975_2.fastq.gz;	fasp.sra.ebi.ac.uk:/vol1/fastq/ERR537/ERR537975/ERR537975_1.fastq.gz;fasp.sra.ebi.ac.uk:/vol1/fastq/ERR537/ERR537975/ERR537975_2.fastq.gz;	ftp.sra.ebi.ac.uk/vol1/fastq/ERR537/ERR537975/ERR537975_1.fastq.gz;ftp.sra.ebi.ac.uk/vol1/fastq/ERR537/ERR537975/ERR537975_2.fastq.gz;	1317357023;1244665202;	25585d8aa1f2c4871ab230a4c5d660b2;277b27478f48786e5fa908efd73e2ff1;	ftp.sra.ebi.ac.uk/vol1/ERA319/ERA319851/fastq/WTCHG_47711_218_1_sequence.txt.gz;ftp.sra.ebi.ac.uk/vol1/ERA319/ERA319851/fastq/WTCHG_47711_218_2_sequence.txt.gz;	fasp.sra.ebi.ac.uk/vol1/ERA319/ERA319851/fastq/WTCHG_47711_218_1_sequence.txt.gz;fasp.sra.ebi.ac.uk/vol1/ERA319/ERA319851/fastq/WTCHG_47711_218_2_sequence.txt.gz;	FASTQ;FASTQ;	1746740302	3be6b9b88b5a54735d2e576f0eb9cc1b	ftp.sra.ebi.ac.uk/vol1/err/ERR537/ERR537975	fasp.sra.ebi.ac.uk/vol1/err/ERR537/ERR537975			E-MTAB-2672:Sample #1204-GMP
ERR537976				yes	16162549	21744775	74.33	PRJEB6573	ERP006121	SAMEA2604634	ERS482520	ERX503148	ERA319851	9606	Homo sapiens	ILLUMINA	Illumina HiSeq 2500	#662-LMPP	PAIRED	225	RNA-Seq	TRANSCRIPTOMIC	RANDOM	21744775	2217967050	Paresh Vyas group, Molecular haematology Unit, The Weatherall Institute of Molecular Medicine	2016-06-22	Illumina HiSeq 2500 paired end sequencing; Functional and genetic heterogeneity of distinctive leukaemic stem cell populations in CD34- human Acute Myeloid Leukaemia	Functional and genetic heterogeneity of distinctive leukaemic stem cell populations in CD34- human Acute Myeloid Leukaemia	E-MTAB-2672	E-MTAB-2672:WTCHG_47652_251	E-MTAB-2672:WTCHG_47652_251	1103810686;1032992229;	cd246018e5f16e1fd4e502160e2b6554;b19540ded03204c080d7e9c8f2985c0b;	ftp.sra.ebi.ac.uk/vol1/fastq/ERR537/ERR537976/ERR537976_1.fastq.gz;ftp.sra.ebi.ac.uk/vol1/fastq/ERR537/ERR537976/ERR537976_2.fastq.gz;	fasp.sra.ebi.ac.uk:/vol1/fastq/ERR537/ERR537976/ERR537976_1.fastq.gz;fasp.sra.ebi.ac.uk:/vol1/fastq/ERR537/ERR537976/ERR537976_2.fastq.gz;	ftp.sra.ebi.ac.uk/vol1/fastq/ERR537/ERR537976/ERR537976_1.fastq.gz;ftp.sra.ebi.ac.uk/vol1/fastq/ERR537/ERR537976/ERR537976_2.fastq.gz;	1148371740;1071381079;	4ad84ec614791cc4cd1748fa1fe22900;a5e7b1139ab10b49839f29fb4f0c61cf;	ftp.sra.ebi.ac.uk/vol1/ERA319/ERA319851/fastq/WTCHG_47652_251_1_sequence.txt.gz;ftp.sra.ebi.ac.uk/vol1/ERA319/ERA319851/fastq/WTCHG_47652_251_2_sequence.txt.gz;	fasp.sra.ebi.ac.uk/vol1/ERA319/ERA319851/fastq/WTCHG_47652_251_1_sequence.txt.gz;fasp.sra.ebi.ac.uk/vol1/ERA319/ERA319851/fastq/WTCHG_47652_251_2_sequence.txt.gz;	FASTQ;FASTQ;	1516097250	9fa9c6258b4f123dc73fabc6dc9ac2b3	ftp.sra.ebi.ac.uk/vol1/err/ERR537/ERR537976	fasp.sra.ebi.ac.uk/vol1/err/ERR537/ERR537976			E-MTAB-2672:Sample #662-LMPP
ERR537977				yes	13009179	16378441	79.43	PRJEB6573	ERP006121	SAMEA2604595	ERS482481	ERX503112	ERA319851	9606	Homo sapiens	ILLUMINA	Illumina HiSeq 2500	#005-B	PAIRED	225	RNA-Seq	TRANSCRIPTOMIC	RANDOM	16378441	1670600982	Paresh Vyas group, Molecular haematology Unit, The Weatherall Institute of Molecular Medicine	2016-06-22	Illumina HiSeq 2500 paired end sequencing; Functional and genetic heterogeneity of distinctive leukaemic stem cell populations in CD34- human Acute Myeloid Leukaemia	Functional and genetic heterogeneity of distinctive leukaemic stem cell populations in CD34- human Acute Myeloid Leukaemia	E-MTAB-2672	E-MTAB-2672:WTCHG_59162_266	E-MTAB-2672:WTCHG_59162_266	779128903;736586824;	ebb5f705e5af7a00e1b10867544aa4b9;8e1794a3436bbd7ff6bf4d35b6336009;	ftp.sra.ebi.ac.uk/vol1/fastq/ERR537/ERR537977/ERR537977_1.fastq.gz;ftp.sra.ebi.ac.uk/vol1/fastq/ERR537/ERR537977/ERR537977_2.fastq.gz;	fasp.sra.ebi.ac.uk:/vol1/fastq/ERR537/ERR537977/ERR537977_1.fastq.gz;fasp.sra.ebi.ac.uk:/vol1/fastq/ERR537/ERR537977/ERR537977_2.fastq.gz;	ftp.sra.ebi.ac.uk/vol1/fastq/ERR537/ERR537977/ERR537977_1.fastq.gz;ftp.sra.ebi.ac.uk/vol1/fastq/ERR537/ERR537977/ERR537977_2.fastq.gz;	876350690;833210329;	1f2c819046ab074c8be7542d7f89af51;31f92500dfdc1738b5878a96c3a06a3c;	ftp.sra.ebi.ac.uk/vol1/ERA319/ERA319851/fastq/WTCHG_59162_266_1.fastq.gz;ftp.sra.ebi.ac.uk/vol1/ERA319/ERA319851/fastq/WTCHG_59162_266_2.fastq.gz;	fasp.sra.ebi.ac.uk/vol1/ERA319/ERA319851/fastq/WTCHG_59162_266_1.fastq.gz;fasp.sra.ebi.ac.uk/vol1/ERA319/ERA319851/fastq/WTCHG_59162_266_2.fastq.gz;	FASTQ;FASTQ;	1108974101	329cd5539338f4cf9e1354cf03b9cd2c	ftp.sra.ebi.ac.uk/vol1/err/ERR537/ERR537977	fasp.sra.ebi.ac.uk/vol1/err/ERR537/ERR537977			E-MTAB-2672:Sample #005-B
ERR537978				no	16618764	27467679	60.5	PRJEB6573	ERP006121	SAMEA2604591	ERS482477	ERX503092	ERA319851	9606	Homo sapiens	ILLUMINA	Illumina HiSeq 2500	#880-34p	PAIRED	225	RNA-Seq	TRANSCRIPTOMIC	RANDOM	27467679	2801703258	Paresh Vyas group, Molecular haematology Unit, The Weatherall Institute of Molecular Medicine	2016-06-22	Illumina HiSeq 2500 paired end sequencing; Functional and genetic heterogeneity of distinctive leukaemic stem cell populations in CD34- human Acute Myeloid Leukaemia	Functional and genetic heterogeneity of distinctive leukaemic stem cell populations in CD34- human Acute Myeloid Leukaemia	E-MTAB-2672	E-MTAB-2672:WTCHG_47716_264	E-MTAB-2672:WTCHG_47716_264	1372878886;1260841417;	3008b2a579c311953ebca17a4f8a74de;dccb8aba7af79503769ed4d22515f7e2;	ftp.sra.ebi.ac.uk/vol1/fastq/ERR537/ERR537978/ERR537978_1.fastq.gz;ftp.sra.ebi.ac.uk/vol1/fastq/ERR537/ERR537978/ERR537978_2.fastq.gz;	fasp.sra.ebi.ac.uk:/vol1/fastq/ERR537/ERR537978/ERR537978_1.fastq.gz;fasp.sra.ebi.ac.uk:/vol1/fastq/ERR537/ERR537978/ERR537978_2.fastq.gz;	ftp.sra.ebi.ac.uk/vol1/fastq/ERR537/ERR537978/ERR537978_1.fastq.gz;ftp.sra.ebi.ac.uk/vol1/fastq/ERR537/ERR537978/ERR537978_2.fastq.gz;	1427388740;1309715523;	442cf94a1bf59ed02112d027ac913344;6219397015666474f14fa7e615e7d44d;	ftp.sra.ebi.ac.uk/vol1/ERA319/ERA319851/fastq/WTCHG_47716_264_1_sequence.txt.gz;ftp.sra.ebi.ac.uk/vol1/ERA319/ERA319851/fastq/WTCHG_47716_264_2_sequence.txt.gz;	fasp.sra.ebi.ac.uk/vol1/ERA319/ERA319851/fastq/WTCHG_47716_264_1_sequence.txt.gz;fasp.sra.ebi.ac.uk/vol1/ERA319/ERA319851/fastq/WTCHG_47716_264_2_sequence.txt.gz;	FASTQ;FASTQ;	1890742884	70265abf57facddb948b633c90e55f54	ftp.sra.ebi.ac.uk/vol1/err/ERR537/ERR537978	fasp.sra.ebi.ac.uk/vol1/err/ERR537/ERR537978			E-MTAB-2672:Sample #880-34p
ERR537979				yes	12913455	14932918	86.48	PRJEB6573	ERP006121	SAMEA2604616	ERS482502	ERX503166	ERA319851	9606	Homo sapiens	ILLUMINA	Illumina HiSeq 2500	#1320-C	PAIRED	225	RNA-Seq	TRANSCRIPTOMIC	RANDOM	14932918	1523157636	Paresh Vyas group, Molecular haematology Unit, The Weatherall Institute of Molecular Medicine	2016-06-22	Illumina HiSeq 2500 paired end sequencing; Functional and genetic heterogeneity of distinctive leukaemic stem cell populations in CD34- human Acute Myeloid Leukaemia	Functional and genetic heterogeneity of distinctive leukaemic stem cell populations in CD34- human Acute Myeloid Leukaemia	E-MTAB-2672	E-MTAB-2672:WTCHG_59161_227	E-MTAB-2672:WTCHG_59161_227	710902002;684399189;	8a48535d2d854cc4f26911eb17c77553;cecce27d77676978937368c7eb623b53;	ftp.sra.ebi.ac.uk/vol1/fastq/ERR537/ERR537979/ERR537979_1.fastq.gz;ftp.sra.ebi.ac.uk/vol1/fastq/ERR537/ERR537979/ERR537979_2.fastq.gz;	fasp.sra.ebi.ac.uk:/vol1/fastq/ERR537/ERR537979/ERR537979_1.fastq.gz;fasp.sra.ebi.ac.uk:/vol1/fastq/ERR537/ERR537979/ERR537979_2.fastq.gz;	ftp.sra.ebi.ac.uk/vol1/fastq/ERR537/ERR537979/ERR537979_1.fastq.gz;ftp.sra.ebi.ac.uk/vol1/fastq/ERR537/ERR537979/ERR537979_2.fastq.gz;	798408348;770174605;	8de6add70d7dc72643d338956756df68;376dcaf411f3cb922bbf5704ed8fc8e7;	ftp.sra.ebi.ac.uk/vol1/ERA319/ERA319851/fastq/WTCHG_59161_227_1.fastq.gz;ftp.sra.ebi.ac.uk/vol1/ERA319/ERA319851/fastq/WTCHG_59161_227_2.fastq.gz;	fasp.sra.ebi.ac.uk/vol1/ERA319/ERA319851/fastq/WTCHG_59161_227_1.fastq.gz;fasp.sra.ebi.ac.uk/vol1/ERA319/ERA319851/fastq/WTCHG_59161_227_2.fastq.gz;	FASTQ;FASTQ;	1032301186	92d1b008b69427d8c8c67e62f628d9c8	ftp.sra.ebi.ac.uk/vol1/err/ERR537/ERR537979	fasp.sra.ebi.ac.uk/vol1/err/ERR537/ERR537979			E-MTAB-2672:Sample #1320-C
ERR537980				no	16357375	24683943	66.27	PRJEB6573	ERP006121	SAMEA2604624	ERS482510	ERX503175	ERA319851	9606	Homo sapiens	ILLUMINA	Illumina HiSeq 2500	#044-pp	PAIRED	225	RNA-Seq	TRANSCRIPTOMIC	RANDOM	24683943	2517762186	Paresh Vyas group, Molecular haematology Unit, The Weatherall Institute of Molecular Medicine	2016-06-22	Illumina HiSeq 2500 paired end sequencing; Functional and genetic heterogeneity of distinctive leukaemic stem cell populations in CD34- human Acute Myeloid Leukaemia	Functional and genetic heterogeneity of distinctive leukaemic stem cell populations in CD34- human Acute Myeloid Leukaemia	E-MTAB-2672	E-MTAB-2672:WTCHG_47716_262	E-MTAB-2672:WTCHG_47716_262	1245576918;1186912551;	48a45af15418b1dd19ad4ea82d7a060b;d525466190f0ce3541ed1e4851a3f61a;	ftp.sra.ebi.ac.uk/vol1/fastq/ERR537/ERR537980/ERR537980_1.fastq.gz;ftp.sra.ebi.ac.uk/vol1/fastq/ERR537/ERR537980/ERR537980_2.fastq.gz;	fasp.sra.ebi.ac.uk:/vol1/fastq/ERR537/ERR537980/ERR537980_1.fastq.gz;fasp.sra.ebi.ac.uk:/vol1/fastq/ERR537/ERR537980/ERR537980_2.fastq.gz;	ftp.sra.ebi.ac.uk/vol1/fastq/ERR537/ERR537980/ERR537980_1.fastq.gz;ftp.sra.ebi.ac.uk/vol1/fastq/ERR537/ERR537980/ERR537980_2.fastq.gz;	1296192223;1233912650;	366f7b7b4dfb697d6f1238229d86c8cc;6e04cc0a6accd43ec870d512aee5b63b;	ftp.sra.ebi.ac.uk/vol1/ERA319/ERA319851/fastq/WTCHG_47716_262_1_sequence.txt.gz;ftp.sra.ebi.ac.uk/vol1/ERA319/ERA319851/fastq/WTCHG_47716_262_2_sequence.txt.gz;	fasp.sra.ebi.ac.uk/vol1/ERA319/ERA319851/fastq/WTCHG_47716_262_1_sequence.txt.gz;fasp.sra.ebi.ac.uk/vol1/ERA319/ERA319851/fastq/WTCHG_47716_262_2_sequence.txt.gz;	FASTQ;FASTQ;	1719591016	4b1e039b833db7a82312d94e3a3bb0e2	ftp.sra.ebi.ac.uk/vol1/err/ERR537/ERR537980	fasp.sra.ebi.ac.uk/vol1/err/ERR537/ERR537980			E-MTAB-2672:Sample #044-pp
ERR537981				yes	21023588	28960898	72.59	PRJEB6573	ERP006121	SAMEA2604605	ERS482491	ERX503181	ERA319851	9606	Homo sapiens	ILLUMINA	Illumina HiSeq 2500	#001-pm	PAIRED	225	RNA-Seq	TRANSCRIPTOMIC	RANDOM	28960898	2954011596	Paresh Vyas group, Molecular haematology Unit, The Weatherall Institute of Molecular Medicine	2016-06-22	Illumina HiSeq 2500 paired end sequencing; Functional and genetic heterogeneity of distinctive leukaemic stem cell populations in CD34- human Acute Myeloid Leukaemia	Functional and genetic heterogeneity of distinctive leukaemic stem cell populations in CD34- human Acute Myeloid Leukaemia	E-MTAB-2672	E-MTAB-2672:WTCHG_47653_260	E-MTAB-2672:WTCHG_47653_260	1478923730;1384725710;	ba5f2c594facf19051d9a41cee292962;02a5d513bf0a0376a490e2e0cf93143f;	ftp.sra.ebi.ac.uk/vol1/fastq/ERR537/ERR537981/ERR537981_1.fastq.gz;ftp.sra.ebi.ac.uk/vol1/fastq/ERR537/ERR537981/ERR537981_2.fastq.gz;	fasp.sra.ebi.ac.uk:/vol1/fastq/ERR537/ERR537981/ERR537981_1.fastq.gz;fasp.sra.ebi.ac.uk:/vol1/fastq/ERR537/ERR537981/ERR537981_2.fastq.gz;	ftp.sra.ebi.ac.uk/vol1/fastq/ERR537/ERR537981/ERR537981_1.fastq.gz;ftp.sra.ebi.ac.uk/vol1/fastq/ERR537/ERR537981/ERR537981_2.fastq.gz;	1537978827;1435335115;	050b5255afef9119c094055b7606e8eb;05ad28e3e1dd134c93ac6d5bbc299fe6;	ftp.sra.ebi.ac.uk/vol1/ERA319/ERA319851/fastq/WTCHG_47653_260_1_sequence.txt.gz;ftp.sra.ebi.ac.uk/vol1/ERA319/ERA319851/fastq/WTCHG_47653_260_2_sequence.txt.gz;	fasp.sra.ebi.ac.uk/vol1/ERA319/ERA319851/fastq/WTCHG_47653_260_1_sequence.txt.gz;fasp.sra.ebi.ac.uk/vol1/ERA319/ERA319851/fastq/WTCHG_47653_260_2_sequence.txt.gz;	FASTQ;FASTQ;	2035092954	1b3d26c54b70b1210a51cdffe662467c	ftp.sra.ebi.ac.uk/vol1/err/ERR537/ERR537981	fasp.sra.ebi.ac.uk/vol1/err/ERR537/ERR537981			E-MTAB-2672:Sample #001-pm
ERR537982				no	11528519	15452434	74.61	PRJEB6573	ERP006121	SAMEA2604590	ERS482476	ERX503091	ERA319851	9606	Homo sapiens	ILLUMINA	Illumina HiSeq 2500	#006-C	PAIRED	225	RNA-Seq	TRANSCRIPTOMIC	RANDOM	15452434	1576148268	Paresh Vyas group, Molecular haematology Unit, The Weatherall Institute of Molecular Medicine	2016-06-22	Illumina HiSeq 2500 paired end sequencing; Functional and genetic heterogeneity of distinctive leukaemic stem cell populations in CD34- human Acute Myeloid Leukaemia	Functional and genetic heterogeneity of distinctive leukaemic stem cell populations in CD34- human Acute Myeloid Leukaemia	E-MTAB-2672	E-MTAB-2672:WTCHG_59162_271	E-MTAB-2672:WTCHG_59162_271	732182546;666488315;	fe2faefc9a086b177520d23f571623c3;ca82436f0e6137ae94fae432da0dc0f1;	ftp.sra.ebi.ac.uk/vol1/fastq/ERR537/ERR537982/ERR537982_1.fastq.gz;ftp.sra.ebi.ac.uk/vol1/fastq/ERR537/ERR537982/ERR537982_2.fastq.gz;	fasp.sra.ebi.ac.uk:/vol1/fastq/ERR537/ERR537982/ERR537982_1.fastq.gz;fasp.sra.ebi.ac.uk:/vol1/fastq/ERR537/ERR537982/ERR537982_2.fastq.gz;	ftp.sra.ebi.ac.uk/vol1/fastq/ERR537/ERR537982/ERR537982_1.fastq.gz;ftp.sra.ebi.ac.uk/vol1/fastq/ERR537/ERR537982/ERR537982_2.fastq.gz;	821847683;756384023;	03f2f9e8dfaca5be6e7e45c26f178643;21b32dd5f108069606c0aafce189c3d6;	ftp.sra.ebi.ac.uk/vol1/ERA319/ERA319851/fastq/WTCHG_59162_271_1.fastq.gz;ftp.sra.ebi.ac.uk/vol1/ERA319/ERA319851/fastq/WTCHG_59162_271_2.fastq.gz;	fasp.sra.ebi.ac.uk/vol1/ERA319/ERA319851/fastq/WTCHG_59162_271_1.fastq.gz;fasp.sra.ebi.ac.uk/vol1/ERA319/ERA319851/fastq/WTCHG_59162_271_2.fastq.gz;	FASTQ;FASTQ;	1036321146	b9b2ae8b22cdb2025fd61e7a247d7380	ftp.sra.ebi.ac.uk/vol1/err/ERR537/ERR537982	fasp.sra.ebi.ac.uk/vol1/err/ERR537/ERR537982			E-MTAB-2672:Sample #006-C
ERR537983				no	14685323	21801478	67.36	PRJEB6573	ERP006121	SAMEA2604621	ERS482507	ERX503129	ERA319851	9606	Homo sapiens	ILLUMINA	Illumina HiSeq 2500	#449-pp	PAIRED	225	RNA-Seq	TRANSCRIPTOMIC	RANDOM	21801478	2223750756	Paresh Vyas group, Molecular haematology Unit, The Weatherall Institute of Molecular Medicine	2016-06-22	Illumina HiSeq 2500 paired end sequencing; Functional and genetic heterogeneity of distinctive leukaemic stem cell populations in CD34- human Acute Myeloid Leukaemia	Functional and genetic heterogeneity of distinctive leukaemic stem cell populations in CD34- human Acute Myeloid Leukaemia	E-MTAB-2672	E-MTAB-2672:WTCHG_47653_263	E-MTAB-2672:WTCHG_47653_263	1110679754;1044245274;	d3d99d0820d7440db150ed8482744b48;77d56729d74fdd22959c30112aae7ce4;	ftp.sra.ebi.ac.uk/vol1/fastq/ERR537/ERR537983/ERR537983_1.fastq.gz;ftp.sra.ebi.ac.uk/vol1/fastq/ERR537/ERR537983/ERR537983_2.fastq.gz;	fasp.sra.ebi.ac.uk:/vol1/fastq/ERR537/ERR537983/ERR537983_1.fastq.gz;fasp.sra.ebi.ac.uk:/vol1/fastq/ERR537/ERR537983/ERR537983_2.fastq.gz;	ftp.sra.ebi.ac.uk/vol1/fastq/ERR537/ERR537983/ERR537983_1.fastq.gz;ftp.sra.ebi.ac.uk/vol1/fastq/ERR537/ERR537983/ERR537983_2.fastq.gz;	1155291837;1084032780;	77b8e82d5ae304647f5b6e3f5bb217d9;4f6c0ec9def915401313ad8c4943c33a;	ftp.sra.ebi.ac.uk/vol1/ERA319/ERA319851/fastq/WTCHG_47653_263_1_sequence.txt.gz;ftp.sra.ebi.ac.uk/vol1/ERA319/ERA319851/fastq/WTCHG_47653_263_2_sequence.txt.gz;	fasp.sra.ebi.ac.uk/vol1/ERA319/ERA319851/fastq/WTCHG_47653_263_1_sequence.txt.gz;fasp.sra.ebi.ac.uk/vol1/ERA319/ERA319851/fastq/WTCHG_47653_263_2_sequence.txt.gz;	FASTQ;FASTQ;	1529334074	5a4e3dc449b5f956ce010daf514a2ff0	ftp.sra.ebi.ac.uk/vol1/err/ERR537/ERR537983	fasp.sra.ebi.ac.uk/vol1/err/ERR537/ERR537983			E-MTAB-2672:Sample #449-pp
ERR537984				yes	16035898	22181936	72.29	PRJEB6573	ERP006121	SAMEA2604637	ERS482523	ERX503203	ERA319851	9606	Homo sapiens	ILLUMINA	Illumina HiSeq 2500	#1037-pp	PAIRED	225	RNA-Seq	TRANSCRIPTOMIC	RANDOM	22181936	2262557472	Paresh Vyas group, Molecular haematology Unit, The Weatherall Institute of Molecular Medicine	2016-06-22	Illumina HiSeq 2500 paired end sequencing; Functional and genetic heterogeneity of distinctive leukaemic stem cell populations in CD34- human Acute Myeloid Leukaemia	Functional and genetic heterogeneity of distinctive leukaemic stem cell populations in CD34- human Acute Myeloid Leukaemia	E-MTAB-2672	E-MTAB-2672:WTCHG_47646_207	E-MTAB-2672:WTCHG_47646_207	1093033053;1035123760;	82bbf356bf20ea0f50f1e93271772f9c;5993ca702e67e4cc749646f425bf6fef;	ftp.sra.ebi.ac.uk/vol1/fastq/ERR537/ERR537984/ERR537984_1.fastq.gz;ftp.sra.ebi.ac.uk/vol1/fastq/ERR537/ERR537984/ERR537984_2.fastq.gz;	fasp.sra.ebi.ac.uk:/vol1/fastq/ERR537/ERR537984/ERR537984_1.fastq.gz;fasp.sra.ebi.ac.uk:/vol1/fastq/ERR537/ERR537984/ERR537984_2.fastq.gz;	ftp.sra.ebi.ac.uk/vol1/fastq/ERR537/ERR537984/ERR537984_1.fastq.gz;ftp.sra.ebi.ac.uk/vol1/fastq/ERR537/ERR537984/ERR537984_2.fastq.gz;	1135654253;1073033606;	3fc04d2cbd8dfd4e064b29aae3d6c5c2;c5751ece8f17e4e0ad76950a61f64dcb;	ftp.sra.ebi.ac.uk/vol1/ERA319/ERA319851/fastq/WTCHG_47646_207_1_sequence.txt.gz;ftp.sra.ebi.ac.uk/vol1/ERA319/ERA319851/fastq/WTCHG_47646_207_2_sequence.txt.gz;	fasp.sra.ebi.ac.uk/vol1/ERA319/ERA319851/fastq/WTCHG_47646_207_1_sequence.txt.gz;fasp.sra.ebi.ac.uk/vol1/ERA319/ERA319851/fastq/WTCHG_47646_207_2_sequence.txt.gz;	FASTQ;FASTQ;	1504602859	c54ce89629fc174cf6263ed7e1a25293	ftp.sra.ebi.ac.uk/vol1/err/ERR537/ERR537984	fasp.sra.ebi.ac.uk/vol1/err/ERR537/ERR537984			E-MTAB-2672:Sample #1037-pp
ERR537985				no	6039940	8808990	68.57	PRJEB6573	ERP006121	SAMEA2604618	ERS482504	ERX503188	ERA319851	9606	Homo sapiens	ILLUMINA	Illumina HiSeq 2500	#044-34p	PAIRED	225	RNA-Seq	TRANSCRIPTOMIC	RANDOM	8808990	898516980	Paresh Vyas group, Molecular haematology Unit, The Weatherall Institute of Molecular Medicine	2016-06-22	Illumina HiSeq 2500 paired end sequencing; Functional and genetic heterogeneity of distinctive leukaemic stem cell populations in CD34- human Acute Myeloid Leukaemia	Functional and genetic heterogeneity of distinctive leukaemic stem cell populations in CD34- human Acute Myeloid Leukaemia	E-MTAB-2672	E-MTAB-2672:WTCHG_52862_219	E-MTAB-2672:WTCHG_52862_219	427670614;404336197;	7209fa82acb7606748eaf8fb37bda551;105d6e5a65858475134afb7f1085dd9c;	ftp.sra.ebi.ac.uk/vol1/fastq/ERR537/ERR537985/ERR537985_1.fastq.gz;ftp.sra.ebi.ac.uk/vol1/fastq/ERR537/ERR537985/ERR537985_2.fastq.gz;	fasp.sra.ebi.ac.uk:/vol1/fastq/ERR537/ERR537985/ERR537985_1.fastq.gz;fasp.sra.ebi.ac.uk:/vol1/fastq/ERR537/ERR537985/ERR537985_2.fastq.gz;	ftp.sra.ebi.ac.uk/vol1/fastq/ERR537/ERR537985/ERR537985_1.fastq.gz;ftp.sra.ebi.ac.uk/vol1/fastq/ERR537/ERR537985/ERR537985_2.fastq.gz;	401460661;378150280;	acf1764e06c1d84f2440fb18b8d72766;6c9bbede7f50a5bfe76831f4fa522957;	ftp.sra.ebi.ac.uk/vol1/ERA319/ERA319851/fastq/WTCHG_52862_219_1.fastq.gz;ftp.sra.ebi.ac.uk/vol1/ERA319/ERA319851/fastq/WTCHG_52862_219_2.fastq.gz;	fasp.sra.ebi.ac.uk/vol1/ERA319/ERA319851/fastq/WTCHG_52862_219_1.fastq.gz;fasp.sra.ebi.ac.uk/vol1/ERA319/ERA319851/fastq/WTCHG_52862_219_2.fastq.gz;	FASTQ;FASTQ;	586695233	c1f007c28ab29bb28679e61423b8c0ed	ftp.sra.ebi.ac.uk/vol1/err/ERR537/ERR537985	fasp.sra.ebi.ac.uk/vol1/err/ERR537/ERR537985			E-MTAB-2672:Sample #044-34p
ERR537986				yes	19523922	22837630	85.49	PRJEB6573	ERP006121	SAMEA2604608	ERS482494	ERX503164	ERA319851	9606	Homo sapiens	ILLUMINA	Illumina HiSeq 2500	#1204-GMP	PAIRED	225	RNA-Seq	TRANSCRIPTOMIC	RANDOM	22837630	2329438260	Paresh Vyas group, Molecular haematology Unit, The Weatherall Institute of Molecular Medicine	2016-06-22	Illumina HiSeq 2500 paired end sequencing; Functional and genetic heterogeneity of distinctive leukaemic stem cell populations in CD34- human Acute Myeloid Leukaemia	Functional and genetic heterogeneity of distinctive leukaemic stem cell populations in CD34- human Acute Myeloid Leukaemia	E-MTAB-2672	E-MTAB-2672:WTCHG_47648_218	E-MTAB-2672:WTCHG_47648_218	1166403809;1104081149;	2cef9328150ec81542fd70ed71229fed;782c5d2eb73c63955ca696ed3dd4a578;	ftp.sra.ebi.ac.uk/vol1/fastq/ERR537/ERR537986/ERR537986_1.fastq.gz;ftp.sra.ebi.ac.uk/vol1/fastq/ERR537/ERR537986/ERR537986_2.fastq.gz;	fasp.sra.ebi.ac.uk:/vol1/fastq/ERR537/ERR537986/ERR537986_1.fastq.gz;fasp.sra.ebi.ac.uk:/vol1/fastq/ERR537/ERR537986/ERR537986_2.fastq.gz;	ftp.sra.ebi.ac.uk/vol1/fastq/ERR537/ERR537986/ERR537986_1.fastq.gz;ftp.sra.ebi.ac.uk/vol1/fastq/ERR537/ERR537986/ERR537986_2.fastq.gz;	1214130985;1145042071;	67c8ac6d469d6b3e2c4a95740a2264da;4abb235b9af1d4e74265848cd0c355b2;	ftp.sra.ebi.ac.uk/vol1/ERA319/ERA319851/fastq/WTCHG_47648_218_1_sequence.txt.gz;ftp.sra.ebi.ac.uk/vol1/ERA319/ERA319851/fastq/WTCHG_47648_218_2_sequence.txt.gz;	fasp.sra.ebi.ac.uk/vol1/ERA319/ERA319851/fastq/WTCHG_47648_218_1_sequence.txt.gz;fasp.sra.ebi.ac.uk/vol1/ERA319/ERA319851/fastq/WTCHG_47648_218_2_sequence.txt.gz;	FASTQ;FASTQ;	1603427004	a78b24b2b0abe1ff0fda012d3915ab40	ftp.sra.ebi.ac.uk/vol1/err/ERR537/ERR537986	fasp.sra.ebi.ac.uk/vol1/err/ERR537/ERR537986			E-MTAB-2672:Sample #1204-GMP
ERR537987				yes	13734799	15559059	88.28	PRJEB6573	ERP006121	SAMEA2604632	ERS482518	ERX503150	ERA319851	9606	Homo sapiens	ILLUMINA	Illumina HiSeq 2500	#1320-B	PAIRED	225	RNA-Seq	TRANSCRIPTOMIC	RANDOM	15559059	1587024018	Paresh Vyas group, Molecular haematology Unit, The Weatherall Institute of Molecular Medicine	2016-06-22	Illumina HiSeq 2500 paired end sequencing; Functional and genetic heterogeneity of distinctive leukaemic stem cell populations in CD34- human Acute Myeloid Leukaemia	Functional and genetic heterogeneity of distinctive leukaemic stem cell populations in CD34- human Acute Myeloid Leukaemia	E-MTAB-2672	E-MTAB-2672:WTCHG_59161_226	E-MTAB-2672:WTCHG_59161_226	753361704;726738811;	18f7e388ccc43dbdacfd67e6bb7e5731;fda4f2cd3dcfb4d2a8e43a5192a797ee;	ftp.sra.ebi.ac.uk/vol1/fastq/ERR537/ERR537987/ERR537987_1.fastq.gz;ftp.sra.ebi.ac.uk/vol1/fastq/ERR537/ERR537987/ERR537987_2.fastq.gz;	fasp.sra.ebi.ac.uk:/vol1/fastq/ERR537/ERR537987/ERR537987_1.fastq.gz;fasp.sra.ebi.ac.uk:/vol1/fastq/ERR537/ERR537987/ERR537987_2.fastq.gz;	ftp.sra.ebi.ac.uk/vol1/fastq/ERR537/ERR537987/ERR537987_1.fastq.gz;ftp.sra.ebi.ac.uk/vol1/fastq/ERR537/ERR537987/ERR537987_2.fastq.gz;	834293756;812510965;	d766d3589e5ecbfb65d99bfd621d4dcf;3914d75d785a1f38aaa7a4bcad444a2d;	ftp.sra.ebi.ac.uk/vol1/ERA319/ERA319851/fastq/WTCHG_59161_226_1.fastq.gz;ftp.sra.ebi.ac.uk/vol1/ERA319/ERA319851/fastq/WTCHG_59161_226_2.fastq.gz;	fasp.sra.ebi.ac.uk/vol1/ERA319/ERA319851/fastq/WTCHG_59161_226_1.fastq.gz;fasp.sra.ebi.ac.uk/vol1/ERA319/ERA319851/fastq/WTCHG_59161_226_2.fastq.gz;	FASTQ;FASTQ;	1078752373	561d5043b5c659e4f6e54ca355149d2c	ftp.sra.ebi.ac.uk/vol1/err/ERR537/ERR537987	fasp.sra.ebi.ac.uk/vol1/err/ERR537/ERR537987			E-MTAB-2672:Sample #1320-B
ERR537988				yes	19943426	27514531	72.48	PRJEB6573	ERP006121	SAMEA2604593	ERS482479	ERX503094	ERA319851	9606	Homo sapiens	ILLUMINA	Illumina HiSeq 2500	BM1-LMPP	PAIRED	225	RNA-Seq	TRANSCRIPTOMIC	RANDOM	27514531	2806482162	Paresh Vyas group, Molecular haematology Unit, The Weatherall Institute of Molecular Medicine	2016-06-22	Illumina HiSeq 2500 paired end sequencing; Functional and genetic heterogeneity of distinctive leukaemic stem cell populations in CD34- human Acute Myeloid Leukaemia	Functional and genetic heterogeneity of distinctive leukaemic stem cell populations in CD34- human Acute Myeloid Leukaemia	E-MTAB-2672	E-MTAB-2672:WTCHG_47714_244	E-MTAB-2672:WTCHG_47714_244	1400599843;1288671373;	b383fd3dc33e090fccc64c51162c9d45;f7c27e46634e8d0babec8bfecf238b43;	ftp.sra.ebi.ac.uk/vol1/fastq/ERR537/ERR537988/ERR537988_1.fastq.gz;ftp.sra.ebi.ac.uk/vol1/fastq/ERR537/ERR537988/ERR537988_2.fastq.gz;	fasp.sra.ebi.ac.uk:/vol1/fastq/ERR537/ERR537988/ERR537988_1.fastq.gz;fasp.sra.ebi.ac.uk:/vol1/fastq/ERR537/ERR537988/ERR537988_2.fastq.gz;	ftp.sra.ebi.ac.uk/vol1/fastq/ERR537/ERR537988/ERR537988_1.fastq.gz;ftp.sra.ebi.ac.uk/vol1/fastq/ERR537/ERR537988/ERR537988_2.fastq.gz;	1457376565;1337191565;	621e49d3fdf85be878f8ffd9e9366dfb;046878b5a3c68ff073d5e1c0f21f0a8d;	ftp.sra.ebi.ac.uk/vol1/ERA319/ERA319851/fastq/WTCHG_47714_244_1_sequence.txt.gz;ftp.sra.ebi.ac.uk/vol1/ERA319/ERA319851/fastq/WTCHG_47714_244_2_sequence.txt.gz;	fasp.sra.ebi.ac.uk/vol1/ERA319/ERA319851/fastq/WTCHG_47714_244_1_sequence.txt.gz;fasp.sra.ebi.ac.uk/vol1/ERA319/ERA319851/fastq/WTCHG_47714_244_2_sequence.txt.gz;	FASTQ;FASTQ;	1931746469	d4004a9f45a99c8401267a25e50cad33	ftp.sra.ebi.ac.uk/vol1/err/ERR537/ERR537988	fasp.sra.ebi.ac.uk/vol1/err/ERR537/ERR537988			E-MTAB-2672:Sample BM1-LMPP
ERR537989				no	14625195	21407400	68.32	PRJEB6573	ERP006121	SAMEA2604639	ERS482525	ERX503213	ERA319851	9606	Homo sapiens	ILLUMINA	Illumina HiSeq 2500	#1037-34p	PAIRED	225	RNA-Seq	TRANSCRIPTOMIC	RANDOM	21407400	2183554800	Paresh Vyas group, Molecular haematology Unit, The Weatherall Institute of Molecular Medicine	2016-06-22	Illumina HiSeq 2500 paired end sequencing; Functional and genetic heterogeneity of distinctive leukaemic stem cell populations in CD34- human Acute Myeloid Leukaemia	Functional and genetic heterogeneity of distinctive leukaemic stem cell populations in CD34- human Acute Myeloid Leukaemia	E-MTAB-2672	E-MTAB-2672:WTCHG_47646_206	E-MTAB-2672:WTCHG_47646_206	1036732102;946038772;	44604566cf3e84dc9315c6b3688a2f0e;ff2ba4923b4ea09f1667de90dcaaeea7;	ftp.sra.ebi.ac.uk/vol1/fastq/ERR537/ERR537989/ERR537989_1.fastq.gz;ftp.sra.ebi.ac.uk/vol1/fastq/ERR537/ERR537989/ERR537989_2.fastq.gz;	fasp.sra.ebi.ac.uk:/vol1/fastq/ERR537/ERR537989/ERR537989_1.fastq.gz;fasp.sra.ebi.ac.uk:/vol1/fastq/ERR537/ERR537989/ERR537989_2.fastq.gz;	ftp.sra.ebi.ac.uk/vol1/fastq/ERR537/ERR537989/ERR537989_1.fastq.gz;ftp.sra.ebi.ac.uk/vol1/fastq/ERR537/ERR537989/ERR537989_2.fastq.gz;	1077819563;981801547;	598f47ed46cb0d1388854f3d7f29a664;392e0d6ac46be37e02d047c5d8cdf097;	ftp.sra.ebi.ac.uk/vol1/ERA319/ERA319851/fastq/WTCHG_47646_206_1_sequence.txt.gz;ftp.sra.ebi.ac.uk/vol1/ERA319/ERA319851/fastq/WTCHG_47646_206_2_sequence.txt.gz;	fasp.sra.ebi.ac.uk/vol1/ERA319/ERA319851/fastq/WTCHG_47646_206_1_sequence.txt.gz;fasp.sra.ebi.ac.uk/vol1/ERA319/ERA319851/fastq/WTCHG_47646_206_2_sequence.txt.gz;	FASTQ;FASTQ;	1437743536	33c850bbeb4d310e6ff18e39dbef3a61	ftp.sra.ebi.ac.uk/vol1/err/ERR537/ERR537989	fasp.sra.ebi.ac.uk/vol1/err/ERR537/ERR537989			E-MTAB-2672:Sample #1037-34p
ERR537990				yes	22147605	26616640	83.21	PRJEB6573	ERP006121	SAMEA2604641	ERS482527	ERX503201	ERA319851	9606	Homo sapiens	ILLUMINA	Illumina HiSeq 2500	#1204-C	PAIRED	225	RNA-Seq	TRANSCRIPTOMIC	RANDOM	26616640	2714897280	Paresh Vyas group, Molecular haematology Unit, The Weatherall Institute of Molecular Medicine	2016-06-22	Illumina HiSeq 2500 paired end sequencing; Functional and genetic heterogeneity of distinctive leukaemic stem cell populations in CD34- human Acute Myeloid Leukaemia	Functional and genetic heterogeneity of distinctive leukaemic stem cell populations in CD34- human Acute Myeloid Leukaemia	E-MTAB-2672	E-MTAB-2672:WTCHG_47711_222	E-MTAB-2672:WTCHG_47711_222	1356960551;1292806321;	356bbfec4f87679560e98776f519a30d;e0b694946ee3275b1a28647274251388;	ftp.sra.ebi.ac.uk/vol1/fastq/ERR537/ERR537990/ERR537990_1.fastq.gz;ftp.sra.ebi.ac.uk/vol1/fastq/ERR537/ERR537990/ERR537990_2.fastq.gz;	fasp.sra.ebi.ac.uk:/vol1/fastq/ERR537/ERR537990/ERR537990_1.fastq.gz;fasp.sra.ebi.ac.uk:/vol1/fastq/ERR537/ERR537990/ERR537990_2.fastq.gz;	ftp.sra.ebi.ac.uk/vol1/fastq/ERR537/ERR537990/ERR537990_1.fastq.gz;ftp.sra.ebi.ac.uk/vol1/fastq/ERR537/ERR537990/ERR537990_2.fastq.gz;	1412765689;1342793729;	3c13bdbe7f47be963b688837982e04bb;44efadd365883a8e25aaaf1b50a5ee00;	ftp.sra.ebi.ac.uk/vol1/ERA319/ERA319851/fastq/WTCHG_47711_222_1_sequence.txt.gz;ftp.sra.ebi.ac.uk/vol1/ERA319/ERA319851/fastq/WTCHG_47711_222_2_sequence.txt.gz;	fasp.sra.ebi.ac.uk/vol1/ERA319/ERA319851/fastq/WTCHG_47711_222_1_sequence.txt.gz;fasp.sra.ebi.ac.uk/vol1/ERA319/ERA319851/fastq/WTCHG_47711_222_2_sequence.txt.gz;	FASTQ;FASTQ;	1877594082	753f6a2aecc80a50a2ec748844ed4afd	ftp.sra.ebi.ac.uk/vol1/err/ERR537/ERR537990	fasp.sra.ebi.ac.uk/vol1/err/ERR537/ERR537990			E-MTAB-2672:Sample #1204-C
ERR537991				yes	12995379	15675117	82.9	PRJEB6573	ERP006121	SAMEA2604632	ERS482518	ERX503146	ERA319851	9606	Homo sapiens	ILLUMINA	Illumina HiSeq 2500	#1320-B	PAIRED	225	RNA-Seq	TRANSCRIPTOMIC	RANDOM	15675117	1598861934	Paresh Vyas group, Molecular haematology Unit, The Weatherall Institute of Molecular Medicine	2016-06-22	Illumina HiSeq 2500 paired end sequencing; Functional and genetic heterogeneity of distinctive leukaemic stem cell populations in CD34- human Acute Myeloid Leukaemia	Functional and genetic heterogeneity of distinctive leukaemic stem cell populations in CD34- human Acute Myeloid Leukaemia	E-MTAB-2672	E-MTAB-2672:WTCHG_59162_226	E-MTAB-2672:WTCHG_59162_226	757224220;711338207;	1c4f603ac5611cfb24539883fd694499;a856d9863a6109b7395bbecbba2aaa04;	ftp.sra.ebi.ac.uk/vol1/fastq/ERR537/ERR537991/ERR537991_1.fastq.gz;ftp.sra.ebi.ac.uk/vol1/fastq/ERR537/ERR537991/ERR537991_2.fastq.gz;	fasp.sra.ebi.ac.uk:/vol1/fastq/ERR537/ERR537991/ERR537991_1.fastq.gz;fasp.sra.ebi.ac.uk:/vol1/fastq/ERR537/ERR537991/ERR537991_2.fastq.gz;	ftp.sra.ebi.ac.uk/vol1/fastq/ERR537/ERR537991/ERR537991_1.fastq.gz;ftp.sra.ebi.ac.uk/vol1/fastq/ERR537/ERR537991/ERR537991_2.fastq.gz;	838879623;798525631;	c5750d34b8a58e2267832bf53bb10237;98f62ed700c64884a8a470777e9327c1;	ftp.sra.ebi.ac.uk/vol1/ERA319/ERA319851/fastq/WTCHG_59162_226_1.fastq.gz;ftp.sra.ebi.ac.uk/vol1/ERA319/ERA319851/fastq/WTCHG_59162_226_2.fastq.gz;	fasp.sra.ebi.ac.uk/vol1/ERA319/ERA319851/fastq/WTCHG_59162_226_1.fastq.gz;fasp.sra.ebi.ac.uk/vol1/ERA319/ERA319851/fastq/WTCHG_59162_226_2.fastq.gz;	FASTQ;FASTQ;	1061450855	5b7f874de33a675ec7c356bef0e6f15b	ftp.sra.ebi.ac.uk/vol1/err/ERR537/ERR537991	fasp.sra.ebi.ac.uk/vol1/err/ERR537/ERR537991			E-MTAB-2672:Sample #1320-B
ERR537992				yes	13927165	16296663	85.46	PRJEB6573	ERP006121	SAMEA2604595	ERS482481	ERX503096	ERA319851	9606	Homo sapiens	ILLUMINA	Illumina HiSeq 2500	#005-B	PAIRED	225	RNA-Seq	TRANSCRIPTOMIC	RANDOM	16296663	1662259626	Paresh Vyas group, Molecular haematology Unit, The Weatherall Institute of Molecular Medicine	2016-06-22	Illumina HiSeq 2500 paired end sequencing; Functional and genetic heterogeneity of distinctive leukaemic stem cell populations in CD34- human Acute Myeloid Leukaemia	Functional and genetic heterogeneity of distinctive leukaemic stem cell populations in CD34- human Acute Myeloid Leukaemia	E-MTAB-2672	E-MTAB-2672:WTCHG_59161_266	E-MTAB-2672:WTCHG_59161_266	777003100;755655728;	159f8f542bacf03e0ab00eb4ee9400dd;036d85081414c1ec653d4b1d603ff2c7;	ftp.sra.ebi.ac.uk/vol1/fastq/ERR537/ERR537992/ERR537992_1.fastq.gz;ftp.sra.ebi.ac.uk/vol1/fastq/ERR537/ERR537992/ERR537992_2.fastq.gz;	fasp.sra.ebi.ac.uk:/vol1/fastq/ERR537/ERR537992/ERR537992_1.fastq.gz;fasp.sra.ebi.ac.uk:/vol1/fastq/ERR537/ERR537992/ERR537992_2.fastq.gz;	ftp.sra.ebi.ac.uk/vol1/fastq/ERR537/ERR537992/ERR537992_1.fastq.gz;ftp.sra.ebi.ac.uk/vol1/fastq/ERR537/ERR537992/ERR537992_2.fastq.gz;	873579201;850283603;	0ecb741e77bc5ea1e55e6a6073f6c8e0;08cfd33c5ed4650d306ff842a8471559;	ftp.sra.ebi.ac.uk/vol1/ERA319/ERA319851/fastq/WTCHG_59161_266_1.fastq.gz;ftp.sra.ebi.ac.uk/vol1/ERA319/ERA319851/fastq/WTCHG_59161_266_2.fastq.gz;	fasp.sra.ebi.ac.uk/vol1/ERA319/ERA319851/fastq/WTCHG_59161_266_1.fastq.gz;fasp.sra.ebi.ac.uk/vol1/ERA319/ERA319851/fastq/WTCHG_59161_266_2.fastq.gz;	FASTQ;FASTQ;	1129921268	eee59b23c08c0c856e98a7e28f987e62	ftp.sra.ebi.ac.uk/vol1/err/ERR537/ERR537992	fasp.sra.ebi.ac.uk/vol1/err/ERR537/ERR537992			E-MTAB-2672:Sample #005-B
ERR537993				yes	16179024	20039434	80.74	PRJEB6573	ERP006121	SAMEA2604638	ERS482524	ERX503206	ERA319851	9606	Homo sapiens	ILLUMINA	Illumina HiSeq 2500	BM1-MEP	PAIRED	225	RNA-Seq	TRANSCRIPTOMIC	RANDOM	20039434	2044022268	Paresh Vyas group, Molecular haematology Unit, The Weatherall Institute of Molecular Medicine	2016-06-22	Illumina HiSeq 2500 paired end sequencing; Functional and genetic heterogeneity of distinctive leukaemic stem cell populations in CD34- human Acute Myeloid Leukaemia	Functional and genetic heterogeneity of distinctive leukaemic stem cell populations in CD34- human Acute Myeloid Leukaemia	E-MTAB-2672	E-MTAB-2672:WTCHG_47714_247	E-MTAB-2672:WTCHG_47714_247	1025866403;964360813;	ac0178e41b7e07969fbc9c4b8bf188ee;73a95dc5ed47259f45da5ea06e0d468c;	ftp.sra.ebi.ac.uk/vol1/fastq/ERR537/ERR537993/ERR537993_1.fastq.gz;ftp.sra.ebi.ac.uk/vol1/fastq/ERR537/ERR537993/ERR537993_2.fastq.gz;	fasp.sra.ebi.ac.uk:/vol1/fastq/ERR537/ERR537993/ERR537993_1.fastq.gz;fasp.sra.ebi.ac.uk:/vol1/fastq/ERR537/ERR537993/ERR537993_2.fastq.gz;	ftp.sra.ebi.ac.uk/vol1/fastq/ERR537/ERR537993/ERR537993_1.fastq.gz;ftp.sra.ebi.ac.uk/vol1/fastq/ERR537/ERR537993/ERR537993_2.fastq.gz;	1067322835;1001389473;	c9e520477fbaea22e7652741884e1961;be90ea395390190ca93d4312f40c9399;	ftp.sra.ebi.ac.uk/vol1/ERA319/ERA319851/fastq/WTCHG_47714_247_1_sequence.txt.gz;ftp.sra.ebi.ac.uk/vol1/ERA319/ERA319851/fastq/WTCHG_47714_247_2_sequence.txt.gz;	fasp.sra.ebi.ac.uk/vol1/ERA319/ERA319851/fastq/WTCHG_47714_247_1_sequence.txt.gz;fasp.sra.ebi.ac.uk/vol1/ERA319/ERA319851/fastq/WTCHG_47714_247_2_sequence.txt.gz;	FASTQ;FASTQ;	1415153793	a3df72dd4c3e8ed9bb49ee0e15f6bc3d	ftp.sra.ebi.ac.uk/vol1/err/ERR537/ERR537993	fasp.sra.ebi.ac.uk/vol1/err/ERR537/ERR537993			E-MTAB-2672:Sample BM1-MEP
ERR537994				yes	17325253	20574124	84.21	PRJEB6573	ERP006121	SAMEA2604592	ERS482478	ERX503093	ERA319851	9606	Homo sapiens	ILLUMINA	Illumina HiSeq 2500	#717-GMP	PAIRED	225	RNA-Seq	TRANSCRIPTOMIC	RANDOM	20574124	2098560648	Paresh Vyas group, Molecular haematology Unit, The Weatherall Institute of Molecular Medicine	2016-06-22	Illumina HiSeq 2500 paired end sequencing; Functional and genetic heterogeneity of distinctive leukaemic stem cell populations in CD34- human Acute Myeloid Leukaemia	Functional and genetic heterogeneity of distinctive leukaemic stem cell populations in CD34- human Acute Myeloid Leukaemia	E-MTAB-2672	E-MTAB-2672:WTCHG_47646_202	E-MTAB-2672:WTCHG_47646_202	1028877667;978120137;	79bbc75532bafed53bc539addbfb1ad6;41100a74e8332af1045d86532b17889e;	ftp.sra.ebi.ac.uk/vol1/fastq/ERR537/ERR537994/ERR537994_1.fastq.gz;ftp.sra.ebi.ac.uk/vol1/fastq/ERR537/ERR537994/ERR537994_2.fastq.gz;	fasp.sra.ebi.ac.uk:/vol1/fastq/ERR537/ERR537994/ERR537994_1.fastq.gz;fasp.sra.ebi.ac.uk:/vol1/fastq/ERR537/ERR537994/ERR537994_2.fastq.gz;	ftp.sra.ebi.ac.uk/vol1/fastq/ERR537/ERR537994/ERR537994_1.fastq.gz;ftp.sra.ebi.ac.uk/vol1/fastq/ERR537/ERR537994/ERR537994_2.fastq.gz;	1069400070;1014054731;	80accd97d9b31ffd4c5d2966156731fd;dcbc7c176dc74ace70f8c7477e79926c;	ftp.sra.ebi.ac.uk/vol1/ERA319/ERA319851/fastq/WTCHG_47646_202_1_sequence.txt.gz;ftp.sra.ebi.ac.uk/vol1/ERA319/ERA319851/fastq/WTCHG_47646_202_2_sequence.txt.gz;	fasp.sra.ebi.ac.uk/vol1/ERA319/ERA319851/fastq/WTCHG_47646_202_1_sequence.txt.gz;fasp.sra.ebi.ac.uk/vol1/ERA319/ERA319851/fastq/WTCHG_47646_202_2_sequence.txt.gz;	FASTQ;FASTQ;	1413455164	e26ef4b0f8d63ebd185b172eaa02bc13	ftp.sra.ebi.ac.uk/vol1/err/ERR537/ERR537994	fasp.sra.ebi.ac.uk/vol1/err/ERR537/ERR537994			E-MTAB-2672:Sample #717-GMP
ERR537995				yes	12275333	13820743	88.82	PRJEB6573	ERP006121	SAMEA2604610	ERS482496	ERX503177	ERA319851	9606	Homo sapiens	ILLUMINA	Illumina HiSeq 2500	#005-A	PAIRED	225	RNA-Seq	TRANSCRIPTOMIC	RANDOM	13820743	1409715786	Paresh Vyas group, Molecular haematology Unit, The Weatherall Institute of Molecular Medicine	2016-06-22	Illumina HiSeq 2500 paired end sequencing; Functional and genetic heterogeneity of distinctive leukaemic stem cell populations in CD34- human Acute Myeloid Leukaemia	Functional and genetic heterogeneity of distinctive leukaemic stem cell populations in CD34- human Acute Myeloid Leukaemia	E-MTAB-2672	E-MTAB-2672:WTCHG_56693_265	E-MTAB-2672:WTCHG_56693_265	657622635;637929557;	8aa3d33735ff02508b800c6e17bcb608;60e335dafc3327a8741a2cc1850df53b;	ftp.sra.ebi.ac.uk/vol1/fastq/ERR537/ERR537995/ERR537995_1.fastq.gz;ftp.sra.ebi.ac.uk/vol1/fastq/ERR537/ERR537995/ERR537995_2.fastq.gz;	fasp.sra.ebi.ac.uk:/vol1/fastq/ERR537/ERR537995/ERR537995_1.fastq.gz;fasp.sra.ebi.ac.uk:/vol1/fastq/ERR537/ERR537995/ERR537995_2.fastq.gz;	ftp.sra.ebi.ac.uk/vol1/fastq/ERR537/ERR537995/ERR537995_1.fastq.gz;ftp.sra.ebi.ac.uk/vol1/fastq/ERR537/ERR537995/ERR537995_2.fastq.gz;	729468278;714931953;	1ba7b35fc13e525647836fa93e1c2e44;c773e18ed399579c40cb05234ac0b0b5;	ftp.sra.ebi.ac.uk/vol1/ERA319/ERA319851/fastq/WTCHG_56693_265_1.fastq.gz;ftp.sra.ebi.ac.uk/vol1/ERA319/ERA319851/fastq/WTCHG_56693_265_2.fastq.gz;	fasp.sra.ebi.ac.uk/vol1/ERA319/ERA319851/fastq/WTCHG_56693_265_1.fastq.gz;fasp.sra.ebi.ac.uk/vol1/ERA319/ERA319851/fastq/WTCHG_56693_265_2.fastq.gz;	FASTQ;FASTQ;	913479309	1e773fc341ceb95a621a6a6859524fca	ftp.sra.ebi.ac.uk/vol1/err/ERR537/ERR537995	fasp.sra.ebi.ac.uk/vol1/err/ERR537/ERR537995			E-MTAB-2672:Sample #005-A
ERR537996				yes	11698630	14722680	79.46	PRJEB6573	ERP006121	SAMEA2604595	ERS482481	ERX503167	ERA319851	9606	Homo sapiens	ILLUMINA	Illumina HiSeq 2500	#005-B	PAIRED	225	RNA-Seq	TRANSCRIPTOMIC	RANDOM	14722680	1501713360	Paresh Vyas group, Molecular haematology Unit, The Weatherall Institute of Molecular Medicine	2016-06-22	Illumina HiSeq 2500 paired end sequencing; Functional and genetic heterogeneity of distinctive leukaemic stem cell populations in CD34- human Acute Myeloid Leukaemia	Functional and genetic heterogeneity of distinctive leukaemic stem cell populations in CD34- human Acute Myeloid Leukaemia	E-MTAB-2672	E-MTAB-2672:WTCHG_56693_266	E-MTAB-2672:WTCHG_56693_266	681346613;624491144;	b7e77e9ba475f53d937cc2672af33c1c;e4752401f04b481791352364df5e06ab;	ftp.sra.ebi.ac.uk/vol1/fastq/ERR537/ERR537996/ERR537996_1.fastq.gz;ftp.sra.ebi.ac.uk/vol1/fastq/ERR537/ERR537996/ERR537996_2.fastq.gz;	fasp.sra.ebi.ac.uk:/vol1/fastq/ERR537/ERR537996/ERR537996_1.fastq.gz;fasp.sra.ebi.ac.uk:/vol1/fastq/ERR537/ERR537996/ERR537996_2.fastq.gz;	ftp.sra.ebi.ac.uk/vol1/fastq/ERR537/ERR537996/ERR537996_1.fastq.gz;ftp.sra.ebi.ac.uk/vol1/fastq/ERR537/ERR537996/ERR537996_2.fastq.gz;	769005733;710797242;	807f305fc3fc6c86f0dc6d2ef0f5226a;f7b670b0df95b877ddd08e8932438a13;	ftp.sra.ebi.ac.uk/vol1/ERA319/ERA319851/fastq/WTCHG_56693_266_1.fastq.gz;ftp.sra.ebi.ac.uk/vol1/ERA319/ERA319851/fastq/WTCHG_56693_266_2.fastq.gz;	fasp.sra.ebi.ac.uk/vol1/ERA319/ERA319851/fastq/WTCHG_56693_266_1.fastq.gz;fasp.sra.ebi.ac.uk/vol1/ERA319/ERA319851/fastq/WTCHG_56693_266_2.fastq.gz;	FASTQ;FASTQ;	954891356	d3d4be7fe7af171fba15b66e2cd17247	ftp.sra.ebi.ac.uk/vol1/err/ERR537/ERR537996	fasp.sra.ebi.ac.uk/vol1/err/ERR537/ERR537996			E-MTAB-2672:Sample #005-B
ERR537997				no	16133651	24092032	66.97	PRJEB6573	ERP006121	SAMEA2604614	ERS482500	ERX503120	ERA319851	9606	Homo sapiens	ILLUMINA	Illumina HiSeq 2500	#662-GMP	PAIRED	225	RNA-Seq	TRANSCRIPTOMIC	RANDOM	24092032	2457387264	Paresh Vyas group, Molecular haematology Unit, The Weatherall Institute of Molecular Medicine	2016-06-22	Illumina HiSeq 2500 paired end sequencing; Functional and genetic heterogeneity of distinctive leukaemic stem cell populations in CD34- human Acute Myeloid Leukaemia	Functional and genetic heterogeneity of distinctive leukaemic stem cell populations in CD34- human Acute Myeloid Leukaemia	E-MTAB-2672	E-MTAB-2672:WTCHG_47652_253	E-MTAB-2672:WTCHG_47652_253	1190171973;1089900685;	113fff87b0b6c7e298d5f069b3ac433d;efdc8e708e3d0902dc1f6bf48ccd2e99;	ftp.sra.ebi.ac.uk/vol1/fastq/ERR537/ERR537997/ERR537997_1.fastq.gz;ftp.sra.ebi.ac.uk/vol1/fastq/ERR537/ERR537997/ERR537997_2.fastq.gz;	fasp.sra.ebi.ac.uk:/vol1/fastq/ERR537/ERR537997/ERR537997_1.fastq.gz;fasp.sra.ebi.ac.uk:/vol1/fastq/ERR537/ERR537997/ERR537997_2.fastq.gz;	ftp.sra.ebi.ac.uk/vol1/fastq/ERR537/ERR537997/ERR537997_1.fastq.gz;ftp.sra.ebi.ac.uk/vol1/fastq/ERR537/ERR537997/ERR537997_2.fastq.gz;	1234392470;1132849285;	abc2dd6adf3f9ef9680bf2e260fa8671;bd9f751fab5ead851ff0a802a2e842a8;	ftp.sra.ebi.ac.uk/vol1/ERA319/ERA319851/fastq/WTCHG_47652_253_1_sequence.txt.gz;ftp.sra.ebi.ac.uk/vol1/ERA319/ERA319851/fastq/WTCHG_47652_253_2_sequence.txt.gz;	fasp.sra.ebi.ac.uk/vol1/ERA319/ERA319851/fastq/WTCHG_47652_253_1_sequence.txt.gz;fasp.sra.ebi.ac.uk/vol1/ERA319/ERA319851/fastq/WTCHG_47652_253_2_sequence.txt.gz;	FASTQ;FASTQ;	1656694101	355dc2cf8698f95da05667d146342640	ftp.sra.ebi.ac.uk/vol1/err/ERR537/ERR537997	fasp.sra.ebi.ac.uk/vol1/err/ERR537/ERR537997			E-MTAB-2672:Sample #662-GMP
ERR537998				yes	18795280	24867580	75.58	PRJEB6573	ERP006121	SAMEA2604627	ERS482513	ERX503160	ERA319851	9606	Homo sapiens	ILLUMINA	Illumina HiSeq 2500	#662-CMP	PAIRED	225	RNA-Seq	TRANSCRIPTOMIC	RANDOM	24867580	2536493160	Paresh Vyas group, Molecular haematology Unit, The Weatherall Institute of Molecular Medicine	2016-06-22	Illumina HiSeq 2500 paired end sequencing; Functional and genetic heterogeneity of distinctive leukaemic stem cell populations in CD34- human Acute Myeloid Leukaemia	Functional and genetic heterogeneity of distinctive leukaemic stem cell populations in CD34- human Acute Myeloid Leukaemia	E-MTAB-2672	E-MTAB-2672:WTCHG_47715_252	E-MTAB-2672:WTCHG_47715_252	1253154274;1154919935;	7aa5c4d72eb3efbe5a063d42eefb789d;1897d5b9d34501bb1a7f646a17a36ac6;	ftp.sra.ebi.ac.uk/vol1/fastq/ERR537/ERR537998/ERR537998_1.fastq.gz;ftp.sra.ebi.ac.uk/vol1/fastq/ERR537/ERR537998/ERR537998_2.fastq.gz;	fasp.sra.ebi.ac.uk:/vol1/fastq/ERR537/ERR537998/ERR537998_1.fastq.gz;fasp.sra.ebi.ac.uk:/vol1/fastq/ERR537/ERR537998/ERR537998_2.fastq.gz;	ftp.sra.ebi.ac.uk/vol1/fastq/ERR537/ERR537998/ERR537998_1.fastq.gz;ftp.sra.ebi.ac.uk/vol1/fastq/ERR537/ERR537998/ERR537998_2.fastq.gz;	1303785081;1198671211;	b2205c22a4e6aac8ff4c3a7fc4d436e3;9c4e34308bc16e8f912c470e25b9960f;	ftp.sra.ebi.ac.uk/vol1/ERA319/ERA319851/fastq/WTCHG_47715_252_1_sequence.txt.gz;ftp.sra.ebi.ac.uk/vol1/ERA319/ERA319851/fastq/WTCHG_47715_252_2_sequence.txt.gz;	fasp.sra.ebi.ac.uk/vol1/ERA319/ERA319851/fastq/WTCHG_47715_252_1_sequence.txt.gz;fasp.sra.ebi.ac.uk/vol1/ERA319/ERA319851/fastq/WTCHG_47715_252_2_sequence.txt.gz;	FASTQ;FASTQ;	1723647436	648a9e8544b3349e3c0ebe411ef566d6	ftp.sra.ebi.ac.uk/vol1/err/ERR537/ERR537998	fasp.sra.ebi.ac.uk/vol1/err/ERR537/ERR537998			E-MTAB-2672:Sample #662-CMP
ERR537999				no	14924635	24697625	60.43	PRJEB6573	ERP006121	SAMEA2604612	ERS482498	ERX503118	ERA319851	9606	Homo sapiens	ILLUMINA	Illumina HiSeq 2500	#662-C	PAIRED	225	RNA-Seq	TRANSCRIPTOMIC	RANDOM	24697625	2519157750	Paresh Vyas group, Molecular haematology Unit, The Weatherall Institute of Molecular Medicine	2016-06-22	Illumina HiSeq 2500 paired end sequencing; Functional and genetic heterogeneity of distinctive leukaemic stem cell populations in CD34- human Acute Myeloid Leukaemia	Functional and genetic heterogeneity of distinctive leukaemic stem cell populations in CD34- human Acute Myeloid Leukaemia	E-MTAB-2672	E-MTAB-2672:WTCHG_47652_256	E-MTAB-2672:WTCHG_47652_256	1223961956;1074448284;	d349239fec798435addcbf6180f68f5a;d2b2b268f4ad1462ec2947330621edc8;	ftp.sra.ebi.ac.uk/vol1/fastq/ERR537/ERR537999/ERR537999_1.fastq.gz;ftp.sra.ebi.ac.uk/vol1/fastq/ERR537/ERR537999/ERR537999_2.fastq.gz;	fasp.sra.ebi.ac.uk:/vol1/fastq/ERR537/ERR537999/ERR537999_1.fastq.gz;fasp.sra.ebi.ac.uk:/vol1/fastq/ERR537/ERR537999/ERR537999_2.fastq.gz;	ftp.sra.ebi.ac.uk/vol1/fastq/ERR537/ERR537999/ERR537999_1.fastq.gz;ftp.sra.ebi.ac.uk/vol1/fastq/ERR537/ERR537999/ERR537999_2.fastq.gz;	1274164542;1113802946;	96bb5c629456a1e642c7533ea8e9834e;2616e7511c9f2010ec6a994cf59348fe;	ftp.sra.ebi.ac.uk/vol1/ERA319/ERA319851/fastq/WTCHG_47652_256_1_sequence.txt.gz;ftp.sra.ebi.ac.uk/vol1/ERA319/ERA319851/fastq/WTCHG_47652_256_2_sequence.txt.gz;	fasp.sra.ebi.ac.uk/vol1/ERA319/ERA319851/fastq/WTCHG_47652_256_1_sequence.txt.gz;fasp.sra.ebi.ac.uk/vol1/ERA319/ERA319851/fastq/WTCHG_47652_256_2_sequence.txt.gz;	FASTQ;FASTQ;	1706921703	0667eef0679e9f22731cce2a6c52d796	ftp.sra.ebi.ac.uk/vol1/err/ERR537/ERR537999	fasp.sra.ebi.ac.uk/vol1/err/ERR537/ERR537999			E-MTAB-2672:Sample #662-C
ERR538000				yes	21761834	25880574	84.09	PRJEB6573	ERP006121	SAMEA2604592	ERS482478	ERX503190	ERA319851	9606	Homo sapiens	ILLUMINA	Illumina HiSeq 2500	#717-GMP	PAIRED	225	RNA-Seq	TRANSCRIPTOMIC	RANDOM	25880574	2639818548	Paresh Vyas group, Molecular haematology Unit, The Weatherall Institute of Molecular Medicine	2016-06-22	Illumina HiSeq 2500 paired end sequencing; Functional and genetic heterogeneity of distinctive leukaemic stem cell populations in CD34- human Acute Myeloid Leukaemia	Functional and genetic heterogeneity of distinctive leukaemic stem cell populations in CD34- human Acute Myeloid Leukaemia	E-MTAB-2672	E-MTAB-2672:WTCHG_47709_202	E-MTAB-2672:WTCHG_47709_202	1340025519;1271520287;	87244a345b38476e0fb8828bc972b1dd;660d6303e36cab658a870ac9a6b3fa84;	ftp.sra.ebi.ac.uk/vol1/fastq/ERR538/ERR538000/ERR538000_1.fastq.gz;ftp.sra.ebi.ac.uk/vol1/fastq/ERR538/ERR538000/ERR538000_2.fastq.gz;	fasp.sra.ebi.ac.uk:/vol1/fastq/ERR538/ERR538000/ERR538000_1.fastq.gz;fasp.sra.ebi.ac.uk:/vol1/fastq/ERR538/ERR538000/ERR538000_2.fastq.gz;	ftp.sra.ebi.ac.uk/vol1/fastq/ERR538/ERR538000/ERR538000_1.fastq.gz;ftp.sra.ebi.ac.uk/vol1/fastq/ERR538/ERR538000/ERR538000_2.fastq.gz;	1393823841;1318842980;	8d8ee2559096f1d8126066f49c588454;4b8f389a4b176b99502a79658efd7fbb;	ftp.sra.ebi.ac.uk/vol1/ERA319/ERA319851/fastq/WTCHG_47709_202_1_sequence.txt.gz;ftp.sra.ebi.ac.uk/vol1/ERA319/ERA319851/fastq/WTCHG_47709_202_2_sequence.txt.gz;	fasp.sra.ebi.ac.uk/vol1/ERA319/ERA319851/fastq/WTCHG_47709_202_1_sequence.txt.gz;fasp.sra.ebi.ac.uk/vol1/ERA319/ERA319851/fastq/WTCHG_47709_202_2_sequence.txt.gz;	FASTQ;FASTQ;	1848225323	fe6bbbf9e9b21551a2a1597840cfb153	ftp.sra.ebi.ac.uk/vol1/err/ERR538/ERR538000	fasp.sra.ebi.ac.uk/vol1/err/ERR538/ERR538000			E-MTAB-2672:Sample #717-GMP
ERR538001				yes	19874048	25570590	77.72	PRJEB6573	ERP006121	SAMEA2604604	ERS482490	ERX503107	ERA319851	9606	Homo sapiens	ILLUMINA	Illumina HiSeq 2500	#662-MPP	PAIRED	225	RNA-Seq	TRANSCRIPTOMIC	RANDOM	25570590	2608200180	Paresh Vyas group, Molecular haematology Unit, The Weatherall Institute of Molecular Medicine	2016-06-22	Illumina HiSeq 2500 paired end sequencing; Functional and genetic heterogeneity of distinctive leukaemic stem cell populations in CD34- human Acute Myeloid Leukaemia	Functional and genetic heterogeneity of distinctive leukaemic stem cell populations in CD34- human Acute Myeloid Leukaemia	E-MTAB-2672	E-MTAB-2672:WTCHG_47715_250	E-MTAB-2672:WTCHG_47715_250	1289782865;1211514081;	f3c0612be82dd639eb051c9677ab908c;e7ca6f8f4b6d2745d28c725fb0060f84;	ftp.sra.ebi.ac.uk/vol1/fastq/ERR538/ERR538001/ERR538001_1.fastq.gz;ftp.sra.ebi.ac.uk/vol1/fastq/ERR538/ERR538001/ERR538001_2.fastq.gz;	fasp.sra.ebi.ac.uk:/vol1/fastq/ERR538/ERR538001/ERR538001_1.fastq.gz;fasp.sra.ebi.ac.uk:/vol1/fastq/ERR538/ERR538001/ERR538001_2.fastq.gz;	ftp.sra.ebi.ac.uk/vol1/fastq/ERR538/ERR538001/ERR538001_1.fastq.gz;ftp.sra.ebi.ac.uk/vol1/fastq/ERR538/ERR538001/ERR538001_2.fastq.gz;	1342473274;1258069261;	0655a9a50343bd6e26a4d4ab6114abc8;6ac60a71507b2f66d28f84902c246015;	ftp.sra.ebi.ac.uk/vol1/ERA319/ERA319851/fastq/WTCHG_47715_250_1_sequence.txt.gz;ftp.sra.ebi.ac.uk/vol1/ERA319/ERA319851/fastq/WTCHG_47715_250_2_sequence.txt.gz;	fasp.sra.ebi.ac.uk/vol1/ERA319/ERA319851/fastq/WTCHG_47715_250_1_sequence.txt.gz;fasp.sra.ebi.ac.uk/vol1/ERA319/ERA319851/fastq/WTCHG_47715_250_2_sequence.txt.gz;	FASTQ;FASTQ;	1776480343	ce2b1da01fa02edf8e1ab5ecb03d6a7f	ftp.sra.ebi.ac.uk/vol1/err/ERR538/ERR538001	fasp.sra.ebi.ac.uk/vol1/err/ERR538/ERR538001			E-MTAB-2672:Sample #662-MPP
ERR538002				yes	10839610	13551933	79.99	PRJEB6573	ERP006121	SAMEA2604616	ERS482502	ERX503170	ERA319851	9606	Homo sapiens	ILLUMINA	Illumina HiSeq 2500	#1320-C	PAIRED	225	RNA-Seq	TRANSCRIPTOMIC	RANDOM	13551933	1382297166	Paresh Vyas group, Molecular haematology Unit, The Weatherall Institute of Molecular Medicine	2016-06-22	Illumina HiSeq 2500 paired end sequencing; Functional and genetic heterogeneity of distinctive leukaemic stem cell populations in CD34- human Acute Myeloid Leukaemia	Functional and genetic heterogeneity of distinctive leukaemic stem cell populations in CD34- human Acute Myeloid Leukaemia	E-MTAB-2672	E-MTAB-2672:WTCHG_56693_227	E-MTAB-2672:WTCHG_56693_227	626441565;566633177;	4b1c64fc582a1534d518c86d5cd4568b;cf4e609e78d8e698759014ecbc31eeec;	ftp.sra.ebi.ac.uk/vol1/fastq/ERR538/ERR538002/ERR538002_1.fastq.gz;ftp.sra.ebi.ac.uk/vol1/fastq/ERR538/ERR538002/ERR538002_2.fastq.gz;	fasp.sra.ebi.ac.uk:/vol1/fastq/ERR538/ERR538002/ERR538002_1.fastq.gz;fasp.sra.ebi.ac.uk:/vol1/fastq/ERR538/ERR538002/ERR538002_2.fastq.gz;	ftp.sra.ebi.ac.uk/vol1/fastq/ERR538/ERR538002/ERR538002_1.fastq.gz;ftp.sra.ebi.ac.uk/vol1/fastq/ERR538/ERR538002/ERR538002_2.fastq.gz;	706622090;645498412;	bdccef1a3fe259ee0fb9923eba44530b;95a091d0e9ea4f8e37b9a5ad06134b9b;	ftp.sra.ebi.ac.uk/vol1/ERA319/ERA319851/fastq/WTCHG_56693_227_1.fastq.gz;ftp.sra.ebi.ac.uk/vol1/ERA319/ERA319851/fastq/WTCHG_56693_227_2.fastq.gz;	fasp.sra.ebi.ac.uk/vol1/ERA319/ERA319851/fastq/WTCHG_56693_227_1.fastq.gz;fasp.sra.ebi.ac.uk/vol1/ERA319/ERA319851/fastq/WTCHG_56693_227_2.fastq.gz;	FASTQ;FASTQ;	875492010	725eb37251f7827d0b18eb3b57f7e4d9	ftp.sra.ebi.ac.uk/vol1/err/ERR538/ERR538002	fasp.sra.ebi.ac.uk/vol1/err/ERR538/ERR538002			E-MTAB-2672:Sample #1320-C
ERR538003				yes	19990329	26475259	75.51	PRJEB6573	ERP006121	SAMEA2604620	ERS482506	ERX503161	ERA319851	9606	Homo sapiens	ILLUMINA	Illumina HiSeq 2500	#1204-LMPP	PAIRED	225	RNA-Seq	TRANSCRIPTOMIC	RANDOM	26475259	2700476418	Paresh Vyas group, Molecular haematology Unit, The Weatherall Institute of Molecular Medicine	2016-06-22	Illumina HiSeq 2500 paired end sequencing; Functional and genetic heterogeneity of distinctive leukaemic stem cell populations in CD34- human Acute Myeloid Leukaemia	Functional and genetic heterogeneity of distinctive leukaemic stem cell populations in CD34- human Acute Myeloid Leukaemia	E-MTAB-2672	E-MTAB-2672:WTCHG_47710_216	E-MTAB-2672:WTCHG_47710_216	1339018593;1240384035;	57ba7512dea4d411933e8c404ad9974c;2ecf924ef1511e8afb4d0bf340a0e00f;	ftp.sra.ebi.ac.uk/vol1/fastq/ERR538/ERR538003/ERR538003_1.fastq.gz;ftp.sra.ebi.ac.uk/vol1/fastq/ERR538/ERR538003/ERR538003_2.fastq.gz;	fasp.sra.ebi.ac.uk:/vol1/fastq/ERR538/ERR538003/ERR538003_1.fastq.gz;fasp.sra.ebi.ac.uk:/vol1/fastq/ERR538/ERR538003/ERR538003_2.fastq.gz;	ftp.sra.ebi.ac.uk/vol1/fastq/ERR538/ERR538003/ERR538003_1.fastq.gz;ftp.sra.ebi.ac.uk/vol1/fastq/ERR538/ERR538003/ERR538003_2.fastq.gz;	1393508842;1287538705;	b7a56ebc387940b89046344b49857aa7;8183377408c599b5749267d059163c58;	ftp.sra.ebi.ac.uk/vol1/ERA319/ERA319851/fastq/WTCHG_47710_216_1_sequence.txt.gz;ftp.sra.ebi.ac.uk/vol1/ERA319/ERA319851/fastq/WTCHG_47710_216_2_sequence.txt.gz;	fasp.sra.ebi.ac.uk/vol1/ERA319/ERA319851/fastq/WTCHG_47710_216_1_sequence.txt.gz;fasp.sra.ebi.ac.uk/vol1/ERA319/ERA319851/fastq/WTCHG_47710_216_2_sequence.txt.gz;	FASTQ;FASTQ;	1840082896	e4c2f5eaa1d1631e4a27c3d752c109a3	ftp.sra.ebi.ac.uk/vol1/err/ERR538/ERR538003	fasp.sra.ebi.ac.uk/vol1/err/ERR538/ERR538003			E-MTAB-2672:Sample #1204-LMPP
ERR538004				yes	19045204	26042510	73.13	PRJEB6573	ERP006121	SAMEA2604593	ERS482479	ERX503187	ERA319851	9606	Homo sapiens	ILLUMINA	Illumina HiSeq 2500	BM1-LMPP	PAIRED	225	RNA-Seq	TRANSCRIPTOMIC	RANDOM	26042510	2656336020	Paresh Vyas group, Molecular haematology Unit, The Weatherall Institute of Molecular Medicine	2016-06-22	Illumina HiSeq 2500 paired end sequencing; Functional and genetic heterogeneity of distinctive leukaemic stem cell populations in CD34- human Acute Myeloid Leukaemia	Functional and genetic heterogeneity of distinctive leukaemic stem cell populations in CD34- human Acute Myeloid Leukaemia	E-MTAB-2672	E-MTAB-2672:WTCHG_47651_244	E-MTAB-2672:WTCHG_47651_244	1332409216;1226915334;	0e938d62b9a3404dc72d4af13ecc9932;2afe8c34762370444e14e5ea8d6940b0;	ftp.sra.ebi.ac.uk/vol1/fastq/ERR538/ERR538004/ERR538004_1.fastq.gz;ftp.sra.ebi.ac.uk/vol1/fastq/ERR538/ERR538004/ERR538004_2.fastq.gz;	fasp.sra.ebi.ac.uk:/vol1/fastq/ERR538/ERR538004/ERR538004_1.fastq.gz;fasp.sra.ebi.ac.uk:/vol1/fastq/ERR538/ERR538004/ERR538004_2.fastq.gz;	ftp.sra.ebi.ac.uk/vol1/fastq/ERR538/ERR538004/ERR538004_1.fastq.gz;ftp.sra.ebi.ac.uk/vol1/fastq/ERR538/ERR538004/ERR538004_2.fastq.gz;	1385791540;1272075584;	2531943a850ea095bb506b387f9bc779;2c3ae00cf3271f3385b38e26fc0499eb;	ftp.sra.ebi.ac.uk/vol1/ERA319/ERA319851/fastq/WTCHG_47651_244_1_sequence.txt.gz;ftp.sra.ebi.ac.uk/vol1/ERA319/ERA319851/fastq/WTCHG_47651_244_2_sequence.txt.gz;	fasp.sra.ebi.ac.uk/vol1/ERA319/ERA319851/fastq/WTCHG_47651_244_1_sequence.txt.gz;fasp.sra.ebi.ac.uk/vol1/ERA319/ERA319851/fastq/WTCHG_47651_244_2_sequence.txt.gz;	FASTQ;FASTQ;	1834920668	4a2871e66484ab1cd4604f34ac233552	ftp.sra.ebi.ac.uk/vol1/err/ERR538/ERR538004	fasp.sra.ebi.ac.uk/vol1/err/ERR538/ERR538004			E-MTAB-2672:Sample BM1-LMPP
ERR538005				yes	21848951	28401714	76.93	PRJEB6573	ERP006121	SAMEA2604611	ERS482497	ERX503185	ERA319851	9606	Homo sapiens	ILLUMINA	Illumina HiSeq 2500	#662-A	PAIRED	225	RNA-Seq	TRANSCRIPTOMIC	RANDOM	28401714	2896974828	Paresh Vyas group, Molecular haematology Unit, The Weatherall Institute of Molecular Medicine	2016-06-22	Illumina HiSeq 2500 paired end sequencing; Functional and genetic heterogeneity of distinctive leukaemic stem cell populations in CD34- human Acute Myeloid Leukaemia	Functional and genetic heterogeneity of distinctive leukaemic stem cell populations in CD34- human Acute Myeloid Leukaemia	E-MTAB-2672	E-MTAB-2672:WTCHG_47715_255	E-MTAB-2672:WTCHG_47715_255	1436765289;1344470294;	231a55b7c7b892ceaf0b067491601911;7a752ee29832cf7b2e7d62f938887054;	ftp.sra.ebi.ac.uk/vol1/fastq/ERR538/ERR538005/ERR538005_1.fastq.gz;ftp.sra.ebi.ac.uk/vol1/fastq/ERR538/ERR538005/ERR538005_2.fastq.gz;	fasp.sra.ebi.ac.uk:/vol1/fastq/ERR538/ERR538005/ERR538005_1.fastq.gz;fasp.sra.ebi.ac.uk:/vol1/fastq/ERR538/ERR538005/ERR538005_2.fastq.gz;	ftp.sra.ebi.ac.uk/vol1/fastq/ERR538/ERR538005/ERR538005_1.fastq.gz;ftp.sra.ebi.ac.uk/vol1/fastq/ERR538/ERR538005/ERR538005_2.fastq.gz;	1494479931;1395120445;	8176d2796b1a114f1a301eb407761209;80bd530d0dded84f562a71843e0923d7;	ftp.sra.ebi.ac.uk/vol1/ERA319/ERA319851/fastq/WTCHG_47715_255_1_sequence.txt.gz;ftp.sra.ebi.ac.uk/vol1/ERA319/ERA319851/fastq/WTCHG_47715_255_2_sequence.txt.gz;	fasp.sra.ebi.ac.uk/vol1/ERA319/ERA319851/fastq/WTCHG_47715_255_1_sequence.txt.gz;fasp.sra.ebi.ac.uk/vol1/ERA319/ERA319851/fastq/WTCHG_47715_255_2_sequence.txt.gz;	FASTQ;FASTQ;	1976147261	01ad8a42782379ac4d0458a30c15d81e	ftp.sra.ebi.ac.uk/vol1/err/ERR538/ERR538005	fasp.sra.ebi.ac.uk/vol1/err/ERR538/ERR538005			E-MTAB-2672:Sample #662-A
ERR538006				yes	20272137	24544043	82.59	PRJEB6573	ERP006121	SAMEA2604594	ERS482480	ERX503109	ERA319851	9606	Homo sapiens	ILLUMINA	Illumina HiSeq 2500	#662-MEP	PAIRED	225	RNA-Seq	TRANSCRIPTOMIC	RANDOM	24544043	2503492386	Paresh Vyas group, Molecular haematology Unit, The Weatherall Institute of Molecular Medicine	2016-06-22	Illumina HiSeq 2500 paired end sequencing; Functional and genetic heterogeneity of distinctive leukaemic stem cell populations in CD34- human Acute Myeloid Leukaemia	Functional and genetic heterogeneity of distinctive leukaemic stem cell populations in CD34- human Acute Myeloid Leukaemia	E-MTAB-2672	E-MTAB-2672:WTCHG_47652_254	E-MTAB-2672:WTCHG_47652_254	1255310246;1187779093;	d1f9b1de217bbbee5a548770b7c43d39;3f000ae91e0de3daa4ec35ef5240e140;	ftp.sra.ebi.ac.uk/vol1/fastq/ERR538/ERR538006/ERR538006_1.fastq.gz;ftp.sra.ebi.ac.uk/vol1/fastq/ERR538/ERR538006/ERR538006_2.fastq.gz;	fasp.sra.ebi.ac.uk:/vol1/fastq/ERR538/ERR538006/ERR538006_1.fastq.gz;fasp.sra.ebi.ac.uk:/vol1/fastq/ERR538/ERR538006/ERR538006_2.fastq.gz;	ftp.sra.ebi.ac.uk/vol1/fastq/ERR538/ERR538006/ERR538006_1.fastq.gz;ftp.sra.ebi.ac.uk/vol1/fastq/ERR538/ERR538006/ERR538006_2.fastq.gz;	1305942715;1231696345;	bc46b9abdc404db8981ef6a77b3c8b37;74605a96ec753635eb94cbdc94b5af3d;	ftp.sra.ebi.ac.uk/vol1/ERA319/ERA319851/fastq/WTCHG_47652_254_1_sequence.txt.gz;ftp.sra.ebi.ac.uk/vol1/ERA319/ERA319851/fastq/WTCHG_47652_254_2_sequence.txt.gz;	fasp.sra.ebi.ac.uk/vol1/ERA319/ERA319851/fastq/WTCHG_47652_254_1_sequence.txt.gz;fasp.sra.ebi.ac.uk/vol1/ERA319/ERA319851/fastq/WTCHG_47652_254_2_sequence.txt.gz;	FASTQ;FASTQ;	1727255323	40cc2a82ffe9f6c526a4eb4976149895	ftp.sra.ebi.ac.uk/vol1/err/ERR538/ERR538006	fasp.sra.ebi.ac.uk/vol1/err/ERR538/ERR538006			E-MTAB-2672:Sample #662-MEP
ERR538007				no	16004736	24481997	65.37	PRJEB6573	ERP006121	SAMEA2604597	ERS482483	ERX503098	ERA319851	9606	Homo sapiens	ILLUMINA	Illumina HiSeq 2500	#1037-117m	PAIRED	225	RNA-Seq	TRANSCRIPTOMIC	RANDOM	24481997	2497163694	Paresh Vyas group, Molecular haematology Unit, The Weatherall Institute of Molecular Medicine	2016-06-22	Illumina HiSeq 2500 paired end sequencing; Functional and genetic heterogeneity of distinctive leukaemic stem cell populations in CD34- human Acute Myeloid Leukaemia	Functional and genetic heterogeneity of distinctive leukaemic stem cell populations in CD34- human Acute Myeloid Leukaemia	E-MTAB-2672	E-MTAB-2672:WTCHG_47710_209	E-MTAB-2672:WTCHG_47710_209	1233617770;1114324784;	48ad95ac870ac735694cf4ceb37030e8;443621239c30f823f8e5fbbf2c0bf135;	ftp.sra.ebi.ac.uk/vol1/fastq/ERR538/ERR538007/ERR538007_1.fastq.gz;ftp.sra.ebi.ac.uk/vol1/fastq/ERR538/ERR538007/ERR538007_2.fastq.gz;	fasp.sra.ebi.ac.uk:/vol1/fastq/ERR538/ERR538007/ERR538007_1.fastq.gz;fasp.sra.ebi.ac.uk:/vol1/fastq/ERR538/ERR538007/ERR538007_2.fastq.gz;	ftp.sra.ebi.ac.uk/vol1/fastq/ERR538/ERR538007/ERR538007_1.fastq.gz;ftp.sra.ebi.ac.uk/vol1/fastq/ERR538/ERR538007/ERR538007_2.fastq.gz;	1284501427;1156108056;	820849a7ae457a6dd8ca7018e5781d5f;cc9a7423afa3cd01db367de66f53a5ef;	ftp.sra.ebi.ac.uk/vol1/ERA319/ERA319851/fastq/WTCHG_47710_209_1_sequence.txt.gz;ftp.sra.ebi.ac.uk/vol1/ERA319/ERA319851/fastq/WTCHG_47710_209_2_sequence.txt.gz;	fasp.sra.ebi.ac.uk/vol1/ERA319/ERA319851/fastq/WTCHG_47710_209_1_sequence.txt.gz;fasp.sra.ebi.ac.uk/vol1/ERA319/ERA319851/fastq/WTCHG_47710_209_2_sequence.txt.gz;	FASTQ;FASTQ;	1692638691	82837c45302ba01536efcab1bb8af4a9	ftp.sra.ebi.ac.uk/vol1/err/ERR538/ERR538007	fasp.sra.ebi.ac.uk/vol1/err/ERR538/ERR538007			E-MTAB-2672:Sample #1037-117m
ERR538008				no	17464040	25540286	68.38	PRJEB6573	ERP006121	SAMEA2604625	ERS482511	ERX503212	ERA319851	9606	Homo sapiens	ILLUMINA	Illumina HiSeq 2500	#1204-B	PAIRED	225	RNA-Seq	TRANSCRIPTOMIC	RANDOM	25540286	2605109172	Paresh Vyas group, Molecular haematology Unit, The Weatherall Institute of Molecular Medicine	2016-06-22	Illumina HiSeq 2500 paired end sequencing; Functional and genetic heterogeneity of distinctive leukaemic stem cell populations in CD34- human Acute Myeloid Leukaemia	Functional and genetic heterogeneity of distinctive leukaemic stem cell populations in CD34- human Acute Myeloid Leukaemia	E-MTAB-2672	E-MTAB-2672:WTCHG_47711_221	E-MTAB-2672:WTCHG_47711_221	1297650210;1215549464;	88647d3086d40c66567eebcac5f01b86;23cca06d94c0f6da2865997cdeacfb8a;	ftp.sra.ebi.ac.uk/vol1/fastq/ERR538/ERR538008/ERR538008_1.fastq.gz;ftp.sra.ebi.ac.uk/vol1/fastq/ERR538/ERR538008/ERR538008_2.fastq.gz;	fasp.sra.ebi.ac.uk:/vol1/fastq/ERR538/ERR538008/ERR538008_1.fastq.gz;fasp.sra.ebi.ac.uk:/vol1/fastq/ERR538/ERR538008/ERR538008_2.fastq.gz;	ftp.sra.ebi.ac.uk/vol1/fastq/ERR538/ERR538008/ERR538008_1.fastq.gz;ftp.sra.ebi.ac.uk/vol1/fastq/ERR538/ERR538008/ERR538008_2.fastq.gz;	1350669495;1261602409;	77b97d207ef2853edbb7d67457fbc345;16c5d0dd26b740d3f5e97919abb256e4;	ftp.sra.ebi.ac.uk/vol1/ERA319/ERA319851/fastq/WTCHG_47711_221_1_sequence.txt.gz;ftp.sra.ebi.ac.uk/vol1/ERA319/ERA319851/fastq/WTCHG_47711_221_2_sequence.txt.gz;	fasp.sra.ebi.ac.uk/vol1/ERA319/ERA319851/fastq/WTCHG_47711_221_1_sequence.txt.gz;fasp.sra.ebi.ac.uk/vol1/ERA319/ERA319851/fastq/WTCHG_47711_221_2_sequence.txt.gz;	FASTQ;FASTQ;	1790397270	a59c6c80c1dd7cbb7f915b0520281259	ftp.sra.ebi.ac.uk/vol1/err/ERR538/ERR538008	fasp.sra.ebi.ac.uk/vol1/err/ERR538/ERR538008			E-MTAB-2672:Sample #1204-B
ERR538009				yes	19168784	25117296	76.32	PRJEB6573	ERP006121	SAMEA2604607	ERS482493	ERX503183	ERA319851	9606	Homo sapiens	ILLUMINA	Illumina HiSeq 2500	#512-GMP	PAIRED	225	RNA-Seq	TRANSCRIPTOMIC	RANDOM	25117296	2561964192	Paresh Vyas group, Molecular haematology Unit, The Weatherall Institute of Molecular Medicine	2016-06-22	Illumina HiSeq 2500 paired end sequencing; Functional and genetic heterogeneity of distinctive leukaemic stem cell populations in CD34- human Acute Myeloid Leukaemia	Functional and genetic heterogeneity of distinctive leukaemic stem cell populations in CD34- human Acute Myeloid Leukaemia	E-MTAB-2672	E-MTAB-2672:WTCHG_47709_205	E-MTAB-2672:WTCHG_47709_205	1284959832;1196891123;	ee9df474d3877c55b53f0f4801727243;f12fb5bf256b787454b538fd67e04b0f;	ftp.sra.ebi.ac.uk/vol1/fastq/ERR538/ERR538009/ERR538009_1.fastq.gz;ftp.sra.ebi.ac.uk/vol1/fastq/ERR538/ERR538009/ERR538009_2.fastq.gz;	fasp.sra.ebi.ac.uk:/vol1/fastq/ERR538/ERR538009/ERR538009_1.fastq.gz;fasp.sra.ebi.ac.uk:/vol1/fastq/ERR538/ERR538009/ERR538009_2.fastq.gz;	ftp.sra.ebi.ac.uk/vol1/fastq/ERR538/ERR538009/ERR538009_1.fastq.gz;ftp.sra.ebi.ac.uk/vol1/fastq/ERR538/ERR538009/ERR538009_2.fastq.gz;	1337268836;1242255165;	09cb1bfcef607ccdfa04bcdf60d83b94;a4334e73b32ecd7c61981c5194ac5cd4;	ftp.sra.ebi.ac.uk/vol1/ERA319/ERA319851/fastq/WTCHG_47709_205_1_sequence.txt.gz;ftp.sra.ebi.ac.uk/vol1/ERA319/ERA319851/fastq/WTCHG_47709_205_2_sequence.txt.gz;	fasp.sra.ebi.ac.uk/vol1/ERA319/ERA319851/fastq/WTCHG_47709_205_1_sequence.txt.gz;fasp.sra.ebi.ac.uk/vol1/ERA319/ERA319851/fastq/WTCHG_47709_205_2_sequence.txt.gz;	FASTQ;FASTQ;	1769310801	b47aadb047f455b8ef1aa009ecbc4813	ftp.sra.ebi.ac.uk/vol1/err/ERR538/ERR538009	fasp.sra.ebi.ac.uk/vol1/err/ERR538/ERR538009			E-MTAB-2672:Sample #512-GMP
ERR538010				yes	17757305	24444436	72.64	PRJEB6573	ERP006121	SAMEA2604645	ERS482531	ERX503209	ERA319851	9606	Homo sapiens	ILLUMINA	Illumina HiSeq 2500	#875-34p	PAIRED	225	RNA-Seq	TRANSCRIPTOMIC	RANDOM	24444436	2493332472	Paresh Vyas group, Molecular haematology Unit, The Weatherall Institute of Molecular Medicine	2016-06-22	Illumina HiSeq 2500 paired end sequencing; Functional and genetic heterogeneity of distinctive leukaemic stem cell populations in CD34- human Acute Myeloid Leukaemia	Functional and genetic heterogeneity of distinctive leukaemic stem cell populations in CD34- human Acute Myeloid Leukaemia	E-MTAB-2672	E-MTAB-2672:WTCHG_46203_281	E-MTAB-2672:WTCHG_46203_281	1163485908;1194989285;	3f925c2664c23ca7464f66f00a29803d;6c11f87e86877e5aad20574eba7526db;	ftp.sra.ebi.ac.uk/vol1/fastq/ERR538/ERR538010/ERR538010_1.fastq.gz;ftp.sra.ebi.ac.uk/vol1/fastq/ERR538/ERR538010/ERR538010_2.fastq.gz;	fasp.sra.ebi.ac.uk:/vol1/fastq/ERR538/ERR538010/ERR538010_1.fastq.gz;fasp.sra.ebi.ac.uk:/vol1/fastq/ERR538/ERR538010/ERR538010_2.fastq.gz;	ftp.sra.ebi.ac.uk/vol1/fastq/ERR538/ERR538010/ERR538010_1.fastq.gz;ftp.sra.ebi.ac.uk/vol1/fastq/ERR538/ERR538010/ERR538010_2.fastq.gz;	1210756452;1240580679;	728d8e2948d6c750b34104374f112bec;cf241198ed326d0820d05aee8f30b70a;	ftp.sra.ebi.ac.uk/vol1/ERA319/ERA319851/fastq/WTCHG_46203_281_1_sequence.txt.gz;ftp.sra.ebi.ac.uk/vol1/ERA319/ERA319851/fastq/WTCHG_46203_281_2_sequence.txt.gz;	fasp.sra.ebi.ac.uk/vol1/ERA319/ERA319851/fastq/WTCHG_46203_281_1_sequence.txt.gz;fasp.sra.ebi.ac.uk/vol1/ERA319/ERA319851/fastq/WTCHG_46203_281_2_sequence.txt.gz;	FASTQ;FASTQ;	1666129157	666e492cb3efab965541c7d0a0c7ee4f	ftp.sra.ebi.ac.uk/vol1/err/ERR538/ERR538010	fasp.sra.ebi.ac.uk/vol1/err/ERR538/ERR538010			E-MTAB-2672:Sample #875-34p
ERR538011				no	13230261	21061353	62.82	PRJEB6573	ERP006121	SAMEA2604640	ERS482526	ERX503205	ERA319851	9606	Homo sapiens	ILLUMINA	Illumina HiSeq 2500	#875-mp	PAIRED	225	RNA-Seq	TRANSCRIPTOMIC	RANDOM	21061353	2148258006	Paresh Vyas group, Molecular haematology Unit, The Weatherall Institute of Molecular Medicine	2016-06-22	Illumina HiSeq 2500 paired end sequencing; Functional and genetic heterogeneity of distinctive leukaemic stem cell populations in CD34- human Acute Myeloid Leukaemia	Functional and genetic heterogeneity of distinctive leukaemic stem cell populations in CD34- human Acute Myeloid Leukaemia	E-MTAB-2672	E-MTAB-2672:WTCHG_46203_283	E-MTAB-2672:WTCHG_46203_283	996400087;1011010706;	6174184b8b4bb5b5ca708a14e89b8e26;1f0d1326e16cac79fb7f89772cffa34d;	ftp.sra.ebi.ac.uk/vol1/fastq/ERR538/ERR538011/ERR538011_1.fastq.gz;ftp.sra.ebi.ac.uk/vol1/fastq/ERR538/ERR538011/ERR538011_2.fastq.gz;	fasp.sra.ebi.ac.uk:/vol1/fastq/ERR538/ERR538011/ERR538011_1.fastq.gz;fasp.sra.ebi.ac.uk:/vol1/fastq/ERR538/ERR538011/ERR538011_2.fastq.gz;	ftp.sra.ebi.ac.uk/vol1/fastq/ERR538/ERR538011/ERR538011_1.fastq.gz;ftp.sra.ebi.ac.uk/vol1/fastq/ERR538/ERR538011/ERR538011_2.fastq.gz;	1036892012;1049244186;	2822151d50c0465afd9d47ffce16f99f;4075003977f5c5910e7ad155606f684a;	ftp.sra.ebi.ac.uk/vol1/ERA319/ERA319851/fastq/WTCHG_46203_283_1_sequence.txt.gz;ftp.sra.ebi.ac.uk/vol1/ERA319/ERA319851/fastq/WTCHG_46203_283_2_sequence.txt.gz;	fasp.sra.ebi.ac.uk/vol1/ERA319/ERA319851/fastq/WTCHG_46203_283_1_sequence.txt.gz;fasp.sra.ebi.ac.uk/vol1/ERA319/ERA319851/fastq/WTCHG_46203_283_2_sequence.txt.gz;	FASTQ;FASTQ;	1427350448	b61d92aee5a9b696279dd9adf0b5b1f2	ftp.sra.ebi.ac.uk/vol1/err/ERR538/ERR538011	fasp.sra.ebi.ac.uk/vol1/err/ERR538/ERR538011			E-MTAB-2672:Sample #875-mp
SRR2518000			Human islet cells	yes	44632399	48599821	91.84	PRJNA296955	SRP064187	SAMN04112526	SRS1090074	SRX1287735	SRA300998	9606	Homo sapiens	ILLUMINA	Illumina HiSeq 2500		SINGLE		RNA-Seq	TRANSCRIPTOMIC	cDNA	48599821	2478590871		2016-06-22	Illumina HiSeq 2500 sequencing; GSM1893650: ND.rc; Homo sapiens; RNA-Seq	Redifferentiation of expanded human islet ß cells by inhibition of ARX	GSE73433	GSM1893650	GSM1893650_r1	1589302001	fdfd48a3633c8ae2217e5028571e098a	ftp.sra.ebi.ac.uk/vol1/fastq/SRR251/000/SRR2518000/SRR2518000.fastq.gz	fasp.sra.ebi.ac.uk:/vol1/fastq/SRR251/000/SRR2518000/SRR2518000.fastq.gz	ftp.sra.ebi.ac.uk/vol1/fastq/SRR251/000/SRR2518000/SRR2518000.fastq.gz						944051672	d8a6853971ad7c8c5a571366722ac06d	ftp.sra.ebi.ac.uk/vol1/srr/SRR251/000/SRR2518000	fasp.sra.ebi.ac.uk/vol1/srr/SRR251/000/SRR2518000			GSM1893650
SRR2518001			Human islet cells	yes	64674106	72297544	89.46	PRJNA296955	SRP064187	SAMN04112527	SRS1090073	SRX1287736	SRA300998	9606	Homo sapiens	ILLUMINA	Illumina HiSeq 2500		SINGLE		RNA-Seq	TRANSCRIPTOMIC	cDNA	72297544	3687174744		2016-06-22	Illumina HiSeq 2500 sequencing; GSM1893651: ND.rc.siARX; Homo sapiens; RNA-Seq	Redifferentiation of expanded human islet ß cells by inhibition of ARX	GSE73433	GSM1893651	GSM1893651_r1	2354961695	5d70c9e9edd7909e9e704011e9286daa	ftp.sra.ebi.ac.uk/vol1/fastq/SRR251/001/SRR2518001/SRR2518001.fastq.gz	fasp.sra.ebi.ac.uk:/vol1/fastq/SRR251/001/SRR2518001/SRR2518001.fastq.gz	ftp.sra.ebi.ac.uk/vol1/fastq/SRR251/001/SRR2518001/SRR2518001.fastq.gz						1396943622	708c66750dd1d76099d122863b805a3a	ftp.sra.ebi.ac.uk/vol1/srr/SRR251/001/SRR2518001	fasp.sra.ebi.ac.uk/vol1/srr/SRR251/001/SRR2518001			GSM1893651
SRR2518002			Human islet cells	yes	58955517	63363133	93.04	PRJNA296955	SRP064187	SAMN04112528	SRS1090072	SRX1287737	SRA300998	9606	Homo sapiens	ILLUMINA	Illumina HiSeq 2500		SINGLE		RNA-Seq	TRANSCRIPTOMIC	cDNA	63363133	3231519783		2016-06-22	Illumina HiSeq 2500 sequencing; GSM1893652: ND.utr; Homo sapiens; RNA-Seq	Redifferentiation of expanded human islet ß cells by inhibition of ARX	GSE73433	GSM1893652	GSM1893652_r1	2078918196	441de6aed1b60815f9cceb7c1d42343f	ftp.sra.ebi.ac.uk/vol1/fastq/SRR251/002/SRR2518002/SRR2518002.fastq.gz	fasp.sra.ebi.ac.uk:/vol1/fastq/SRR251/002/SRR2518002/SRR2518002.fastq.gz	ftp.sra.ebi.ac.uk/vol1/fastq/SRR251/002/SRR2518002/SRR2518002.fastq.gz						1232787916	58fa50e317e0c6e9c5fb9d92780d245c	ftp.sra.ebi.ac.uk/vol1/srr/SRR251/002/SRR2518002	fasp.sra.ebi.ac.uk/vol1/srr/SRR251/002/SRR2518002			GSM1893652
SRR2518003			Human islet cells	yes	22353384	24362369	91.75	PRJNA296955	SRP064187	SAMN04112529	SRS1090071	SRX1287738	SRA300998	9606	Homo sapiens	ILLUMINA	Illumina HiSeq 2500		SINGLE		RNA-Seq	TRANSCRIPTOMIC	cDNA	24362369	1242480819		2016-06-22	Illumina HiSeq 2500 sequencing; GSM1893653: S106.rc; Homo sapiens; RNA-Seq	Redifferentiation of expanded human islet ß cells by inhibition of ARX	GSE73433	GSM1893653	GSM1893653_r1	924455135	ce6401ac16b9960f44a0a96f0e354bd1	ftp.sra.ebi.ac.uk/vol1/fastq/SRR251/003/SRR2518003/SRR2518003.fastq.gz	fasp.sra.ebi.ac.uk:/vol1/fastq/SRR251/003/SRR2518003/SRR2518003.fastq.gz	ftp.sra.ebi.ac.uk/vol1/fastq/SRR251/003/SRR2518003/SRR2518003.fastq.gz						589958823	c409e4f74128ff96f6a220bd51974679	ftp.sra.ebi.ac.uk/vol1/srr/SRR251/003/SRR2518003	fasp.sra.ebi.ac.uk/vol1/srr/SRR251/003/SRR2518003			GSM1893653
SRR2518004			Human islet cells	yes	20766008	22211897	93.49	PRJNA296955	SRP064187	SAMN04112530	SRS1090070	SRX1287739	SRA300998	9606	Homo sapiens	ILLUMINA	Illumina HiSeq 2500		SINGLE		RNA-Seq	TRANSCRIPTOMIC	cDNA	22211897	1132806747		2016-06-22	Illumina HiSeq 2500 sequencing; GSM1893654: S106.utr; Homo sapiens; RNA-Seq	Redifferentiation of expanded human islet ß cells by inhibition of ARX	GSE73433	GSM1893654	GSM1893654_r1	842190744	0bc5a0c2a0314dba12526184d4cd7f47	ftp.sra.ebi.ac.uk/vol1/fastq/SRR251/004/SRR2518004/SRR2518004.fastq.gz	fasp.sra.ebi.ac.uk:/vol1/fastq/SRR251/004/SRR2518004/SRR2518004.fastq.gz	ftp.sra.ebi.ac.uk/vol1/fastq/SRR251/004/SRR2518004/SRR2518004.fastq.gz						537129386	c81a5ea202ce23bfa404bfcbfc90df24	ftp.sra.ebi.ac.uk/vol1/srr/SRR251/004/SRR2518004	fasp.sra.ebi.ac.uk/vol1/srr/SRR251/004/SRR2518004			GSM1893654
SRR2518005			Human islet cells	yes	23392241	25202443	92.82	PRJNA296955	SRP064187	SAMN04112531	SRS1090069	SRX1287740	SRA300998	9606	Homo sapiens	ILLUMINA	Illumina HiSeq 2500		SINGLE		RNA-Seq	TRANSCRIPTOMIC	cDNA	25202443	1285324593		2016-06-22	Illumina HiSeq 2500 sequencing; GSM1893655: S106.rc.siARX; Homo sapiens; RNA-Seq	Redifferentiation of expanded human islet ß cells by inhibition of ARX	GSE73433	GSM1893655	GSM1893655_r1	955453992	df1578e722f19346062448b2e67ebf05	ftp.sra.ebi.ac.uk/vol1/fastq/SRR251/005/SRR2518005/SRR2518005.fastq.gz	fasp.sra.ebi.ac.uk:/vol1/fastq/SRR251/005/SRR2518005/SRR2518005.fastq.gz	ftp.sra.ebi.ac.uk/vol1/fastq/SRR251/005/SRR2518005/SRR2518005.fastq.gz						609347372	bade88bec00c19c2d091200454232206	ftp.sra.ebi.ac.uk/vol1/srr/SRR251/005/SRR2518005	fasp.sra.ebi.ac.uk/vol1/srr/SRR251/005/SRR2518005			GSM1893655
SRR2518006			Human islet cells	yes	21093017	23817628	88.56	PRJNA296955	SRP064187	SAMN04112532	SRS1090068	SRX1287741	SRA300998	9606	Homo sapiens	ILLUMINA	Illumina HiSeq 2500		SINGLE		RNA-Seq	TRANSCRIPTOMIC	cDNA	23817628	1214699028		2016-06-22	Illumina HiSeq 2500 sequencing; GSM1893656: S110.rc; Homo sapiens; RNA-Seq	Redifferentiation of expanded human islet ß cells by inhibition of ARX	GSE73433	GSM1893656	GSM1893656_r1	906175399	e420d6c9845b3a079d6d5a4256a396a5	ftp.sra.ebi.ac.uk/vol1/fastq/SRR251/006/SRR2518006/SRR2518006.fastq.gz	fasp.sra.ebi.ac.uk:/vol1/fastq/SRR251/006/SRR2518006/SRR2518006.fastq.gz	ftp.sra.ebi.ac.uk/vol1/fastq/SRR251/006/SRR2518006/SRR2518006.fastq.gz						579284624	9d5b5f83c4790fca7d9d7f0d1757b645	ftp.sra.ebi.ac.uk/vol1/srr/SRR251/006/SRR2518006	fasp.sra.ebi.ac.uk/vol1/srr/SRR251/006/SRR2518006			GSM1893656
SRR2518007			Human islet cells	yes	19704201	23078328	85.38	PRJNA296955	SRP064187	SAMN04112533	SRS1090067	SRX1287742	SRA300998	9606	Homo sapiens	ILLUMINA	Illumina HiSeq 2500		SINGLE		RNA-Seq	TRANSCRIPTOMIC	cDNA	23078328	1176994728		2016-06-22	Illumina HiSeq 2500 sequencing; GSM1893657: S110.rc.siARX; Homo sapiens; RNA-Seq	Redifferentiation of expanded human islet ß cells by inhibition of ARX	GSE73433	GSM1893657	GSM1893657_r1	875391040	20ddc2d2d67536345a5f0408c23bf609	ftp.sra.ebi.ac.uk/vol1/fastq/SRR251/007/SRR2518007/SRR2518007.fastq.gz	fasp.sra.ebi.ac.uk:/vol1/fastq/SRR251/007/SRR2518007/SRR2518007.fastq.gz	ftp.sra.ebi.ac.uk/vol1/fastq/SRR251/007/SRR2518007/SRR2518007.fastq.gz						560595996	d04b4cd0216093866e434a5e7cdfcdf6	ftp.sra.ebi.ac.uk/vol1/srr/SRR251/007/SRR2518007	fasp.sra.ebi.ac.uk/vol1/srr/SRR251/007/SRR2518007			GSM1893657
SRR2518008			Human islet cells	yes	23434206	25201471	92.99	PRJNA296955	SRP064187	SAMN04112534	SRS1090066	SRX1287743	SRA300998	9606	Homo sapiens	ILLUMINA	Illumina HiSeq 2500		SINGLE		RNA-Seq	TRANSCRIPTOMIC	cDNA	25201471	1285275021		2016-06-22	Illumina HiSeq 2500 sequencing; GSM1893658: S110.utr; Homo sapiens; RNA-Seq	Redifferentiation of expanded human islet ß cells by inhibition of ARX	GSE73433	GSM1893658	GSM1893658_r1	953946121	9d20ea7a35993349eb5f97b81632c7be	ftp.sra.ebi.ac.uk/vol1/fastq/SRR251/008/SRR2518008/SRR2518008.fastq.gz	fasp.sra.ebi.ac.uk:/vol1/fastq/SRR251/008/SRR2518008/SRR2518008.fastq.gz	ftp.sra.ebi.ac.uk/vol1/fastq/SRR251/008/SRR2518008/SRR2518008.fastq.gz						608009462	f2aa8ea122405d1c06f60ec90eaff71d	ftp.sra.ebi.ac.uk/vol1/srr/SRR251/008/SRR2518008	fasp.sra.ebi.ac.uk/vol1/srr/SRR251/008/SRR2518008			GSM1893658
SRR2976714	pa1			yes	43449253	52014532	83.53	PRJNA305235	SRP067050	SAMN04320711	SRS1195315	SRX1466117	SRA315211	9606	Homo sapiens	ILLUMINA	Illumina HiSeq 2000		SINGLE		RNA-Seq	TRANSCRIPTOMIC	cDNA	52014532	5201453200		2016-06-22	Illumina HiSeq 2000 sequencing; GSM1964865: PA1 poly(A)+ RNA-seq; Homo sapiens; RNA-Seq	RNA-seq of poly(A)+, poly(A)- and poly(A)-/RNaseR RNAs from human PA1 cells	GSE75733	GSM1964865	GSM1964865_r1	4167990484	9a37fd1b5c8fedb962f93fabfdc15494	ftp.sra.ebi.ac.uk/vol1/fastq/SRR297/004/SRR2976714/SRR2976714.fastq.gz	fasp.sra.ebi.ac.uk:/vol1/fastq/SRR297/004/SRR2976714/SRR2976714.fastq.gz	ftp.sra.ebi.ac.uk/vol1/fastq/SRR297/004/SRR2976714/SRR2976714.fastq.gz						3227556937	d41c289952803f0075a1f594e48baaa9	ftp.sra.ebi.ac.uk/vol1/srr/SRR297/004/SRR2976714	fasp.sra.ebi.ac.uk/vol1/srr/SRR297/004/SRR2976714			GSM1964865
SRR2976715				no	38060577	87675979	43.41	PRJNA305235	SRP067050	SAMN04320712	SRS1195314	SRX1466118	SRA315211	9606	Homo sapiens	ILLUMINA	Illumina HiSeq 2000		SINGLE		RNA-Seq	TRANSCRIPTOMIC	cDNA	87675979	8767597900		2016-06-22	Illumina HiSeq 2000 sequencing; GSM1964866: PA1 poly(A)- RNA-seq; Homo sapiens; RNA-Seq	RNA-seq of poly(A)+, poly(A)- and poly(A)-/RNaseR RNAs from human PA1 cells	GSE75733	GSM1964866	GSM1964866_r1	4807347629	2d5da3aa40fef04a01289e06840a3ed4	ftp.sra.ebi.ac.uk/vol1/fastq/SRR297/005/SRR2976715/SRR2976715.fastq.gz	fasp.sra.ebi.ac.uk:/vol1/fastq/SRR297/005/SRR2976715/SRR2976715.fastq.gz	ftp.sra.ebi.ac.uk/vol1/fastq/SRR297/005/SRR2976715/SRR2976715.fastq.gz						4811869808	7fbef53ec114d7f75b17e6f0c2c8f176	ftp.sra.ebi.ac.uk/vol1/srr/SRR297/005/SRR2976715	fasp.sra.ebi.ac.uk/vol1/srr/SRR297/005/SRR2976715			GSM1964866
SRR2976716				no	46955572	69931871	67.14	PRJNA305235	SRP067050	SAMN04320713	SRS1195313	SRX1466119	SRA315211	9606	Homo sapiens	ILLUMINA	Illumina HiSeq 2000		SINGLE		RNA-Seq	TRANSCRIPTOMIC	cDNA	69931871	6993187100		2016-06-22	Illumina HiSeq 2000 sequencing; GSM1964867: PA1 poly(A)-/RNaseR RNA-seq; Homo sapiens; RNA-Seq	RNA-seq of poly(A)+, poly(A)- and poly(A)-/RNaseR RNAs from human PA1 cells	GSE75733	GSM1964867	GSM1964867_r1	4325757281	2ac36b9166ed665361874cfa3b4b9908	ftp.sra.ebi.ac.uk/vol1/fastq/SRR297/006/SRR2976716/SRR2976716.fastq.gz	fasp.sra.ebi.ac.uk:/vol1/fastq/SRR297/006/SRR2976716/SRR2976716.fastq.gz	ftp.sra.ebi.ac.uk/vol1/fastq/SRR297/006/SRR2976716/SRR2976716.fastq.gz						4397102634	f72d8c700ff07bd8585d447613376d43	ftp.sra.ebi.ac.uk/vol1/srr/SRR297/006/SRR2976716	fasp.sra.ebi.ac.uk/vol1/srr/SRR297/006/SRR2976716			GSM1964867
SRR3477239				no	11170006	25916558	43.1	PRJNA320734	SRP074418	SAMN04956440	SRS1422812	SRX1743605	SRA423676	9606	Homo sapiens	ILLUMINA	Illumina HiSeq 2000		SINGLE		RNA-Seq	TRANSCRIPTOMIC	cDNA	25916558	1295827900		2016-06-22	Illumina HiSeq 2000 sequencing; GSM2143659: DMSO Rep 1; Homo sapiens; RNA-Seq	RNASeq of 4SU labelled nascent RNA in MV4;11 cell treated with DMSO, I-BET, SGC0946 and combination of I-BET and SGC0946	GSE81147	GSM2143659	GSM2143659_r1	1255065737	55127a5bfb384538d294965f93e4c8a1	ftp.sra.ebi.ac.uk/vol1/fastq/SRR347/009/SRR3477239/SRR3477239.fastq.gz	fasp.sra.ebi.ac.uk:/vol1/fastq/SRR347/009/SRR3477239/SRR3477239.fastq.gz	ftp.sra.ebi.ac.uk/vol1/fastq/SRR347/009/SRR3477239/SRR3477239.fastq.gz						906079232	e7e887254628937035c531b6b6695dfa	ftp.sra.ebi.ac.uk/vol1/srr/SRR347/009/SRR3477239	fasp.sra.ebi.ac.uk/vol1/srr/SRR347/009/SRR3477239			GSM2143659
SRR3477240				no	9158130	22286170	41.09	PRJNA320734	SRP074418	SAMN04956441	SRS1422810	SRX1743606	SRA423676	9606	Homo sapiens	ILLUMINA	Illumina HiSeq 2000		SINGLE		RNA-Seq	TRANSCRIPTOMIC	cDNA	22286170	1114308500		2016-06-22	Illumina HiSeq 2000 sequencing; GSM2143660: DMSO Rep 2; Homo sapiens; RNA-Seq	RNASeq of 4SU labelled nascent RNA in MV4;11 cell treated with DMSO, I-BET, SGC0946 and combination of I-BET and SGC0946	GSE81147	GSM2143660	GSM2143660_r1	1075375343	1ad39ccc8d353a4569987ab34655db7a	ftp.sra.ebi.ac.uk/vol1/fastq/SRR347/000/SRR3477240/SRR3477240.fastq.gz	fasp.sra.ebi.ac.uk:/vol1/fastq/SRR347/000/SRR3477240/SRR3477240.fastq.gz	ftp.sra.ebi.ac.uk/vol1/fastq/SRR347/000/SRR3477240/SRR3477240.fastq.gz						781430010	d73106fce1dab810c41642f78d824d94	ftp.sra.ebi.ac.uk/vol1/srr/SRR347/000/SRR3477240	fasp.sra.ebi.ac.uk/vol1/srr/SRR347/000/SRR3477240			GSM2143660
SRR3477241				no	8378514	20382586	41.11	PRJNA320734	SRP074418	SAMN04956442	SRS1422811	SRX1743607	SRA423676	9606	Homo sapiens	ILLUMINA	Illumina HiSeq 2000		SINGLE		RNA-Seq	TRANSCRIPTOMIC	cDNA	20382586	1019129300		2016-06-22	Illumina HiSeq 2000 sequencing; GSM2143661: I-BET treated Rep 1; Homo sapiens; RNA-Seq	RNASeq of 4SU labelled nascent RNA in MV4;11 cell treated with DMSO, I-BET, SGC0946 and combination of I-BET and SGC0946	GSE81147	GSM2143661	GSM2143661_r1	988957037	3a0bb2ec0faef606fd2d51d2cc03b4ba	ftp.sra.ebi.ac.uk/vol1/fastq/SRR347/001/SRR3477241/SRR3477241.fastq.gz	fasp.sra.ebi.ac.uk:/vol1/fastq/SRR347/001/SRR3477241/SRR3477241.fastq.gz	ftp.sra.ebi.ac.uk/vol1/fastq/SRR347/001/SRR3477241/SRR3477241.fastq.gz						713467251	5e9a710ce4bf68c6e0261ffbd806e276	ftp.sra.ebi.ac.uk/vol1/srr/SRR347/001/SRR3477241	fasp.sra.ebi.ac.uk/vol1/srr/SRR347/001/SRR3477241			GSM2143661
SRR3477242				no	9245942	23425082	39.47	PRJNA320734	SRP074418	SAMN04956443	SRS1422813	SRX1743608	SRA423676	9606	Homo sapiens	ILLUMINA	Illumina HiSeq 2000		SINGLE		RNA-Seq	TRANSCRIPTOMIC	cDNA	23425082	1171254100		2016-06-22	Illumina HiSeq 2000 sequencing; GSM2143662: I-BET treated Rep 2; Homo sapiens; RNA-Seq	RNASeq of 4SU labelled nascent RNA in MV4;11 cell treated with DMSO, I-BET, SGC0946 and combination of I-BET and SGC0946	GSE81147	GSM2143662	GSM2143662_r1	1136913117	4097f2912b622fbee9e6796226b5c711	ftp.sra.ebi.ac.uk/vol1/fastq/SRR347/002/SRR3477242/SRR3477242.fastq.gz	fasp.sra.ebi.ac.uk:/vol1/fastq/SRR347/002/SRR3477242/SRR3477242.fastq.gz	ftp.sra.ebi.ac.uk/vol1/fastq/SRR347/002/SRR3477242/SRR3477242.fastq.gz						821114444	d1fbbfc260468b5ddf30334d91f6b286	ftp.sra.ebi.ac.uk/vol1/srr/SRR347/002/SRR3477242	fasp.sra.ebi.ac.uk/vol1/srr/SRR347/002/SRR3477242			GSM2143662
SRR3477243				no	10353378	25271620	40.97	PRJNA320734	SRP074418	SAMN04956444	SRS1422814	SRX1743609	SRA423676	9606	Homo sapiens	ILLUMINA	Illumina HiSeq 2000		SINGLE		RNA-Seq	TRANSCRIPTOMIC	cDNA	25271620	1263581000		2016-06-22	Illumina HiSeq 2000 sequencing; GSM2143663: SGC0946 treated Rep 1; Homo sapiens; RNA-Seq	RNASeq of 4SU labelled nascent RNA in MV4;11 cell treated with DMSO, I-BET, SGC0946 and combination of I-BET and SGC0946	GSE81147	GSM2143663	GSM2143663_r1	1217859665	5b1b7eaa1c3b9e23c439c99728f0def8	ftp.sra.ebi.ac.uk/vol1/fastq/SRR347/003/SRR3477243/SRR3477243.fastq.gz	fasp.sra.ebi.ac.uk:/vol1/fastq/SRR347/003/SRR3477243/SRR3477243.fastq.gz	ftp.sra.ebi.ac.uk/vol1/fastq/SRR347/003/SRR3477243/SRR3477243.fastq.gz						885928508	a9172c50d6cdd6dd1fd7e519207d5f5a	ftp.sra.ebi.ac.uk/vol1/srr/SRR347/003/SRR3477243	fasp.sra.ebi.ac.uk/vol1/srr/SRR347/003/SRR3477243			GSM2143663
SRR3477244				no	10418433	25288115	41.2	PRJNA320734	SRP074418	SAMN04956445	SRS1422815	SRX1743610	SRA423676	9606	Homo sapiens	ILLUMINA	Illumina HiSeq 2000		SINGLE		RNA-Seq	TRANSCRIPTOMIC	cDNA	25288115	1264405750		2016-06-22	Illumina HiSeq 2000 sequencing; GSM2143664: SGC0946 treated Rep 2; Homo sapiens; RNA-Seq	RNASeq of 4SU labelled nascent RNA in MV4;11 cell treated with DMSO, I-BET, SGC0946 and combination of I-BET and SGC0946	GSE81147	GSM2143664	GSM2143664_r1	1225795963	5657e6e140753fccf2f0850d462a0019	ftp.sra.ebi.ac.uk/vol1/fastq/SRR347/004/SRR3477244/SRR3477244.fastq.gz	fasp.sra.ebi.ac.uk:/vol1/fastq/SRR347/004/SRR3477244/SRR3477244.fastq.gz	ftp.sra.ebi.ac.uk/vol1/fastq/SRR347/004/SRR3477244/SRR3477244.fastq.gz						882114223	9faa5977699b3474050732810b645a8d	ftp.sra.ebi.ac.uk/vol1/srr/SRR347/004/SRR3477244	fasp.sra.ebi.ac.uk/vol1/srr/SRR347/004/SRR3477244			GSM2143664
SRR3477245				no	10083183	24541352	41.09	PRJNA320734	SRP074418	SAMN04956446	SRS1422817	SRX1743611	SRA423676	9606	Homo sapiens	ILLUMINA	Illumina HiSeq 2000		SINGLE		RNA-Seq	TRANSCRIPTOMIC	cDNA	24541352	1227067600		2016-06-22	Illumina HiSeq 2000 sequencing; GSM2143665: I-BET + SGC0946 Rep 1; Homo sapiens; RNA-Seq	RNASeq of 4SU labelled nascent RNA in MV4;11 cell treated with DMSO, I-BET, SGC0946 and combination of I-BET and SGC0946	GSE81147	GSM2143665	GSM2143665_r1	1187417602	a4df4d7b801ef9e74c884de2e23cd621	ftp.sra.ebi.ac.uk/vol1/fastq/SRR347/005/SRR3477245/SRR3477245.fastq.gz	fasp.sra.ebi.ac.uk:/vol1/fastq/SRR347/005/SRR3477245/SRR3477245.fastq.gz	ftp.sra.ebi.ac.uk/vol1/fastq/SRR347/005/SRR3477245/SRR3477245.fastq.gz						857669289	e4c50f5847c10d478a1427783e12dced	ftp.sra.ebi.ac.uk/vol1/srr/SRR347/005/SRR3477245	fasp.sra.ebi.ac.uk/vol1/srr/SRR347/005/SRR3477245			GSM2143665
SRR3477246				no	9705313	24494397	39.62	PRJNA320734	SRP074418	SAMN04956447	SRS1422816	SRX1743612	SRA423676	9606	Homo sapiens	ILLUMINA	Illumina HiSeq 2000		SINGLE		RNA-Seq	TRANSCRIPTOMIC	cDNA	24494397	1224719850		2016-06-22	Illumina HiSeq 2000 sequencing; GSM2143666: I-BET + SGC0946 Rep 2; Homo sapiens; RNA-Seq	RNASeq of 4SU labelled nascent RNA in MV4;11 cell treated with DMSO, I-BET, SGC0946 and combination of I-BET and SGC0946	GSE81147	GSM2143666	GSM2143666_r1	1166101516	90fd0081bdb72df51570f16a47ecbba0	ftp.sra.ebi.ac.uk/vol1/fastq/SRR347/006/SRR3477246/SRR3477246.fastq.gz	fasp.sra.ebi.ac.uk:/vol1/fastq/SRR347/006/SRR3477246/SRR3477246.fastq.gz	ftp.sra.ebi.ac.uk/vol1/fastq/SRR347/006/SRR3477246/SRR3477246.fastq.gz						858057467	d9e0a7ca9adfb180587689cbad27f99b	ftp.sra.ebi.ac.uk/vol1/srr/SRR347/006/SRR3477246	fasp.sra.ebi.ac.uk/vol1/srr/SRR347/006/SRR3477246			GSM2143666
SRR3477257	mv4-11			yes	13950532	16385964	85.14	PRJNA320733	SRP074420	SAMN04956448	SRS1422829	SRX1743623	SRA423678	9606	Homo sapiens	ILLUMINA	Illumina HiSeq 2000		SINGLE		RNA-Seq	TRANSCRIPTOMIC	cDNA	16385964	819298200		2016-06-22	Illumina HiSeq 2000 sequencing; GSM2143667: DMSO shBRD4 Rep 1; Homo sapiens; RNA-Seq	RNASeq of MV4;11 cells transduced with scramble shRNA or BRD4 shRNA in combination with DMSO or SGC0946	GSE81148	GSM2143667	GSM2143667_r1	797877077	d3d7ffdf92a69b2c7221d25cbf68ddff	ftp.sra.ebi.ac.uk/vol1/fastq/SRR347/007/SRR3477257/SRR3477257.fastq.gz	fasp.sra.ebi.ac.uk:/vol1/fastq/SRR347/007/SRR3477257/SRR3477257.fastq.gz	ftp.sra.ebi.ac.uk/vol1/fastq/SRR347/007/SRR3477257/SRR3477257.fastq.gz						558609669	4626b886603e7f1e670a54f93a2e9e35	ftp.sra.ebi.ac.uk/vol1/srr/SRR347/007/SRR3477257	fasp.sra.ebi.ac.uk/vol1/srr/SRR347/007/SRR3477257			GSM2143667
SRR3477258	mv4-11			yes	12347702	14728024	83.84	PRJNA320733	SRP074420	SAMN04956449	SRS1422828	SRX1743624	SRA423678	9606	Homo sapiens	ILLUMINA	Illumina HiSeq 2000		SINGLE		RNA-Seq	TRANSCRIPTOMIC	cDNA	14728024	736401200		2016-06-22	Illumina HiSeq 2000 sequencing; GSM2143668: DMSO shBRD4 Rep 2; Homo sapiens; RNA-Seq	RNASeq of MV4;11 cells transduced with scramble shRNA or BRD4 shRNA in combination with DMSO or SGC0946	GSE81148	GSM2143668	GSM2143668_r1	716033555	68904d421fe97797fa87654cc3941c16	ftp.sra.ebi.ac.uk/vol1/fastq/SRR347/008/SRR3477258/SRR3477258.fastq.gz	fasp.sra.ebi.ac.uk:/vol1/fastq/SRR347/008/SRR3477258/SRR3477258.fastq.gz	ftp.sra.ebi.ac.uk/vol1/fastq/SRR347/008/SRR3477258/SRR3477258.fastq.gz						501176249	f964a17c97002f34d6eb1c5d284a4a7f	ftp.sra.ebi.ac.uk/vol1/srr/SRR347/008/SRR3477258	fasp.sra.ebi.ac.uk/vol1/srr/SRR347/008/SRR3477258			GSM2143668
SRR3477259	mv4-11			yes	12652880	15054499	84.05	PRJNA320733	SRP074420	SAMN04956450	SRS1422830	SRX1743625	SRA423678	9606	Homo sapiens	ILLUMINA	Illumina HiSeq 2000		SINGLE		RNA-Seq	TRANSCRIPTOMIC	cDNA	15054499	752724950		2016-06-22	Illumina HiSeq 2000 sequencing; GSM2143669: DMSO shBRD4 Rep 3; Homo sapiens; RNA-Seq	RNASeq of MV4;11 cells transduced with scramble shRNA or BRD4 shRNA in combination with DMSO or SGC0946	GSE81148	GSM2143669	GSM2143669_r1	737429726	8c99c6570632545c152d70bed5fcdf70	ftp.sra.ebi.ac.uk/vol1/fastq/SRR347/009/SRR3477259/SRR3477259.fastq.gz	fasp.sra.ebi.ac.uk:/vol1/fastq/SRR347/009/SRR3477259/SRR3477259.fastq.gz	ftp.sra.ebi.ac.uk/vol1/fastq/SRR347/009/SRR3477259/SRR3477259.fastq.gz						516388003	96665a2754989aec3f69ddd9d962f6c4	ftp.sra.ebi.ac.uk/vol1/srr/SRR347/009/SRR3477259	fasp.sra.ebi.ac.uk/vol1/srr/SRR347/009/SRR3477259			GSM2143669
SRR3477260				yes	13000491	14669613	88.62	PRJNA320733	SRP074420	SAMN04956451	SRS1422831	SRX1743626	SRA423678	9606	Homo sapiens	ILLUMINA	Illumina HiSeq 2000		SINGLE		RNA-Seq	TRANSCRIPTOMIC	cDNA	14669613	733480650		2016-06-22	Illumina HiSeq 2000 sequencing; GSM2143670: DMSO shSCRAM Rep 1; Homo sapiens; RNA-Seq	RNASeq of MV4;11 cells transduced with scramble shRNA or BRD4 shRNA in combination with DMSO or SGC0946	GSE81148	GSM2143670	GSM2143670_r1	714073181	2280b939ef613442e23ba07f2be0e4e7	ftp.sra.ebi.ac.uk/vol1/fastq/SRR347/000/SRR3477260/SRR3477260.fastq.gz	fasp.sra.ebi.ac.uk:/vol1/fastq/SRR347/000/SRR3477260/SRR3477260.fastq.gz	ftp.sra.ebi.ac.uk/vol1/fastq/SRR347/000/SRR3477260/SRR3477260.fastq.gz						499919663	1f3c3624868b12ea8eb99faa4b180b62	ftp.sra.ebi.ac.uk/vol1/srr/SRR347/000/SRR3477260	fasp.sra.ebi.ac.uk/vol1/srr/SRR347/000/SRR3477260			GSM2143670
SRR3477261	mv4-11			yes	11522912	13277714	86.78	PRJNA320733	SRP074420	SAMN04956452	SRS1422832	SRX1743627	SRA423678	9606	Homo sapiens	ILLUMINA	Illumina HiSeq 2000		SINGLE		RNA-Seq	TRANSCRIPTOMIC	cDNA	13277714	663885700		2016-06-22	Illumina HiSeq 2000 sequencing; GSM2143671: DMSO shSCRAM Rep 2; Homo sapiens; RNA-Seq	RNASeq of MV4;11 cells transduced with scramble shRNA or BRD4 shRNA in combination with DMSO or SGC0946	GSE81148	GSM2143671	GSM2143671_r1	647027552	f44768d099ed62069b9349cfd1aadd23	ftp.sra.ebi.ac.uk/vol1/fastq/SRR347/001/SRR3477261/SRR3477261.fastq.gz	fasp.sra.ebi.ac.uk:/vol1/fastq/SRR347/001/SRR3477261/SRR3477261.fastq.gz	ftp.sra.ebi.ac.uk/vol1/fastq/SRR347/001/SRR3477261/SRR3477261.fastq.gz						452917710	a9b57384e1643a141b737e3536afe1b1	ftp.sra.ebi.ac.uk/vol1/srr/SRR347/001/SRR3477261	fasp.sra.ebi.ac.uk/vol1/srr/SRR347/001/SRR3477261			GSM2143671
SRR3477262	mv4-11			yes	12546063	14536288	86.31	PRJNA320733	SRP074420	SAMN04956453	SRS1422834	SRX1743628	SRA423678	9606	Homo sapiens	ILLUMINA	Illumina HiSeq 2000		SINGLE		RNA-Seq	TRANSCRIPTOMIC	cDNA	14536288	726814400		2016-06-22	Illumina HiSeq 2000 sequencing; GSM2143672: DMSO shSCRAM Rep 3; Homo sapiens; RNA-Seq	RNASeq of MV4;11 cells transduced with scramble shRNA or BRD4 shRNA in combination with DMSO or SGC0946	GSE81148	GSM2143672	GSM2143672_r1	705658962	046e7b4812cda46721728ce28a2399b2	ftp.sra.ebi.ac.uk/vol1/fastq/SRR347/002/SRR3477262/SRR3477262.fastq.gz	fasp.sra.ebi.ac.uk:/vol1/fastq/SRR347/002/SRR3477262/SRR3477262.fastq.gz	ftp.sra.ebi.ac.uk/vol1/fastq/SRR347/002/SRR3477262/SRR3477262.fastq.gz						493927825	f5b71c4cd35e0aef402d28cf1207165b	ftp.sra.ebi.ac.uk/vol1/srr/SRR347/002/SRR3477262	fasp.sra.ebi.ac.uk/vol1/srr/SRR347/002/SRR3477262			GSM2143672
SRR3477263	mv4-11			yes	13388090	15437540	86.72	PRJNA320733	SRP074420	SAMN04956454	SRS1422833	SRX1743629	SRA423678	9606	Homo sapiens	ILLUMINA	Illumina HiSeq 2000		SINGLE		RNA-Seq	TRANSCRIPTOMIC	cDNA	15437540	771877000		2016-06-22	Illumina HiSeq 2000 sequencing; GSM2143673: SGC shBRD4 Rep 1; Homo sapiens; RNA-Seq	RNASeq of MV4;11 cells transduced with scramble shRNA or BRD4 shRNA in combination with DMSO or SGC0946	GSE81148	GSM2143673	GSM2143673_r1	753304365	5d8645b8af9feac4eaf5c9d60eb9c577	ftp.sra.ebi.ac.uk/vol1/fastq/SRR347/003/SRR3477263/SRR3477263.fastq.gz	fasp.sra.ebi.ac.uk:/vol1/fastq/SRR347/003/SRR3477263/SRR3477263.fastq.gz	ftp.sra.ebi.ac.uk/vol1/fastq/SRR347/003/SRR3477263/SRR3477263.fastq.gz						527418656	5abc4f0ff09bef5866b15b5fcabf849a	ftp.sra.ebi.ac.uk/vol1/srr/SRR347/003/SRR3477263	fasp.sra.ebi.ac.uk/vol1/srr/SRR347/003/SRR3477263			GSM2143673
SRR3477264	mv4-11			yes	13570042	16055728	84.52	PRJNA320733	SRP074420	SAMN04956455	SRS1422835	SRX1743630	SRA423678	9606	Homo sapiens	ILLUMINA	Illumina HiSeq 2000		SINGLE		RNA-Seq	TRANSCRIPTOMIC	cDNA	16055728	802786400		2016-06-22	Illumina HiSeq 2000 sequencing; GSM2143674: SGC shBRD4 Rep 2; Homo sapiens; RNA-Seq	RNASeq of MV4;11 cells transduced with scramble shRNA or BRD4 shRNA in combination with DMSO or SGC0946	GSE81148	GSM2143674	GSM2143674_r1	780797639	25c4c38c9c1221eb6b08707e9c636d99	ftp.sra.ebi.ac.uk/vol1/fastq/SRR347/004/SRR3477264/SRR3477264.fastq.gz	fasp.sra.ebi.ac.uk:/vol1/fastq/SRR347/004/SRR3477264/SRR3477264.fastq.gz	ftp.sra.ebi.ac.uk/vol1/fastq/SRR347/004/SRR3477264/SRR3477264.fastq.gz						546596485	5aee5a4decfc690106c3af8a0b59c024	ftp.sra.ebi.ac.uk/vol1/srr/SRR347/004/SRR3477264	fasp.sra.ebi.ac.uk/vol1/srr/SRR347/004/SRR3477264			GSM2143674
SRR3477265				yes	13121994	15460385	84.87	PRJNA320733	SRP074420	SAMN04956456	SRS1422836	SRX1743631	SRA423678	9606	Homo sapiens	ILLUMINA	Illumina HiSeq 2000		SINGLE		RNA-Seq	TRANSCRIPTOMIC	cDNA	15460385	773019250		2016-06-22	Illumina HiSeq 2000 sequencing; GSM2143675: SGC shBRD4 Rep 3; Homo sapiens; RNA-Seq	RNASeq of MV4;11 cells transduced with scramble shRNA or BRD4 shRNA in combination with DMSO or SGC0946	GSE81148	GSM2143675	GSM2143675_r1	751595645	804cf0d2184f753d473c4a125f98b27a	ftp.sra.ebi.ac.uk/vol1/fastq/SRR347/005/SRR3477265/SRR3477265.fastq.gz	fasp.sra.ebi.ac.uk:/vol1/fastq/SRR347/005/SRR3477265/SRR3477265.fastq.gz	ftp.sra.ebi.ac.uk/vol1/fastq/SRR347/005/SRR3477265/SRR3477265.fastq.gz						526035867	4be328c145fd6b91a98dc0e310e2586a	ftp.sra.ebi.ac.uk/vol1/srr/SRR347/005/SRR3477265	fasp.sra.ebi.ac.uk/vol1/srr/SRR347/005/SRR3477265			GSM2143675
SRR3477266	mv4-11			yes	12662453	14309694	88.49	PRJNA320733	SRP074420	SAMN04956457	SRS1422838	SRX1743632	SRA423678	9606	Homo sapiens	ILLUMINA	Illumina HiSeq 2000		SINGLE		RNA-Seq	TRANSCRIPTOMIC	cDNA	14309694	715484700		2016-06-22	Illumina HiSeq 2000 sequencing; GSM2143676: SGC shSCRAM Rep 1; Homo sapiens; RNA-Seq	RNASeq of MV4;11 cells transduced with scramble shRNA or BRD4 shRNA in combination with DMSO or SGC0946	GSE81148	GSM2143676	GSM2143676_r1	695515351	21c75e7e2e15c836f2358bd90a52bc01	ftp.sra.ebi.ac.uk/vol1/fastq/SRR347/006/SRR3477266/SRR3477266.fastq.gz	fasp.sra.ebi.ac.uk:/vol1/fastq/SRR347/006/SRR3477266/SRR3477266.fastq.gz	ftp.sra.ebi.ac.uk/vol1/fastq/SRR347/006/SRR3477266/SRR3477266.fastq.gz						486859843	86dc2a8568d1f069ca54d92a1c49617d	ftp.sra.ebi.ac.uk/vol1/srr/SRR347/006/SRR3477266	fasp.sra.ebi.ac.uk/vol1/srr/SRR347/006/SRR3477266			GSM2143676
SRR3477267	mv4-11			yes	10677039	12247235	87.18	PRJNA320733	SRP074420	SAMN04956458	SRS1422837	SRX1743633	SRA423678	9606	Homo sapiens	ILLUMINA	Illumina HiSeq 2000		SINGLE		RNA-Seq	TRANSCRIPTOMIC	cDNA	12247235	612361750		2016-06-22	Illumina HiSeq 2000 sequencing; GSM2143677: SGC shSCRAM Rep 2; Homo sapiens; RNA-Seq	RNASeq of MV4;11 cells transduced with scramble shRNA or BRD4 shRNA in combination with DMSO or SGC0946	GSE81148	GSM2143677	GSM2143677_r1	596168473	7d9344ccec959498e3185d00e24cf27e	ftp.sra.ebi.ac.uk/vol1/fastq/SRR347/007/SRR3477267/SRR3477267.fastq.gz	fasp.sra.ebi.ac.uk:/vol1/fastq/SRR347/007/SRR3477267/SRR3477267.fastq.gz	ftp.sra.ebi.ac.uk/vol1/fastq/SRR347/007/SRR3477267/SRR3477267.fastq.gz						417218199	a7c2a47da5f8b187b11accbc1bc74c60	ftp.sra.ebi.ac.uk/vol1/srr/SRR347/007/SRR3477267	fasp.sra.ebi.ac.uk/vol1/srr/SRR347/007/SRR3477267			GSM2143677
SRR3477268	mv4-11			yes	13414945	15349414	87.4	PRJNA320733	SRP074420	SAMN04956459	SRS1422839	SRX1743634	SRA423678	9606	Homo sapiens	ILLUMINA	Illumina HiSeq 2000		SINGLE		RNA-Seq	TRANSCRIPTOMIC	cDNA	15349414	767470700		2016-06-22	Illumina HiSeq 2000 sequencing; GSM2143678: SGC shSCRAM Rep 3; Homo sapiens; RNA-Seq	RNASeq of MV4;11 cells transduced with scramble shRNA or BRD4 shRNA in combination with DMSO or SGC0946	GSE81148	GSM2143678	GSM2143678_r1	750780769	7d24489f8c97480d8056f3e8a2de3f34	ftp.sra.ebi.ac.uk/vol1/fastq/SRR347/008/SRR3477268/SRR3477268.fastq.gz	fasp.sra.ebi.ac.uk:/vol1/fastq/SRR347/008/SRR3477268/SRR3477268.fastq.gz	ftp.sra.ebi.ac.uk/vol1/fastq/SRR347/008/SRR3477268/SRR3477268.fastq.gz						525720811	f7edd8ecfa370f7f9618b1a7814c3de9	ftp.sra.ebi.ac.uk/vol1/srr/SRR347/008/SRR3477268	fasp.sra.ebi.ac.uk/vol1/srr/SRR347/008/SRR3477268			GSM2143678
SRR3502675	u1810			yes	25726279	28000590	91.88	PRJNA321508	SRP075051	SAMN04998823	SRS1436243	SRX1760384	SRA425295	9606	Homo sapiens	ILLUMINA	Illumina HiSeq 2500		PAIRED		RNA-Seq	TRANSCRIPTOMIC	cDNA	28000590	7056148680		2016-06-22	Illumina HiSeq 2500 sequencing; GSM2152142: Control replicate A; Homo sapiens; RNA-Seq	microRNAs with an AAGUGC seed motif constitute an integral part of a signaling network driving NSCLC cell proliferation	GSE81417	GSM2152142	GSM2152142_r1	2115376526;2120624960;	5ea8834f02990a1879427ab9d8f914b4;64ebe81b8630649e6ac9429d8eec58af;	ftp.sra.ebi.ac.uk/vol1/fastq/SRR350/005/SRR3502675/SRR3502675_1.fastq.gz;ftp.sra.ebi.ac.uk/vol1/fastq/SRR350/005/SRR3502675/SRR3502675_2.fastq.gz;	fasp.sra.ebi.ac.uk:/vol1/fastq/SRR350/005/SRR3502675/SRR3502675_1.fastq.gz;fasp.sra.ebi.ac.uk:/vol1/fastq/SRR350/005/SRR3502675/SRR3502675_2.fastq.gz;	ftp.sra.ebi.ac.uk/vol1/fastq/SRR350/005/SRR3502675/SRR3502675_1.fastq.gz;ftp.sra.ebi.ac.uk/vol1/fastq/SRR350/005/SRR3502675/SRR3502675_2.fastq.gz;						2866830477	8892235027b85f1b92acbcf7ffc4d8e2	ftp.sra.ebi.ac.uk/vol1/srr/SRR350/005/SRR3502675	fasp.sra.ebi.ac.uk/vol1/srr/SRR350/005/SRR3502675			GSM2152142
SRR3502676	u1810			yes	15745114	17146346	91.83	PRJNA321508	SRP075051	SAMN04998824	SRS1436242	SRX1760385	SRA425295	9606	Homo sapiens	ILLUMINA	Illumina HiSeq 2500		PAIRED		RNA-Seq	TRANSCRIPTOMIC	cDNA	17146346	4320879192		2016-06-22	Illumina HiSeq 2500 sequencing; GSM2152143: Control replicate B; Homo sapiens; RNA-Seq	microRNAs with an AAGUGC seed motif constitute an integral part of a signaling network driving NSCLC cell proliferation	GSE81417	GSM2152143	GSM2152143_r1	1315611422;1339324798;	8aa7227ed519560793a116cf3d399d7b;7c6c3699bc3c6833c88f30ea48d34931;	ftp.sra.ebi.ac.uk/vol1/fastq/SRR350/006/SRR3502676/SRR3502676_1.fastq.gz;ftp.sra.ebi.ac.uk/vol1/fastq/SRR350/006/SRR3502676/SRR3502676_2.fastq.gz;	fasp.sra.ebi.ac.uk:/vol1/fastq/SRR350/006/SRR3502676/SRR3502676_1.fastq.gz;fasp.sra.ebi.ac.uk:/vol1/fastq/SRR350/006/SRR3502676/SRR3502676_2.fastq.gz;	ftp.sra.ebi.ac.uk/vol1/fastq/SRR350/006/SRR3502676/SRR3502676_1.fastq.gz;ftp.sra.ebi.ac.uk/vol1/fastq/SRR350/006/SRR3502676/SRR3502676_2.fastq.gz;						1794646821	6653969dfc70f57c77d58bb7378f00c8	ftp.sra.ebi.ac.uk/vol1/srr/SRR350/006/SRR3502676	fasp.sra.ebi.ac.uk/vol1/srr/SRR350/006/SRR3502676			GSM2152143
SRR3502677	u1810			yes	15307865	16818668	91.02	PRJNA321508	SRP075051	SAMN04998825	SRS1436244	SRX1760386	SRA425295	9606	Homo sapiens	ILLUMINA	Illumina HiSeq 2500		PAIRED		RNA-Seq	TRANSCRIPTOMIC	cDNA	16818668	4238304336		2016-06-22	Illumina HiSeq 2500 sequencing; GSM2152144: Control replicate C; Homo sapiens; RNA-Seq	microRNAs with an AAGUGC seed motif constitute an integral part of a signaling network driving NSCLC cell proliferation	GSE81417	GSM2152144	GSM2152144_r1	1295250066;1303941601;	16de431add45c724bfa3935ca846e551;e93f9566773b597a9d1ddbd83ca52859;	ftp.sra.ebi.ac.uk/vol1/fastq/SRR350/007/SRR3502677/SRR3502677_1.fastq.gz;ftp.sra.ebi.ac.uk/vol1/fastq/SRR350/007/SRR3502677/SRR3502677_2.fastq.gz;	fasp.sra.ebi.ac.uk:/vol1/fastq/SRR350/007/SRR3502677/SRR3502677_1.fastq.gz;fasp.sra.ebi.ac.uk:/vol1/fastq/SRR350/007/SRR3502677/SRR3502677_2.fastq.gz;	ftp.sra.ebi.ac.uk/vol1/fastq/SRR350/007/SRR3502677/SRR3502677_1.fastq.gz;ftp.sra.ebi.ac.uk/vol1/fastq/SRR350/007/SRR3502677/SRR3502677_2.fastq.gz;						1755143466	3ce682392c9a9186fbbf3b4acb5aa065	ftp.sra.ebi.ac.uk/vol1/srr/SRR350/007/SRR3502677	fasp.sra.ebi.ac.uk/vol1/srr/SRR350/007/SRR3502677			GSM2152144
SRR3502678	u1810			yes	17438384	18985566	91.85	PRJNA321508	SRP075051	SAMN04998826	SRS1436245	SRX1760387	SRA425295	9606	Homo sapiens	ILLUMINA	Illumina HiSeq 2500		PAIRED		RNA-Seq	TRANSCRIPTOMIC	cDNA	18985566	4784362632		2016-06-22	Illumina HiSeq 2500 sequencing; GSM2152145: miR-372 replicate A; Homo sapiens; RNA-Seq	microRNAs with an AAGUGC seed motif constitute an integral part of a signaling network driving NSCLC cell proliferation	GSE81417	GSM2152145	GSM2152145_r1	1454384042;1465764751;	21daa9c0d728dc2fb1896d706d0fe39e;dfc03666ca5537c76435a19855579261;	ftp.sra.ebi.ac.uk/vol1/fastq/SRR350/008/SRR3502678/SRR3502678_1.fastq.gz;ftp.sra.ebi.ac.uk/vol1/fastq/SRR350/008/SRR3502678/SRR3502678_2.fastq.gz;	fasp.sra.ebi.ac.uk:/vol1/fastq/SRR350/008/SRR3502678/SRR3502678_1.fastq.gz;fasp.sra.ebi.ac.uk:/vol1/fastq/SRR350/008/SRR3502678/SRR3502678_2.fastq.gz;	ftp.sra.ebi.ac.uk/vol1/fastq/SRR350/008/SRR3502678/SRR3502678_1.fastq.gz;ftp.sra.ebi.ac.uk/vol1/fastq/SRR350/008/SRR3502678/SRR3502678_2.fastq.gz;						1971518358	c1d145f60a97485bf030953ccf17d499	ftp.sra.ebi.ac.uk/vol1/srr/SRR350/008/SRR3502678	fasp.sra.ebi.ac.uk/vol1/srr/SRR350/008/SRR3502678			GSM2152145
SRR3502679	u1810			yes	16855410	18247327	92.37	PRJNA321508	SRP075051	SAMN04998827	SRS1436246	SRX1760388	SRA425295	9606	Homo sapiens	ILLUMINA	Illumina HiSeq 2500		PAIRED		RNA-Seq	TRANSCRIPTOMIC	cDNA	18247327	4598326404		2016-06-22	Illumina HiSeq 2500 sequencing; GSM2152146: miR-372 replicate B; Homo sapiens; RNA-Seq	microRNAs with an AAGUGC seed motif constitute an integral part of a signaling network driving NSCLC cell proliferation	GSE81417	GSM2152146	GSM2152146_r1	1400170565;1443307394;	185ab5c8237b44988bbf577b936a8188;bd1fafb9b203903c4608476cdf5668ef;	ftp.sra.ebi.ac.uk/vol1/fastq/SRR350/009/SRR3502679/SRR3502679_1.fastq.gz;ftp.sra.ebi.ac.uk/vol1/fastq/SRR350/009/SRR3502679/SRR3502679_2.fastq.gz;	fasp.sra.ebi.ac.uk:/vol1/fastq/SRR350/009/SRR3502679/SRR3502679_1.fastq.gz;fasp.sra.ebi.ac.uk:/vol1/fastq/SRR350/009/SRR3502679/SRR3502679_2.fastq.gz;	ftp.sra.ebi.ac.uk/vol1/fastq/SRR350/009/SRR3502679/SRR3502679_1.fastq.gz;ftp.sra.ebi.ac.uk/vol1/fastq/SRR350/009/SRR3502679/SRR3502679_2.fastq.gz;						1925434386	77df1c2b6c815aac28fad2d7cc8840e3	ftp.sra.ebi.ac.uk/vol1/srr/SRR350/009/SRR3502679	fasp.sra.ebi.ac.uk/vol1/srr/SRR350/009/SRR3502679			GSM2152146
SRR3502680	u1810			yes	23236816	25054832	92.74	PRJNA321508	SRP075051	SAMN04998828	SRS1436247	SRX1760389	SRA425295	9606	Homo sapiens	ILLUMINA	Illumina HiSeq 2500		PAIRED		RNA-Seq	TRANSCRIPTOMIC	cDNA	25054832	6313817664		2016-06-22	Illumina HiSeq 2500 sequencing; GSM2152147: miR-372 replicate C; Homo sapiens; RNA-Seq	microRNAs with an AAGUGC seed motif constitute an integral part of a signaling network driving NSCLC cell proliferation	GSE81417	GSM2152147	GSM2152147_r1	1893071689;1927286052;	cd6f3965bebc200b1be1ec59e0d0ce00;938b554f92bf08bdec2aa576e3c01e3c;	ftp.sra.ebi.ac.uk/vol1/fastq/SRR350/000/SRR3502680/SRR3502680_1.fastq.gz;ftp.sra.ebi.ac.uk/vol1/fastq/SRR350/000/SRR3502680/SRR3502680_2.fastq.gz;	fasp.sra.ebi.ac.uk:/vol1/fastq/SRR350/000/SRR3502680/SRR3502680_1.fastq.gz;fasp.sra.ebi.ac.uk:/vol1/fastq/SRR350/000/SRR3502680/SRR3502680_2.fastq.gz;	ftp.sra.ebi.ac.uk/vol1/fastq/SRR350/000/SRR3502680/SRR3502680_1.fastq.gz;ftp.sra.ebi.ac.uk/vol1/fastq/SRR350/000/SRR3502680/SRR3502680_2.fastq.gz;						2582359687	ceb4d09fb6e5fcebe46a7743bc146674	ftp.sra.ebi.ac.uk/vol1/srr/SRR350/000/SRR3502680	fasp.sra.ebi.ac.uk/vol1/srr/SRR350/000/SRR3502680			GSM2152147
SRR3675597				no	963612	2877408	33.49	PRJNA325371	SRP076678	SAMN05256166	SRS1508313	SRX1850870	SRA434351	9606	Homo sapiens	ILLUMINA	Illumina HiSeq 3000	IL4560-702-508	PAIRED		RNA-Seq	TRANSCRIPTOMIC	RANDOM PCR	2877408	578359008		2016-06-22	Illumina HiSeq 3000 sequencing; Single cell RNA-seq of cervical biospy	Single cell transcriptome of human myometrial and cervical tissue during pregnancy	PRJNA325371	IL4560-702-508	1_Cx1_C50_IL4560-702-508_CGTACTAG-CTAAGCCT_L004_R2_001.fastq.gz	274793987;263862423;	8fb46d257aba86bd7f85e1f93e90aa97;4967a23e9657406b80e7053244c4dee7;	ftp.sra.ebi.ac.uk/vol1/fastq/SRR367/007/SRR3675597/SRR3675597_1.fastq.gz;ftp.sra.ebi.ac.uk/vol1/fastq/SRR367/007/SRR3675597/SRR3675597_2.fastq.gz;	fasp.sra.ebi.ac.uk:/vol1/fastq/SRR367/007/SRR3675597/SRR3675597_1.fastq.gz;fasp.sra.ebi.ac.uk:/vol1/fastq/SRR367/007/SRR3675597/SRR3675597_2.fastq.gz;	ftp.sra.ebi.ac.uk/vol1/fastq/SRR367/007/SRR3675597/SRR3675597_1.fastq.gz;ftp.sra.ebi.ac.uk/vol1/fastq/SRR367/007/SRR3675597/SRR3675597_2.fastq.gz;						418963749	a76d985a2e5ad123fd7401afdfefba30	ftp.sra.ebi.ac.uk/vol1/srr/SRR367/007/SRR3675597	fasp.sra.ebi.ac.uk/vol1/srr/SRR367/007/SRR3675597			1_Cx1_C50_IL4560-702-508_CGTACTAG-CTAAGCCT_L004
SRR3675598				no	1489576	4340236	34.32	PRJNA325371	SRP076678	SAMN05256167	SRS1508314	SRX1850871	SRA434351	9606	Homo sapiens	ILLUMINA	Illumina HiSeq 3000	IL4560-703-503	PAIRED		RNA-Seq	TRANSCRIPTOMIC	RANDOM PCR	4340236	872387436		2016-06-22	Illumina HiSeq 3000 sequencing; Single cell RNA-seq of cervical biospy	Single cell transcriptome of human myometrial and cervical tissue during pregnancy	PRJNA325371	IL4560-703-503	1_Cx1_C51_IL4560-703-503_AGGCAGAA-TATCCTCT_L004_R1_all.fastq	394070139;413385043;	dc848a0d6f0a5e3a524b6de64f796ed0;7917f6dcbd4765f1a28340115f60552e;	ftp.sra.ebi.ac.uk/vol1/fastq/SRR367/008/SRR3675598/SRR3675598_1.fastq.gz;ftp.sra.ebi.ac.uk/vol1/fastq/SRR367/008/SRR3675598/SRR3675598_2.fastq.gz;	fasp.sra.ebi.ac.uk:/vol1/fastq/SRR367/008/SRR3675598/SRR3675598_1.fastq.gz;fasp.sra.ebi.ac.uk:/vol1/fastq/SRR367/008/SRR3675598/SRR3675598_2.fastq.gz;	ftp.sra.ebi.ac.uk/vol1/fastq/SRR367/008/SRR3675598/SRR3675598_1.fastq.gz;ftp.sra.ebi.ac.uk/vol1/fastq/SRR367/008/SRR3675598/SRR3675598_2.fastq.gz;						633204697	74f41a2d58e5ea20054507a7f04ca98a	ftp.sra.ebi.ac.uk/vol1/srr/SRR367/008/SRR3675598	fasp.sra.ebi.ac.uk/vol1/srr/SRR367/008/SRR3675598			1_Cx1_C51_IL4560-703-503_AGGCAGAA-TATCCTCT_L004
SRR3675599				no	718508	1780675	40.35	PRJNA325371	SRP076678	SAMN05256176	SRS1508315	SRX1850872	SRA434351	9606	Homo sapiens	ILLUMINA	Illumina HiSeq 3000	IL4560-703-508	PAIRED		RNA-Seq	TRANSCRIPTOMIC	RANDOM PCR	1780675	357915675		2016-06-22	Illumina HiSeq 3000 sequencing; Single cell RNA-seq of cervical biospy	Single cell transcriptome of human myometrial and cervical tissue during pregnancy	PRJNA325371	IL4560-703-508	1L_Cx1_C05_IL4560-703-508_AGGCAGAA-CTAAGCCT_L004_R1_001.fastq.gz	165546387;169566132;	5e4a8d88d814e9c30f0825f6e7e4b915;e67d2f448d55f9197fb75e41ad1d8b56;	ftp.sra.ebi.ac.uk/vol1/fastq/SRR367/009/SRR3675599/SRR3675599_1.fastq.gz;ftp.sra.ebi.ac.uk/vol1/fastq/SRR367/009/SRR3675599/SRR3675599_2.fastq.gz;	fasp.sra.ebi.ac.uk:/vol1/fastq/SRR367/009/SRR3675599/SRR3675599_1.fastq.gz;fasp.sra.ebi.ac.uk:/vol1/fastq/SRR367/009/SRR3675599/SRR3675599_2.fastq.gz;	ftp.sra.ebi.ac.uk/vol1/fastq/SRR367/009/SRR3675599/SRR3675599_1.fastq.gz;ftp.sra.ebi.ac.uk/vol1/fastq/SRR367/009/SRR3675599/SRR3675599_2.fastq.gz;						257248086	68dbda026614d58659ab9228e9e97079	ftp.sra.ebi.ac.uk/vol1/srr/SRR367/009/SRR3675599	fasp.sra.ebi.ac.uk/vol1/srr/SRR367/009/SRR3675599			1L_Cx1_C05_IL4560-703-508_AGGCAGAA-CTAAGCCT_L004
SRR3675611				no	1674811	5855101	28.6	PRJNA325371	SRP076678	SAMN05256177	SRS1508326	SRX1850883	SRA434351	9606	Homo sapiens	ILLUMINA	Illumina HiSeq 3000	IL4560-704-503	PAIRED		RNA-Seq	TRANSCRIPTOMIC	RANDOM PCR	5855101	1176875301		2016-06-22	Illumina HiSeq 3000 sequencing; Single cell RNA-seq of cervical biospy	Single cell transcriptome of human myometrial and cervical tissue during pregnancy	PRJNA325371	IL4560-704-503	1L_Cx1_C10_IL4560-704-503_TCCTGAGC-TATCCTCT_L004_R1_all.fastq	544873840;571966498;	34370c887e0bd84cd8eb4fbe3d8bcdf3;764d2ea095e03e967594c5bf60069a0a;	ftp.sra.ebi.ac.uk/vol1/fastq/SRR367/001/SRR3675611/SRR3675611_1.fastq.gz;ftp.sra.ebi.ac.uk/vol1/fastq/SRR367/001/SRR3675611/SRR3675611_2.fastq.gz;	fasp.sra.ebi.ac.uk:/vol1/fastq/SRR367/001/SRR3675611/SRR3675611_1.fastq.gz;fasp.sra.ebi.ac.uk:/vol1/fastq/SRR367/001/SRR3675611/SRR3675611_2.fastq.gz;	ftp.sra.ebi.ac.uk/vol1/fastq/SRR367/001/SRR3675611/SRR3675611_1.fastq.gz;ftp.sra.ebi.ac.uk/vol1/fastq/SRR367/001/SRR3675611/SRR3675611_2.fastq.gz;						863481865	e660e699bb175477e709255efab39868	ftp.sra.ebi.ac.uk/vol1/srr/SRR367/001/SRR3675611	fasp.sra.ebi.ac.uk/vol1/srr/SRR367/001/SRR3675611			1L_Cx1_C10_IL4560-704-503_TCCTGAGC-TATCCTCT_L004
SRR3675622				no	1478722	3618232	40.87	PRJNA325371	SRP076678	SAMN05256178	SRS1508338	SRX1850895	SRA434351	9606	Homo sapiens	ILLUMINA	Illumina HiSeq 3000	IL4560-701-506	PAIRED		RNA-Seq	TRANSCRIPTOMIC	RANDOM PCR	3618232	727264632		2016-06-22	Illumina HiSeq 3000 sequencing; Single cell RNA-seq of cervical biospy	Single cell transcriptome of human myometrial and cervical tissue during pregnancy	PRJNA325371	IL4560-701-506	1L_Cx1_C14_IL4560-701-506_TAAGGCGA-ACTGCATA_L004_R2_001.fastq.gz	352712219;336864154;	be7e95d66c5def9bdf744df006eb12ed;b2baa10d80f7753374a8d69b7d87b1c0;	ftp.sra.ebi.ac.uk/vol1/fastq/SRR367/002/SRR3675622/SRR3675622_1.fastq.gz;ftp.sra.ebi.ac.uk/vol1/fastq/SRR367/002/SRR3675622/SRR3675622_2.fastq.gz;	fasp.sra.ebi.ac.uk:/vol1/fastq/SRR367/002/SRR3675622/SRR3675622_1.fastq.gz;fasp.sra.ebi.ac.uk:/vol1/fastq/SRR367/002/SRR3675622/SRR3675622_2.fastq.gz;	ftp.sra.ebi.ac.uk/vol1/fastq/SRR367/002/SRR3675622/SRR3675622_1.fastq.gz;ftp.sra.ebi.ac.uk/vol1/fastq/SRR367/002/SRR3675622/SRR3675622_2.fastq.gz;						529040255	361b630509d7a34bfcd2f287ab61f3ee	ftp.sra.ebi.ac.uk/vol1/srr/SRR367/002/SRR3675622	fasp.sra.ebi.ac.uk/vol1/srr/SRR367/002/SRR3675622			1L_Cx1_C14_IL4560-701-506_TAAGGCGA-ACTGCATA_L004
SRR3675651				no	1092327	2000400	54.61	PRJNA325371	SRP076678	SAMN05256179	SRS1508349	SRX1850906	SRA434351	9606	Homo sapiens	ILLUMINA	Illumina HiSeq 3000	IL4560-701-501	PAIRED		RNA-Seq	TRANSCRIPTOMIC	RANDOM PCR	2000400	402080400		2016-06-22	Illumina HiSeq 3000 sequencing; Single cell RNA-seq of cervical biospy	Single cell transcriptome of human myometrial and cervical tissue during pregnancy	PRJNA325371	IL4560-701-501	1L_Cx1_C15_IL4560-701-501_TAAGGCGA-TAGATCGC_L004_R2_001.fastq.gz	195775068;188918670;	39d887ec23476a2b33e793f064979e95;f059aa197f768d497ef44c1876aae51e;	ftp.sra.ebi.ac.uk/vol1/fastq/SRR367/001/SRR3675651/SRR3675651_1.fastq.gz;ftp.sra.ebi.ac.uk/vol1/fastq/SRR367/001/SRR3675651/SRR3675651_2.fastq.gz;	fasp.sra.ebi.ac.uk:/vol1/fastq/SRR367/001/SRR3675651/SRR3675651_1.fastq.gz;fasp.sra.ebi.ac.uk:/vol1/fastq/SRR367/001/SRR3675651/SRR3675651_2.fastq.gz;	ftp.sra.ebi.ac.uk/vol1/fastq/SRR367/001/SRR3675651/SRR3675651_1.fastq.gz;ftp.sra.ebi.ac.uk/vol1/fastq/SRR367/001/SRR3675651/SRR3675651_2.fastq.gz;						296426569	a8c9badc4530aad99781367afc313756	ftp.sra.ebi.ac.uk/vol1/srr/SRR367/001/SRR3675651	fasp.sra.ebi.ac.uk/vol1/srr/SRR367/001/SRR3675651			1L_Cx1_C15_IL4560-701-501_TAAGGCGA-TAGATCGC_L004
SRR3675662				no	1578874	4449956	35.48	PRJNA325371	SRP076678	SAMN05256180	SRS1508360	SRX1850917	SRA434351	9606	Homo sapiens	ILLUMINA	Illumina HiSeq 3000	IL4560-704-504	PAIRED		RNA-Seq	TRANSCRIPTOMIC	RANDOM PCR	4449956	894441156		2016-06-22	Illumina HiSeq 3000 sequencing; Single cell RNA-seq of cervical biospy	Single cell transcriptome of human myometrial and cervical tissue during pregnancy	PRJNA325371	IL4560-704-504	1L_Cx1_C16_IL4560-704-504_TCCTGAGC-AGAGTAGA_L004_R2_all.fastq	434343041;407729053;	48760fa334238a85492192706cd4f1d0;8220e3c3cf908224564db59ce25878c3;	ftp.sra.ebi.ac.uk/vol1/fastq/SRR367/002/SRR3675662/SRR3675662_1.fastq.gz;ftp.sra.ebi.ac.uk/vol1/fastq/SRR367/002/SRR3675662/SRR3675662_2.fastq.gz;	fasp.sra.ebi.ac.uk:/vol1/fastq/SRR367/002/SRR3675662/SRR3675662_1.fastq.gz;fasp.sra.ebi.ac.uk:/vol1/fastq/SRR367/002/SRR3675662/SRR3675662_2.fastq.gz;	ftp.sra.ebi.ac.uk/vol1/fastq/SRR367/002/SRR3675662/SRR3675662_1.fastq.gz;ftp.sra.ebi.ac.uk/vol1/fastq/SRR367/002/SRR3675662/SRR3675662_2.fastq.gz;						655492047	db4972dd1d7e6e256f60fd044ef229c8	ftp.sra.ebi.ac.uk/vol1/srr/SRR367/002/SRR3675662	fasp.sra.ebi.ac.uk/vol1/srr/SRR367/002/SRR3675662			1L_Cx1_C16_IL4560-704-504_TCCTGAGC-AGAGTAGA_L004
SRR3675684				no	759512	1795153	42.31	PRJNA325371	SRP076678	SAMN05256182	SRS1508382	SRX1850939	SRA434351	9606	Homo sapiens	ILLUMINA	Illumina HiSeq 3000	IL4560-702-502	PAIRED		RNA-Seq	TRANSCRIPTOMIC	RANDOM PCR	1795153	360825753		2016-06-22	Illumina HiSeq 3000 sequencing; Single cell RNA-seq of cervical biospy	Single cell transcriptome of human myometrial and cervical tissue during pregnancy	PRJNA325371	IL4560-702-502	1L_Cx1_C19_IL4560-702-502_CGTACTAG-CTCTCTAT_L004_R2_001.fastq.gz	172422130;164669055;	a2f7600f0936e847ed079f156d9a36fd;df4badf9ca9a5c9f233dcac400ca3da5;	ftp.sra.ebi.ac.uk/vol1/fastq/SRR367/004/SRR3675684/SRR3675684_1.fastq.gz;ftp.sra.ebi.ac.uk/vol1/fastq/SRR367/004/SRR3675684/SRR3675684_2.fastq.gz;	fasp.sra.ebi.ac.uk:/vol1/fastq/SRR367/004/SRR3675684/SRR3675684_1.fastq.gz;fasp.sra.ebi.ac.uk:/vol1/fastq/SRR367/004/SRR3675684/SRR3675684_2.fastq.gz;	ftp.sra.ebi.ac.uk/vol1/fastq/SRR367/004/SRR3675684/SRR3675684_1.fastq.gz;ftp.sra.ebi.ac.uk/vol1/fastq/SRR367/004/SRR3675684/SRR3675684_2.fastq.gz;						259606170	39b3701fad3827f6f5caa205e2e1b3b6	ftp.sra.ebi.ac.uk/vol1/srr/SRR367/004/SRR3675684	fasp.sra.ebi.ac.uk/vol1/srr/SRR367/004/SRR3675684			1L_Cx1_C19_IL4560-702-502_CGTACTAG-CTCTCTAT_L004
SRR3675686				no	1245077	4785307	26.02	PRJNA325371	SRP076678	SAMN05256327	SRS1508384	SRX1850941	SRA434351	9606	Homo sapiens	ILLUMINA	NextSeq 500	IL-E6-C73_S17	PAIRED		RNA-Seq	TRANSCRIPTOMIC	RANDOM PCR	4785307	717796050		2016-06-22	NextSeq 500 sequencing; Single cell RNA-seq of cervical biospy	Single cell transcriptome of human myometrial and cervical tissue during pregnancy	PRJNA325371	IL-E6-C73_S17	ENDO-E6-C73_S17.R1.fastq.gz	247045404;242695210;	c91d991eb78848c778bb3aed206f9fdb;e8b4a2a27f1d45bfce7869711bee96d4;	ftp.sra.ebi.ac.uk/vol1/fastq/SRR367/006/SRR3675686/SRR3675686_1.fastq.gz;ftp.sra.ebi.ac.uk/vol1/fastq/SRR367/006/SRR3675686/SRR3675686_2.fastq.gz;	fasp.sra.ebi.ac.uk:/vol1/fastq/SRR367/006/SRR3675686/SRR3675686_1.fastq.gz;fasp.sra.ebi.ac.uk:/vol1/fastq/SRR367/006/SRR3675686/SRR3675686_2.fastq.gz;	ftp.sra.ebi.ac.uk/vol1/fastq/SRR367/006/SRR3675686/SRR3675686_1.fastq.gz;ftp.sra.ebi.ac.uk/vol1/fastq/SRR367/006/SRR3675686/SRR3675686_2.fastq.gz;						315230582	12bb13862da51c6892415f7f9546b7ee	ftp.sra.ebi.ac.uk/vol1/srr/SRR367/006/SRR3675686	fasp.sra.ebi.ac.uk/vol1/srr/SRR367/006/SRR3675686			ENDO-E6-C73_S17
SRR3675687				no	1704134	5531406	30.81	PRJNA325371	SRP076678	SAMN05256328	SRS1508385	SRX1850942	SRA434351	9606	Homo sapiens	ILLUMINA	NextSeq 500	IL-F1-C31_S18	PAIRED		RNA-Seq	TRANSCRIPTOMIC	RANDOM PCR	5531406	829710900		2016-06-22	NextSeq 500 sequencing; Single cell RNA-seq of cervical biospy	Single cell transcriptome of human myometrial and cervical tissue during pregnancy	PRJNA325371	IL-F1-C31_S18	ENDO-F1-C31_S18.R2.fastq.gz	279734695;281520790;	e483e7a617576de72258e60784794a5d;57c700b8b900655fa7a54a26fcb34095;	ftp.sra.ebi.ac.uk/vol1/fastq/SRR367/007/SRR3675687/SRR3675687_1.fastq.gz;ftp.sra.ebi.ac.uk/vol1/fastq/SRR367/007/SRR3675687/SRR3675687_2.fastq.gz;	fasp.sra.ebi.ac.uk:/vol1/fastq/SRR367/007/SRR3675687/SRR3675687_1.fastq.gz;fasp.sra.ebi.ac.uk:/vol1/fastq/SRR367/007/SRR3675687/SRR3675687_2.fastq.gz;	ftp.sra.ebi.ac.uk/vol1/fastq/SRR367/007/SRR3675687/SRR3675687_1.fastq.gz;ftp.sra.ebi.ac.uk/vol1/fastq/SRR367/007/SRR3675687/SRR3675687_2.fastq.gz;						369842423	664046982e3096bbf3c5e5af5d29b1ef	ftp.sra.ebi.ac.uk/vol1/srr/SRR367/007/SRR3675687	fasp.sra.ebi.ac.uk/vol1/srr/SRR367/007/SRR3675687			ENDO-F1-C31_S18
SRR3675688				no	2408652	4269455	56.42	PRJNA325371	SRP076678	SAMN05256329	SRS1508386	SRX1850943	SRA434351	9606	Homo sapiens	ILLUMINA	NextSeq 500	IL-F2-C32_S19	PAIRED		RNA-Seq	TRANSCRIPTOMIC	RANDOM PCR	4269455	640418250		2016-06-22	NextSeq 500 sequencing; Single cell RNA-seq of cervical biospy	Single cell transcriptome of human myometrial and cervical tissue during pregnancy	PRJNA325371	IL-F2-C32_S19	ENDO-F2-C32_S19.R1.fastq.gz	216598779;217014914;	93e3b89c38d6cc1c2ad3fe9e26df6ed8;d710b5a59703b0efa9d26e5952f7fd33;	ftp.sra.ebi.ac.uk/vol1/fastq/SRR367/008/SRR3675688/SRR3675688_1.fastq.gz;ftp.sra.ebi.ac.uk/vol1/fastq/SRR367/008/SRR3675688/SRR3675688_2.fastq.gz;	fasp.sra.ebi.ac.uk:/vol1/fastq/SRR367/008/SRR3675688/SRR3675688_1.fastq.gz;fasp.sra.ebi.ac.uk:/vol1/fastq/SRR367/008/SRR3675688/SRR3675688_2.fastq.gz;	ftp.sra.ebi.ac.uk/vol1/fastq/SRR367/008/SRR3675688/SRR3675688_1.fastq.gz;ftp.sra.ebi.ac.uk/vol1/fastq/SRR367/008/SRR3675688/SRR3675688_2.fastq.gz;						286865582	d619406ae5b10c48b5b4a9eb49a83ff4	ftp.sra.ebi.ac.uk/vol1/srr/SRR367/008/SRR3675688	fasp.sra.ebi.ac.uk/vol1/srr/SRR367/008/SRR3675688			ENDO-F2-C32_S19
SRR3675689				no	1697843	5479435	30.99	PRJNA325371	SRP076678	SAMN05256330	SRS1508387	SRX1850944	SRA434351	9606	Homo sapiens	ILLUMINA	NextSeq 500	IL-F3-C33_S20	PAIRED		RNA-Seq	TRANSCRIPTOMIC	RANDOM PCR	5479435	821915250		2016-06-22	NextSeq 500 sequencing; Single cell RNA-seq of cervical biospy	Single cell transcriptome of human myometrial and cervical tissue during pregnancy	PRJNA325371	IL-F3-C33_S20	ENDO-F3-C33_S20.R2.fastq.gz	285717567;286407568;	1d4b5572a6a7fd384b2e89ca38d5049a;59800138fd84ed022fa3b9e68b185634;	ftp.sra.ebi.ac.uk/vol1/fastq/SRR367/009/SRR3675689/SRR3675689_1.fastq.gz;ftp.sra.ebi.ac.uk/vol1/fastq/SRR367/009/SRR3675689/SRR3675689_2.fastq.gz;	fasp.sra.ebi.ac.uk:/vol1/fastq/SRR367/009/SRR3675689/SRR3675689_1.fastq.gz;fasp.sra.ebi.ac.uk:/vol1/fastq/SRR367/009/SRR3675689/SRR3675689_2.fastq.gz;	ftp.sra.ebi.ac.uk/vol1/fastq/SRR367/009/SRR3675689/SRR3675689_1.fastq.gz;ftp.sra.ebi.ac.uk/vol1/fastq/SRR367/009/SRR3675689/SRR3675689_2.fastq.gz;						368689694	c21e780d40a161a15b5f700c642aeccd	ftp.sra.ebi.ac.uk/vol1/srr/SRR367/009/SRR3675689	fasp.sra.ebi.ac.uk/vol1/srr/SRR367/009/SRR3675689			ENDO-F3-C33_S20
SRR3675690				no	5898	2140576	0.28	PRJNA325371	SRP076678	SAMN05256331	SRS1508388	SRX1850945	SRA434351	9606	Homo sapiens	ILLUMINA	NextSeq 500	IL-F4-C81_S21	PAIRED		RNA-Seq	TRANSCRIPTOMIC	RANDOM PCR	2140576	321086400		2016-06-22	NextSeq 500 sequencing; Single cell RNA-seq of cervical biospy	Single cell transcriptome of human myometrial and cervical tissue during pregnancy	PRJNA325371	IL-F4-C81_S21	ENDO-F4-C81_S21.R2.fastq.gz	90313595;92110756;	73e3fc0a5bbbc2daf424a9037cf603c6;3db74abe69fc7127e9b7aa45d3442f55;	ftp.sra.ebi.ac.uk/vol1/fastq/SRR367/000/SRR3675690/SRR3675690_1.fastq.gz;ftp.sra.ebi.ac.uk/vol1/fastq/SRR367/000/SRR3675690/SRR3675690_2.fastq.gz;	fasp.sra.ebi.ac.uk:/vol1/fastq/SRR367/000/SRR3675690/SRR3675690_1.fastq.gz;fasp.sra.ebi.ac.uk:/vol1/fastq/SRR367/000/SRR3675690/SRR3675690_2.fastq.gz;	ftp.sra.ebi.ac.uk/vol1/fastq/SRR367/000/SRR3675690/SRR3675690_1.fastq.gz;ftp.sra.ebi.ac.uk/vol1/fastq/SRR367/000/SRR3675690/SRR3675690_2.fastq.gz;						143740451	9de48dd022871476db4fe395952f48e8	ftp.sra.ebi.ac.uk/vol1/srr/SRR367/000/SRR3675690	fasp.sra.ebi.ac.uk/vol1/srr/SRR367/000/SRR3675690			ENDO-F4-C81_S21
SRR3675691				no	1557768	2498064	62.36	PRJNA325371	SRP076678	SAMN05256332	SRS1508389	SRX1850946	SRA434351	9606	Homo sapiens	ILLUMINA	NextSeq 500	IL-F8-C35_S22	PAIRED		RNA-Seq	TRANSCRIPTOMIC	RANDOM PCR	2498064	374709600		2016-06-22	NextSeq 500 sequencing; Single cell RNA-seq of cervical biospy	Single cell transcriptome of human myometrial and cervical tissue during pregnancy	PRJNA325371	IL-F8-C35_S22	ENDO-F8-C35_S22.R2.fastq.gz	131445963;129774533;	429e873fb93220b6e9bab518be1d9f78;44f1038fcf50275fda8d1834e4986a34;	ftp.sra.ebi.ac.uk/vol1/fastq/SRR367/001/SRR3675691/SRR3675691_1.fastq.gz;ftp.sra.ebi.ac.uk/vol1/fastq/SRR367/001/SRR3675691/SRR3675691_2.fastq.gz;	fasp.sra.ebi.ac.uk:/vol1/fastq/SRR367/001/SRR3675691/SRR3675691_1.fastq.gz;fasp.sra.ebi.ac.uk:/vol1/fastq/SRR367/001/SRR3675691/SRR3675691_2.fastq.gz;	ftp.sra.ebi.ac.uk/vol1/fastq/SRR367/001/SRR3675691/SRR3675691_1.fastq.gz;ftp.sra.ebi.ac.uk/vol1/fastq/SRR367/001/SRR3675691/SRR3675691_2.fastq.gz;						170310383	ce0f8ad6dfd258c0d9a0aa98905b1c29	ftp.sra.ebi.ac.uk/vol1/srr/SRR367/001/SRR3675691	fasp.sra.ebi.ac.uk/vol1/srr/SRR367/001/SRR3675691			ENDO-F8-C35_S22
SRR3675692				no	228688	2551629	8.96	PRJNA325371	SRP076678	SAMN05256333	SRS1508390	SRX1850947	SRA434351	9606	Homo sapiens	ILLUMINA	NextSeq 500	IL-G1-C37_S23	PAIRED		RNA-Seq	TRANSCRIPTOMIC	RANDOM PCR	2551629	382744350		2016-06-22	NextSeq 500 sequencing; Single cell RNA-seq of cervical biospy	Single cell transcriptome of human myometrial and cervical tissue during pregnancy	PRJNA325371	IL-G1-C37_S23	ENDO-G1-C37_S23.R1.fastq.gz	122624782;126812117;	aef3e2d2d7a870be59b306dc8f3b9cce;feb62d664e0c929a88e5b6731c9a574b;	ftp.sra.ebi.ac.uk/vol1/fastq/SRR367/002/SRR3675692/SRR3675692_1.fastq.gz;ftp.sra.ebi.ac.uk/vol1/fastq/SRR367/002/SRR3675692/SRR3675692_2.fastq.gz;	fasp.sra.ebi.ac.uk:/vol1/fastq/SRR367/002/SRR3675692/SRR3675692_1.fastq.gz;fasp.sra.ebi.ac.uk:/vol1/fastq/SRR367/002/SRR3675692/SRR3675692_2.fastq.gz;	ftp.sra.ebi.ac.uk/vol1/fastq/SRR367/002/SRR3675692/SRR3675692_1.fastq.gz;ftp.sra.ebi.ac.uk/vol1/fastq/SRR367/002/SRR3675692/SRR3675692_2.fastq.gz;						191890754	0bed63e7a32094623742887b7c79efe8	ftp.sra.ebi.ac.uk/vol1/srr/SRR367/002/SRR3675692	fasp.sra.ebi.ac.uk/vol1/srr/SRR367/002/SRR3675692			ENDO-G1-C37_S23
SRR3675693				no	974944	1805289	54	PRJNA325371	SRP076678	SAMN05256334	SRS1508391	SRX1850948	SRA434351	9606	Homo sapiens	ILLUMINA	NextSeq 500	IL-G2-C38_S24	PAIRED		RNA-Seq	TRANSCRIPTOMIC	RANDOM PCR	1805289	270793350		2016-06-22	NextSeq 500 sequencing; Single cell RNA-seq of cervical biospy	Single cell transcriptome of human myometrial and cervical tissue during pregnancy	PRJNA325371	IL-G2-C38_S24	ENDO-G2-C38_S24.R1.fastq.gz	95104411;95586214;	14a6bd80d781c3d4b20e41c147910b23;7d11c4de4c360df802c2f8f67dedb224;	ftp.sra.ebi.ac.uk/vol1/fastq/SRR367/003/SRR3675693/SRR3675693_1.fastq.gz;ftp.sra.ebi.ac.uk/vol1/fastq/SRR367/003/SRR3675693/SRR3675693_2.fastq.gz;	fasp.sra.ebi.ac.uk:/vol1/fastq/SRR367/003/SRR3675693/SRR3675693_1.fastq.gz;fasp.sra.ebi.ac.uk:/vol1/fastq/SRR367/003/SRR3675693/SRR3675693_2.fastq.gz;	ftp.sra.ebi.ac.uk/vol1/fastq/SRR367/003/SRR3675693/SRR3675693_1.fastq.gz;ftp.sra.ebi.ac.uk/vol1/fastq/SRR367/003/SRR3675693/SRR3675693_2.fastq.gz;						122206712	13b94b8f232421022d5baa8e0a7895fe	ftp.sra.ebi.ac.uk/vol1/srr/SRR367/003/SRR3675693	fasp.sra.ebi.ac.uk/vol1/srr/SRR367/003/SRR3675693			ENDO-G2-C38_S24
SRR3675694				no	988856	3740518	26.44	PRJNA325371	SRP076678	SAMN05256335	SRS1508392	SRX1850949	SRA434351	9606	Homo sapiens	ILLUMINA	NextSeq 500	IL-G3-C39_S25	PAIRED		RNA-Seq	TRANSCRIPTOMIC	RANDOM PCR	3740518	561077700		2016-06-22	NextSeq 500 sequencing; Single cell RNA-seq of cervical biospy	Single cell transcriptome of human myometrial and cervical tissue during pregnancy	PRJNA325371	IL-G3-C39_S25	ENDO-G3-C39_S25.R2.fastq.gz	195518972;194121247;	0fe892affbb77574c5f0498fe9c283fb;c39462b34a12a07c39a6e9f0a18bd291;	ftp.sra.ebi.ac.uk/vol1/fastq/SRR367/004/SRR3675694/SRR3675694_1.fastq.gz;ftp.sra.ebi.ac.uk/vol1/fastq/SRR367/004/SRR3675694/SRR3675694_2.fastq.gz;	fasp.sra.ebi.ac.uk:/vol1/fastq/SRR367/004/SRR3675694/SRR3675694_1.fastq.gz;fasp.sra.ebi.ac.uk:/vol1/fastq/SRR367/004/SRR3675694/SRR3675694_2.fastq.gz;	ftp.sra.ebi.ac.uk/vol1/fastq/SRR367/004/SRR3675694/SRR3675694_1.fastq.gz;ftp.sra.ebi.ac.uk/vol1/fastq/SRR367/004/SRR3675694/SRR3675694_2.fastq.gz;						254640011	4e349b112c1416028ec508b9559b11e2	ftp.sra.ebi.ac.uk/vol1/srr/SRR367/004/SRR3675694	fasp.sra.ebi.ac.uk/vol1/srr/SRR367/004/SRR3675694			ENDO-G3-C39_S25
SRR3675695				no	791631	2678765	29.55	PRJNA325371	SRP076678	SAMN05256183	SRS1508393	SRX1850950	SRA434351	9606	Homo sapiens	ILLUMINA	Illumina HiSeq 3000	IL4560-701-507	PAIRED		RNA-Seq	TRANSCRIPTOMIC	RANDOM PCR	2678765	538431765		2016-06-22	Illumina HiSeq 3000 sequencing; Single cell RNA-seq of cervical biospy	Single cell transcriptome of human myometrial and cervical tissue during pregnancy	PRJNA325371	IL4560-701-507	1L_Cx1_C20_IL4560-701-507_TAAGGCGA-AAGGAGTA_L004_R2_001.fastq.gz	261758247;248360960;	52d46875f8da2ce4034995cd7cd6f5a9;bf3818831d04f59a68ac7315aa71bb6f;	ftp.sra.ebi.ac.uk/vol1/fastq/SRR367/005/SRR3675695/SRR3675695_1.fastq.gz;ftp.sra.ebi.ac.uk/vol1/fastq/SRR367/005/SRR3675695/SRR3675695_2.fastq.gz;	fasp.sra.ebi.ac.uk:/vol1/fastq/SRR367/005/SRR3675695/SRR3675695_1.fastq.gz;fasp.sra.ebi.ac.uk:/vol1/fastq/SRR367/005/SRR3675695/SRR3675695_2.fastq.gz;	ftp.sra.ebi.ac.uk/vol1/fastq/SRR367/005/SRR3675695/SRR3675695_1.fastq.gz;ftp.sra.ebi.ac.uk/vol1/fastq/SRR367/005/SRR3675695/SRR3675695_2.fastq.gz;						391374779	d49a436b0e572ec5d646add70ee6818e	ftp.sra.ebi.ac.uk/vol1/srr/SRR367/005/SRR3675695	fasp.sra.ebi.ac.uk/vol1/srr/SRR367/005/SRR3675695			1L_Cx1_C20_IL4560-701-507_TAAGGCGA-AAGGAGTA_L004
SRR3675696				no	855855	2395521	35.73	PRJNA325371	SRP076678	SAMN05256336	SRS1508394	SRX1850951	SRA434351	9606	Homo sapiens	ILLUMINA	NextSeq 500	IL-G6-C85_S26	PAIRED		RNA-Seq	TRANSCRIPTOMIC	RANDOM PCR	2395521	359328150		2016-06-22	NextSeq 500 sequencing; Single cell RNA-seq of cervical biospy	Single cell transcriptome of human myometrial and cervical tissue during pregnancy	PRJNA325371	IL-G6-C85_S26	ENDO-G6-C85_S26.R1.fastq.gz	122090527;120533258;	7de1c3ce83c2322b46a5595e7ffb08df;00c8bd4631238d4366da5133b6b160c0;	ftp.sra.ebi.ac.uk/vol1/fastq/SRR367/006/SRR3675696/SRR3675696_1.fastq.gz;ftp.sra.ebi.ac.uk/vol1/fastq/SRR367/006/SRR3675696/SRR3675696_2.fastq.gz;	fasp.sra.ebi.ac.uk:/vol1/fastq/SRR367/006/SRR3675696/SRR3675696_1.fastq.gz;fasp.sra.ebi.ac.uk:/vol1/fastq/SRR367/006/SRR3675696/SRR3675696_2.fastq.gz;	ftp.sra.ebi.ac.uk/vol1/fastq/SRR367/006/SRR3675696/SRR3675696_1.fastq.gz;ftp.sra.ebi.ac.uk/vol1/fastq/SRR367/006/SRR3675696/SRR3675696_2.fastq.gz;						156398232	7c04bd4b6952ee4d1cf8ff47bb37a8cf	ftp.sra.ebi.ac.uk/vol1/srr/SRR367/006/SRR3675696	fasp.sra.ebi.ac.uk/vol1/srr/SRR367/006/SRR3675696			ENDO-G6-C85_S26
SRR3675697				no	567709	2229581	25.46	PRJNA325371	SRP076678	SAMN05256337	SRS1508395	SRX1850952	SRA434351	9606	Homo sapiens	ILLUMINA	NextSeq 500	IL-G8-C41_S27	PAIRED		RNA-Seq	TRANSCRIPTOMIC	RANDOM PCR	2229581	334437150		2016-06-22	NextSeq 500 sequencing; Single cell RNA-seq of cervical biospy	Single cell transcriptome of human myometrial and cervical tissue during pregnancy	PRJNA325371	IL-G8-C41_S27	ENDO-G8-C41_S27.R1.fastq.gz	112074317;114974202;	5fbb0336f6e7702d5a14a6f45e51ed42;7bc0f9f37f043939b7923e8da04a7463;	ftp.sra.ebi.ac.uk/vol1/fastq/SRR367/007/SRR3675697/SRR3675697_1.fastq.gz;ftp.sra.ebi.ac.uk/vol1/fastq/SRR367/007/SRR3675697/SRR3675697_2.fastq.gz;	fasp.sra.ebi.ac.uk:/vol1/fastq/SRR367/007/SRR3675697/SRR3675697_1.fastq.gz;fasp.sra.ebi.ac.uk:/vol1/fastq/SRR367/007/SRR3675697/SRR3675697_2.fastq.gz;	ftp.sra.ebi.ac.uk/vol1/fastq/SRR367/007/SRR3675697/SRR3675697_1.fastq.gz;ftp.sra.ebi.ac.uk/vol1/fastq/SRR367/007/SRR3675697/SRR3675697_2.fastq.gz;						157804746	27efcbdb08d0e01753e50ba7ca15d0d4	ftp.sra.ebi.ac.uk/vol1/srr/SRR367/007/SRR3675697	fasp.sra.ebi.ac.uk/vol1/srr/SRR367/007/SRR3675697			ENDO-G8-C41_S27
SRR3675698				no	1390285	5196709	26.75	PRJNA325371	SRP076678	SAMN05256338	SRS1508396	SRX1850953	SRA434351	9606	Homo sapiens	ILLUMINA	NextSeq 500	IL-H10-C96_S31	PAIRED		RNA-Seq	TRANSCRIPTOMIC	RANDOM PCR	5196709	779506350		2016-06-22	NextSeq 500 sequencing; Single cell RNA-seq of cervical biospy	Single cell transcriptome of human myometrial and cervical tissue during pregnancy	PRJNA325371	IL-H10-C96_S31	ENDO-H10-C96_S31.R2.fastq.gz	252342825;250518914;	280629889c28ec8c7c7d017f72db16c8;8ec9ab771356adc64226cbe0e677dd5d;	ftp.sra.ebi.ac.uk/vol1/fastq/SRR367/008/SRR3675698/SRR3675698_1.fastq.gz;ftp.sra.ebi.ac.uk/vol1/fastq/SRR367/008/SRR3675698/SRR3675698_2.fastq.gz;	fasp.sra.ebi.ac.uk:/vol1/fastq/SRR367/008/SRR3675698/SRR3675698_1.fastq.gz;fasp.sra.ebi.ac.uk:/vol1/fastq/SRR367/008/SRR3675698/SRR3675698_2.fastq.gz;	ftp.sra.ebi.ac.uk/vol1/fastq/SRR367/008/SRR3675698/SRR3675698_1.fastq.gz;ftp.sra.ebi.ac.uk/vol1/fastq/SRR367/008/SRR3675698/SRR3675698_2.fastq.gz;						345729111	4fa15287b94879d08d72859e9ae368f1	ftp.sra.ebi.ac.uk/vol1/srr/SRR367/008/SRR3675698	fasp.sra.ebi.ac.uk/vol1/srr/SRR367/008/SRR3675698			ENDO-H10-C96_S31
SRR3675699				no	1178429	4529376	26.02	PRJNA325371	SRP076678	SAMN05256339	SRS1508397	SRX1850954	SRA434351	9606	Homo sapiens	ILLUMINA	NextSeq 500	IL-H2-C44_S28	PAIRED		RNA-Seq	TRANSCRIPTOMIC	RANDOM PCR	4529376	679406400		2016-06-22	NextSeq 500 sequencing; Single cell RNA-seq of cervical biospy	Single cell transcriptome of human myometrial and cervical tissue during pregnancy	PRJNA325371	IL-H2-C44_S28	ENDO-H2-C44_S28.R2.fastq.gz	235928200;232219530;	b557d8a0481e5512fb4ac2f0390cb77a;701a7453d8f815b7952d9ca806fe67b5;	ftp.sra.ebi.ac.uk/vol1/fastq/SRR367/009/SRR3675699/SRR3675699_1.fastq.gz;ftp.sra.ebi.ac.uk/vol1/fastq/SRR367/009/SRR3675699/SRR3675699_2.fastq.gz;	fasp.sra.ebi.ac.uk:/vol1/fastq/SRR367/009/SRR3675699/SRR3675699_1.fastq.gz;fasp.sra.ebi.ac.uk:/vol1/fastq/SRR367/009/SRR3675699/SRR3675699_2.fastq.gz;	ftp.sra.ebi.ac.uk/vol1/fastq/SRR367/009/SRR3675699/SRR3675699_1.fastq.gz;ftp.sra.ebi.ac.uk/vol1/fastq/SRR367/009/SRR3675699/SRR3675699_2.fastq.gz;						309895633	844337b048041b8a7cbe822c6ea62196	ftp.sra.ebi.ac.uk/vol1/srr/SRR367/009/SRR3675699	fasp.sra.ebi.ac.uk/vol1/srr/SRR367/009/SRR3675699			ENDO-H2-C44_S28
SRR3675700				no	1542606	3096620	49.82	PRJNA325371	SRP076678	SAMN05256340	SRS1508398	SRX1850955	SRA434351	9606	Homo sapiens	ILLUMINA	NextSeq 500	IL-H3-C45_S29	PAIRED		RNA-Seq	TRANSCRIPTOMIC	RANDOM PCR	3096620	464493000		2016-06-22	NextSeq 500 sequencing; Single cell RNA-seq of cervical biospy	Single cell transcriptome of human myometrial and cervical tissue during pregnancy	PRJNA325371	IL-H3-C45_S29	ENDO-H3-C45_S29.R1.fastq.gz	157167191;160555667;	fdc92dcea8e9d3934736abbf94fe47c4;ed6c8405fc5b666ca422544b523f6731;	ftp.sra.ebi.ac.uk/vol1/fastq/SRR367/000/SRR3675700/SRR3675700_1.fastq.gz;ftp.sra.ebi.ac.uk/vol1/fastq/SRR367/000/SRR3675700/SRR3675700_2.fastq.gz;	fasp.sra.ebi.ac.uk:/vol1/fastq/SRR367/000/SRR3675700/SRR3675700_1.fastq.gz;fasp.sra.ebi.ac.uk:/vol1/fastq/SRR367/000/SRR3675700/SRR3675700_2.fastq.gz;	ftp.sra.ebi.ac.uk/vol1/fastq/SRR367/000/SRR3675700/SRR3675700_1.fastq.gz;ftp.sra.ebi.ac.uk/vol1/fastq/SRR367/000/SRR3675700/SRR3675700_2.fastq.gz;						209538495	bee247bdc5a8c36057899e17481c2b47	ftp.sra.ebi.ac.uk/vol1/srr/SRR367/000/SRR3675700	fasp.sra.ebi.ac.uk/vol1/srr/SRR367/000/SRR3675700			ENDO-H3-C45_S29
SRR3675701				no	699361	2127781	32.87	PRJNA325371	SRP076678	SAMN05256341	SRS1508399	SRX1850956	SRA434351	9606	Homo sapiens	ILLUMINA	NextSeq 500	IL-H9-C48_S30	PAIRED		RNA-Seq	TRANSCRIPTOMIC	RANDOM PCR	2127781	319167150		2016-06-22	NextSeq 500 sequencing; Single cell RNA-seq of cervical biospy	Single cell transcriptome of human myometrial and cervical tissue during pregnancy	PRJNA325371	IL-H9-C48_S30	ENDO-H9-C48_S30.R2.fastq.gz	112201595;108803469;	397ab36f7f4dadae5f213eee5d3043d8;b6b9cd8e399baa8f62b364b34e7d6a8a;	ftp.sra.ebi.ac.uk/vol1/fastq/SRR367/001/SRR3675701/SRR3675701_1.fastq.gz;ftp.sra.ebi.ac.uk/vol1/fastq/SRR367/001/SRR3675701/SRR3675701_2.fastq.gz;	fasp.sra.ebi.ac.uk:/vol1/fastq/SRR367/001/SRR3675701/SRR3675701_1.fastq.gz;fasp.sra.ebi.ac.uk:/vol1/fastq/SRR367/001/SRR3675701/SRR3675701_2.fastq.gz;	ftp.sra.ebi.ac.uk/vol1/fastq/SRR367/001/SRR3675701/SRR3675701_1.fastq.gz;ftp.sra.ebi.ac.uk/vol1/fastq/SRR367/001/SRR3675701/SRR3675701_2.fastq.gz;						146368836	5763f323452e9270f16651f08c87a824	ftp.sra.ebi.ac.uk/vol1/srr/SRR367/001/SRR3675701	fasp.sra.ebi.ac.uk/vol1/srr/SRR367/001/SRR3675701			ENDO-H9-C48_S30
SRR3675702				no	1319263	2341455	56.34	PRJNA325371	SRP076678	SAMN05256342	SRS1508400	SRX1850957	SRA434351	9606	Homo sapiens	ILLUMINA	NextSeq 500	IL6299_N719_N502	PAIRED		RNA-Seq	TRANSCRIPTOMIC	RANDOM PCR	2341455	351218250		2016-06-22	NextSeq 500 sequencing; Single cell RNA-seq of cervical biospy	Single cell transcriptome of human myometrial and cervical tissue during pregnancy	PRJNA325371	IL6299_N719_N502	MYO-APR-1-reindex-DAY-0-C01-A3-IL6299-N719-N502_S61_R1_001.fastq	122317032;121775452;	b5065e644e87e30f5dffc5ec35dcb552;75e39b4b927c279785b3d1cbfd3886b1;	ftp.sra.ebi.ac.uk/vol1/fastq/SRR367/002/SRR3675702/SRR3675702_1.fastq.gz;ftp.sra.ebi.ac.uk/vol1/fastq/SRR367/002/SRR3675702/SRR3675702_2.fastq.gz;	fasp.sra.ebi.ac.uk:/vol1/fastq/SRR367/002/SRR3675702/SRR3675702_1.fastq.gz;fasp.sra.ebi.ac.uk:/vol1/fastq/SRR367/002/SRR3675702/SRR3675702_2.fastq.gz;	ftp.sra.ebi.ac.uk/vol1/fastq/SRR367/002/SRR3675702/SRR3675702_1.fastq.gz;ftp.sra.ebi.ac.uk/vol1/fastq/SRR367/002/SRR3675702/SRR3675702_2.fastq.gz;						159075267	7518162cb6de045bf966045faff517ff	ftp.sra.ebi.ac.uk/vol1/srr/SRR367/002/SRR3675702	fasp.sra.ebi.ac.uk/vol1/srr/SRR367/002/SRR3675702			MYO-APR-1-reindex-DAY-0-C01-A3-IL6299-N719-N502_S61
SRR3675703				no	679057	2385279	28.47	PRJNA325371	SRP076678	SAMN05256343	SRS1508401	SRX1850958	SRA434351	9606	Homo sapiens	ILLUMINA	NextSeq 500	IL6299_N718_N502	PAIRED		RNA-Seq	TRANSCRIPTOMIC	RANDOM PCR	2385279	357791850		2016-06-22	NextSeq 500 sequencing; Single cell RNA-seq of cervical biospy	Single cell transcriptome of human myometrial and cervical tissue during pregnancy	PRJNA325371	IL6299_N718_N502	MYO-APR-1-reindex-DAY-0-C02-A2-IL6299-N718-N502_S60_R1_001.fastq	116789111;115309080;	fe18fcb14f08d4439208918bad5d91d2;5eda7a2ea034a073968a7f19de0c42bc;	ftp.sra.ebi.ac.uk/vol1/fastq/SRR367/003/SRR3675703/SRR3675703_1.fastq.gz;ftp.sra.ebi.ac.uk/vol1/fastq/SRR367/003/SRR3675703/SRR3675703_2.fastq.gz;	fasp.sra.ebi.ac.uk:/vol1/fastq/SRR367/003/SRR3675703/SRR3675703_1.fastq.gz;fasp.sra.ebi.ac.uk:/vol1/fastq/SRR367/003/SRR3675703/SRR3675703_2.fastq.gz;	ftp.sra.ebi.ac.uk/vol1/fastq/SRR367/003/SRR3675703/SRR3675703_1.fastq.gz;ftp.sra.ebi.ac.uk/vol1/fastq/SRR367/003/SRR3675703/SRR3675703_2.fastq.gz;						162197108	f1759b4b8028f9e6743076e549c3e58d	ftp.sra.ebi.ac.uk/vol1/srr/SRR367/003/SRR3675703	fasp.sra.ebi.ac.uk/vol1/srr/SRR367/003/SRR3675703			MYO-APR-1-reindex-DAY-0-C02-A2-IL6299-N718-N502_S60
SRR3675704				no	1081726	2101509	51.47	PRJNA325371	SRP076678	SAMN05256344	SRS1508402	SRX1850959	SRA434351	9606	Homo sapiens	ILLUMINA	NextSeq 500	IL6299_N716_N502	PAIRED		RNA-Seq	TRANSCRIPTOMIC	RANDOM PCR	2101509	315226350		2016-06-22	NextSeq 500 sequencing; Single cell RNA-seq of cervical biospy	Single cell transcriptome of human myometrial and cervical tissue during pregnancy	PRJNA325371	IL6299_N716_N502	MYO-APR-1-reindex-DAY-0-C03-A1-IL6299-N716-N502_S59_R2_001.fastq	112196762;112371054;	829775d65ff3e37d77504c1a00ccb463;69c661c079077dfe7481fe9091cad840;	ftp.sra.ebi.ac.uk/vol1/fastq/SRR367/004/SRR3675704/SRR3675704_1.fastq.gz;ftp.sra.ebi.ac.uk/vol1/fastq/SRR367/004/SRR3675704/SRR3675704_2.fastq.gz;	fasp.sra.ebi.ac.uk:/vol1/fastq/SRR367/004/SRR3675704/SRR3675704_1.fastq.gz;fasp.sra.ebi.ac.uk:/vol1/fastq/SRR367/004/SRR3675704/SRR3675704_2.fastq.gz;	ftp.sra.ebi.ac.uk/vol1/fastq/SRR367/004/SRR3675704/SRR3675704_1.fastq.gz;ftp.sra.ebi.ac.uk/vol1/fastq/SRR367/004/SRR3675704/SRR3675704_2.fastq.gz;						143948962	0246722128aae5a5351269d6fc3d800c	ftp.sra.ebi.ac.uk/vol1/srr/SRR367/004/SRR3675704	fasp.sra.ebi.ac.uk/vol1/srr/SRR367/004/SRR3675704			MYO-APR-1-reindex-DAY-0-C03-A1-IL6299-N716-N502_S59
SRR3675705				no	1814728	3095856	58.62	PRJNA325371	SRP076678	SAMN05256345	SRS1508403	SRX1850960	SRA434351	9606	Homo sapiens	ILLUMINA	NextSeq 500	IL6299_N726_N502	PAIRED		RNA-Seq	TRANSCRIPTOMIC	RANDOM PCR	3095856	464378400		2016-06-22	NextSeq 500 sequencing; Single cell RNA-seq of cervical biospy	Single cell transcriptome of human myometrial and cervical tissue during pregnancy	PRJNA325371	IL6299_N726_N502	MYO-APR-1-reindex-DAY-0-C04-A9-IL6299-N726-N502_S67_R2_001.fastq	165735701;167070699;	ad0e243533ccbb95bd53a6e8fc5cb0b9;f9b61a71dadd70db99954d094e02cb39;	ftp.sra.ebi.ac.uk/vol1/fastq/SRR367/005/SRR3675705/SRR3675705_1.fastq.gz;ftp.sra.ebi.ac.uk/vol1/fastq/SRR367/005/SRR3675705/SRR3675705_2.fastq.gz;	fasp.sra.ebi.ac.uk:/vol1/fastq/SRR367/005/SRR3675705/SRR3675705_1.fastq.gz;fasp.sra.ebi.ac.uk:/vol1/fastq/SRR367/005/SRR3675705/SRR3675705_2.fastq.gz;	ftp.sra.ebi.ac.uk/vol1/fastq/SRR367/005/SRR3675705/SRR3675705_1.fastq.gz;ftp.sra.ebi.ac.uk/vol1/fastq/SRR367/005/SRR3675705/SRR3675705_2.fastq.gz;						209971608	077c3fe584e0409ea98df3a45b513735	ftp.sra.ebi.ac.uk/vol1/srr/SRR367/005/SRR3675705	fasp.sra.ebi.ac.uk/vol1/srr/SRR367/005/SRR3675705			MYO-APR-1-reindex-DAY-0-C04-A9-IL6299-N726-N502_S67
SRR3675706				no	1489628	3391747	43.92	PRJNA325371	SRP076678	SAMN05256184	SRS1508404	SRX1850961	SRA434351	9606	Homo sapiens	ILLUMINA	Illumina HiSeq 3000	IL4560-701-502	PAIRED		RNA-Seq	TRANSCRIPTOMIC	RANDOM PCR	3391747	681741147		2016-06-22	Illumina HiSeq 3000 sequencing; Single cell RNA-seq of cervical biospy	Single cell transcriptome of human myometrial and cervical tissue during pregnancy	PRJNA325371	IL4560-701-502	1L_Cx1_C21_IL4560-701-502_TAAGGCGA-CTCTCTAT_L004_R2_001.fastq.gz	330226307;316231619;	6c796980bd56f0fe49cb4b6e6af5f968;8c2fba9edcdf2e55668084f4369a490e;	ftp.sra.ebi.ac.uk/vol1/fastq/SRR367/006/SRR3675706/SRR3675706_1.fastq.gz;ftp.sra.ebi.ac.uk/vol1/fastq/SRR367/006/SRR3675706/SRR3675706_2.fastq.gz;	fasp.sra.ebi.ac.uk:/vol1/fastq/SRR367/006/SRR3675706/SRR3675706_1.fastq.gz;fasp.sra.ebi.ac.uk:/vol1/fastq/SRR367/006/SRR3675706/SRR3675706_2.fastq.gz;	ftp.sra.ebi.ac.uk/vol1/fastq/SRR367/006/SRR3675706/SRR3675706_1.fastq.gz;ftp.sra.ebi.ac.uk/vol1/fastq/SRR367/006/SRR3675706/SRR3675706_2.fastq.gz;						494984678	a7c93c4b2ce2b2813e527d05dc6576f8	ftp.sra.ebi.ac.uk/vol1/srr/SRR367/006/SRR3675706	fasp.sra.ebi.ac.uk/vol1/srr/SRR367/006/SRR3675706			1L_Cx1_C21_IL4560-701-502_TAAGGCGA-CTCTCTAT_L004
SRR3675707				no	1425316	2419256	58.92	PRJNA325371	SRP076678	SAMN05256346	SRS1508405	SRX1850962	SRA434351	9606	Homo sapiens	ILLUMINA	NextSeq 500	IL6299_N724_N502	PAIRED		RNA-Seq	TRANSCRIPTOMIC	RANDOM PCR	2419256	362888400		2016-06-22	NextSeq 500 sequencing; Single cell RNA-seq of cervical biospy	Single cell transcriptome of human myometrial and cervical tissue during pregnancy	PRJNA325371	IL6299_N724_N502	MYO-APR-1-reindex-DAY-0-C05-A8-IL6299-N724-N502_S66_R2_001.fastq	130492643;130751306;	964960ca4bb1c70831d3fd0133265182;093b4bd5a073cfc8879a73284fbff759;	ftp.sra.ebi.ac.uk/vol1/fastq/SRR367/007/SRR3675707/SRR3675707_1.fastq.gz;ftp.sra.ebi.ac.uk/vol1/fastq/SRR367/007/SRR3675707/SRR3675707_2.fastq.gz;	fasp.sra.ebi.ac.uk:/vol1/fastq/SRR367/007/SRR3675707/SRR3675707_1.fastq.gz;fasp.sra.ebi.ac.uk:/vol1/fastq/SRR367/007/SRR3675707/SRR3675707_2.fastq.gz;	ftp.sra.ebi.ac.uk/vol1/fastq/SRR367/007/SRR3675707/SRR3675707_1.fastq.gz;ftp.sra.ebi.ac.uk/vol1/fastq/SRR367/007/SRR3675707/SRR3675707_2.fastq.gz;						165121693	4a6f38ade605f557ce76ae13bbfc3d86	ftp.sra.ebi.ac.uk/vol1/srr/SRR367/007/SRR3675707	fasp.sra.ebi.ac.uk/vol1/srr/SRR367/007/SRR3675707			MYO-APR-1-reindex-DAY-0-C05-A8-IL6299-N724-N502_S66
SRR3675708				no	1558014	2073779	75.13	PRJNA325371	SRP076678	SAMN05256347	SRS1508406	SRX1850963	SRA434351	9606	Homo sapiens	ILLUMINA	NextSeq 500	IL6299_N723_N502	PAIRED		RNA-Seq	TRANSCRIPTOMIC	RANDOM PCR	2073779	311066850		2016-06-22	NextSeq 500 sequencing; Single cell RNA-seq of cervical biospy	Single cell transcriptome of human myometrial and cervical tissue during pregnancy	PRJNA325371	IL6299_N723_N502	MYO-APR-1-reindex-DAY-0-C06-A7-IL6299-N723-N502_S65_R2_001.fastq	112028060;112229234;	aa3503893ba3878ceabad79906900d3c;59b61162529ccd816797935393537f4c;	ftp.sra.ebi.ac.uk/vol1/fastq/SRR367/008/SRR3675708/SRR3675708_1.fastq.gz;ftp.sra.ebi.ac.uk/vol1/fastq/SRR367/008/SRR3675708/SRR3675708_2.fastq.gz;	fasp.sra.ebi.ac.uk:/vol1/fastq/SRR367/008/SRR3675708/SRR3675708_1.fastq.gz;fasp.sra.ebi.ac.uk:/vol1/fastq/SRR367/008/SRR3675708/SRR3675708_2.fastq.gz;	ftp.sra.ebi.ac.uk/vol1/fastq/SRR367/008/SRR3675708/SRR3675708_1.fastq.gz;ftp.sra.ebi.ac.uk/vol1/fastq/SRR367/008/SRR3675708/SRR3675708_2.fastq.gz;						141329147	d4744d4c8ed0ba058604bb864564576d	ftp.sra.ebi.ac.uk/vol1/srr/SRR367/008/SRR3675708	fasp.sra.ebi.ac.uk/vol1/srr/SRR367/008/SRR3675708			MYO-APR-1-reindex-DAY-0-C06-A7-IL6299-N723-N502_S65
SRR3675709				no	246825	596434	41.38	PRJNA325371	SRP076678	SAMN05256348	SRS1508407	SRX1850964	SRA434351	9606	Homo sapiens	ILLUMINA	NextSeq 500	IL6299_N719_N503	PAIRED		RNA-Seq	TRANSCRIPTOMIC	RANDOM PCR	596434	89465100		2016-06-22	NextSeq 500 sequencing; Single cell RNA-seq of cervical biospy	Single cell transcriptome of human myometrial and cervical tissue during pregnancy	PRJNA325371	IL6299_N719_N503	MYO-APR-1-reindex-DAY-0-C07-B3-IL6299-N719-N503_S73_R2_001.fastq	32429883;32206712;	8dd47b4758e268bc3b7abc1cd48a0d57;0f0b74c79155901a34291163f5e4b9c8;	ftp.sra.ebi.ac.uk/vol1/fastq/SRR367/009/SRR3675709/SRR3675709_1.fastq.gz;ftp.sra.ebi.ac.uk/vol1/fastq/SRR367/009/SRR3675709/SRR3675709_2.fastq.gz;	fasp.sra.ebi.ac.uk:/vol1/fastq/SRR367/009/SRR3675709/SRR3675709_1.fastq.gz;fasp.sra.ebi.ac.uk:/vol1/fastq/SRR367/009/SRR3675709/SRR3675709_2.fastq.gz;	ftp.sra.ebi.ac.uk/vol1/fastq/SRR367/009/SRR3675709/SRR3675709_1.fastq.gz;ftp.sra.ebi.ac.uk/vol1/fastq/SRR367/009/SRR3675709/SRR3675709_2.fastq.gz;						41623150	032e18b105c2d6e61eac0bf4c0fa50b0	ftp.sra.ebi.ac.uk/vol1/srr/SRR367/009/SRR3675709	fasp.sra.ebi.ac.uk/vol1/srr/SRR367/009/SRR3675709			MYO-APR-1-reindex-DAY-0-C07-B3-IL6299-N719-N503_S73
SRR3675710				no	1626043	2416346	67.29	PRJNA325371	SRP076678	SAMN05256349	SRS1508408	SRX1850965	SRA434351	9606	Homo sapiens	ILLUMINA	NextSeq 500	IL6299_N718_N503	PAIRED		RNA-Seq	TRANSCRIPTOMIC	RANDOM PCR	2416346	362451900		2016-06-22	NextSeq 500 sequencing; Single cell RNA-seq of cervical biospy	Single cell transcriptome of human myometrial and cervical tissue during pregnancy	PRJNA325371	IL6299_N718_N503	MYO-APR-1-reindex-DAY-0-C08-B2-IL6299-N718-N503_S72_R2_001.fastq	129753160;131114154;	77615a58a7384170ac1e0d412ce9c816;c43f25ad386a723e2561b524af590607;	ftp.sra.ebi.ac.uk/vol1/fastq/SRR367/000/SRR3675710/SRR3675710_1.fastq.gz;ftp.sra.ebi.ac.uk/vol1/fastq/SRR367/000/SRR3675710/SRR3675710_2.fastq.gz;	fasp.sra.ebi.ac.uk:/vol1/fastq/SRR367/000/SRR3675710/SRR3675710_1.fastq.gz;fasp.sra.ebi.ac.uk:/vol1/fastq/SRR367/000/SRR3675710/SRR3675710_2.fastq.gz;	ftp.sra.ebi.ac.uk/vol1/fastq/SRR367/000/SRR3675710/SRR3675710_1.fastq.gz;ftp.sra.ebi.ac.uk/vol1/fastq/SRR367/000/SRR3675710/SRR3675710_2.fastq.gz;						164320807	12ffe3bd6a24671087a2607309963ea2	ftp.sra.ebi.ac.uk/vol1/srr/SRR367/000/SRR3675710	fasp.sra.ebi.ac.uk/vol1/srr/SRR367/000/SRR3675710			MYO-APR-1-reindex-DAY-0-C08-B2-IL6299-N718-N503_S72
SRR3675711				no	145259	664157	21.87	PRJNA325371	SRP076678	SAMN05256350	SRS1508409	SRX1850966	SRA434351	9606	Homo sapiens	ILLUMINA	NextSeq 500	IL6299_N716_N503	PAIRED		RNA-Seq	TRANSCRIPTOMIC	RANDOM PCR	664157	99623550		2016-06-22	NextSeq 500 sequencing; Single cell RNA-seq of cervical biospy	Single cell transcriptome of human myometrial and cervical tissue during pregnancy	PRJNA325371	IL6299_N716_N503	MYO-APR-1-reindex-DAY-0-C09-B1-IL6299-N716-N503_S71_R2_001.fastq	35597588;35373859;	1d565ab7b4ede2daa69ebfff0e0ea4c6;e51b89e99ddd084a004cb94b756a1ba8;	ftp.sra.ebi.ac.uk/vol1/fastq/SRR367/001/SRR3675711/SRR3675711_1.fastq.gz;ftp.sra.ebi.ac.uk/vol1/fastq/SRR367/001/SRR3675711/SRR3675711_2.fastq.gz;	fasp.sra.ebi.ac.uk:/vol1/fastq/SRR367/001/SRR3675711/SRR3675711_1.fastq.gz;fasp.sra.ebi.ac.uk:/vol1/fastq/SRR367/001/SRR3675711/SRR3675711_2.fastq.gz;	ftp.sra.ebi.ac.uk/vol1/fastq/SRR367/001/SRR3675711/SRR3675711_1.fastq.gz;ftp.sra.ebi.ac.uk/vol1/fastq/SRR367/001/SRR3675711/SRR3675711_2.fastq.gz;						47120074	3ea359f672a6f64f6529291051cda9c5	ftp.sra.ebi.ac.uk/vol1/srr/SRR367/001/SRR3675711	fasp.sra.ebi.ac.uk/vol1/srr/SRR367/001/SRR3675711			MYO-APR-1-reindex-DAY-0-C09-B1-IL6299-N716-N503_S71
SRR3675713				no	1148017	1930534	59.47	PRJNA325371	SRP076678	SAMN05256351	SRS1508410	SRX1850967	SRA434351	9606	Homo sapiens	ILLUMINA	NextSeq 500	IL6299_N726_N503	PAIRED		RNA-Seq	TRANSCRIPTOMIC	RANDOM PCR	1930534	289580100		2016-06-22	NextSeq 500 sequencing; Single cell RNA-seq of cervical biospy	Single cell transcriptome of human myometrial and cervical tissue during pregnancy	PRJNA325371	IL6299_N726_N503	MYO-APR-1-reindex-DAY-0-C10-B9-IL6299-N726-N503_S79_R2_001.fastq	104774881;104766813;	154e80894ce9cfb8fa4cae5390f7c902;1ab6569fa01b0717cea96f5947409c9a;	ftp.sra.ebi.ac.uk/vol1/fastq/SRR367/003/SRR3675713/SRR3675713_1.fastq.gz;ftp.sra.ebi.ac.uk/vol1/fastq/SRR367/003/SRR3675713/SRR3675713_2.fastq.gz;	fasp.sra.ebi.ac.uk:/vol1/fastq/SRR367/003/SRR3675713/SRR3675713_1.fastq.gz;fasp.sra.ebi.ac.uk:/vol1/fastq/SRR367/003/SRR3675713/SRR3675713_2.fastq.gz;	ftp.sra.ebi.ac.uk/vol1/fastq/SRR367/003/SRR3675713/SRR3675713_1.fastq.gz;ftp.sra.ebi.ac.uk/vol1/fastq/SRR367/003/SRR3675713/SRR3675713_2.fastq.gz;						132687371	f9a4e5f380dd338288f3ba716067ead9	ftp.sra.ebi.ac.uk/vol1/srr/SRR367/003/SRR3675713	fasp.sra.ebi.ac.uk/vol1/srr/SRR367/003/SRR3675713			MYO-APR-1-reindex-DAY-0-C10-B9-IL6299-N726-N503_S79
SRR3675715				no	582418	1121858	51.92	PRJNA325371	SRP076678	SAMN05256353	SRS1508412	SRX1850969	SRA434351	9606	Homo sapiens	ILLUMINA	NextSeq 500	IL6299_N723_N503	PAIRED		RNA-Seq	TRANSCRIPTOMIC	RANDOM PCR	1121858	168278700		2016-06-22	NextSeq 500 sequencing; Single cell RNA-seq of cervical biospy	Single cell transcriptome of human myometrial and cervical tissue during pregnancy	PRJNA325371	IL6299_N723_N503	MYO-APR-1-reindex-DAY-0-C12-B7-IL6299-N723-N503_S77_R2_001.fastq	61298923;61020920;	e93f61a03045056c9ddf51884b7083d4;987bf6d5394f7a9cc2be16cbb1a9b69a;	ftp.sra.ebi.ac.uk/vol1/fastq/SRR367/005/SRR3675715/SRR3675715_1.fastq.gz;ftp.sra.ebi.ac.uk/vol1/fastq/SRR367/005/SRR3675715/SRR3675715_2.fastq.gz;	fasp.sra.ebi.ac.uk:/vol1/fastq/SRR367/005/SRR3675715/SRR3675715_1.fastq.gz;fasp.sra.ebi.ac.uk:/vol1/fastq/SRR367/005/SRR3675715/SRR3675715_2.fastq.gz;	ftp.sra.ebi.ac.uk/vol1/fastq/SRR367/005/SRR3675715/SRR3675715_1.fastq.gz;ftp.sra.ebi.ac.uk/vol1/fastq/SRR367/005/SRR3675715/SRR3675715_2.fastq.gz;						77581213	3e6a5fae73d5b7da717ca7db1a8bf500	ftp.sra.ebi.ac.uk/vol1/srr/SRR367/005/SRR3675715	fasp.sra.ebi.ac.uk/vol1/srr/SRR367/005/SRR3675715			MYO-APR-1-reindex-DAY-0-C12-B7-IL6299-N723-N503_S77
SRR3675716				no	1396165	2284348	61.12	PRJNA325371	SRP076678	SAMN05256354	SRS1508413	SRX1850970	SRA434351	9606	Homo sapiens	ILLUMINA	NextSeq 500	IL6299_N719_N505	PAIRED		RNA-Seq	TRANSCRIPTOMIC	RANDOM PCR	2284348	342652200		2016-06-22	NextSeq 500 sequencing; Single cell RNA-seq of cervical biospy	Single cell transcriptome of human myometrial and cervical tissue during pregnancy	PRJNA325371	IL6299_N719_N505	MYO-APR-1-reindex-DAY-0-C13-C3-IL6299-N719-N505_S85_R2_001.fastq	124336144;124579858;	f09fd99acbed93c09c063fc323ca0cd3;d8f878ee744fef32c79716d1039bfb9a;	ftp.sra.ebi.ac.uk/vol1/fastq/SRR367/006/SRR3675716/SRR3675716_1.fastq.gz;ftp.sra.ebi.ac.uk/vol1/fastq/SRR367/006/SRR3675716/SRR3675716_2.fastq.gz;	fasp.sra.ebi.ac.uk:/vol1/fastq/SRR367/006/SRR3675716/SRR3675716_1.fastq.gz;fasp.sra.ebi.ac.uk:/vol1/fastq/SRR367/006/SRR3675716/SRR3675716_2.fastq.gz;	ftp.sra.ebi.ac.uk/vol1/fastq/SRR367/006/SRR3675716/SRR3675716_1.fastq.gz;ftp.sra.ebi.ac.uk/vol1/fastq/SRR367/006/SRR3675716/SRR3675716_2.fastq.gz;						157451317	44ad1b02366e317d9ab1f9d38c81b5d6	ftp.sra.ebi.ac.uk/vol1/srr/SRR367/006/SRR3675716	fasp.sra.ebi.ac.uk/vol1/srr/SRR367/006/SRR3675716			MYO-APR-1-reindex-DAY-0-C13-C3-IL6299-N719-N505_S85
SRR3675717				no	1377561	2064029	66.74	PRJNA325371	SRP076678	SAMN05256355	SRS1508414	SRX1850971	SRA434351	9606	Homo sapiens	ILLUMINA	NextSeq 500	IL6299_N718_N505	PAIRED		RNA-Seq	TRANSCRIPTOMIC	RANDOM PCR	2064029	309604350		2016-06-22	NextSeq 500 sequencing; Single cell RNA-seq of cervical biospy	Single cell transcriptome of human myometrial and cervical tissue during pregnancy	PRJNA325371	IL6299_N718_N505	MYO-APR-1-reindex-DAY-0-C14-C2-IL6299-N718-N505_S84_R1_001.fastq	113307661;112460712;	81499de3f27fb786b94115eed217950e;7f8cca8db1593a025840e5f4aee94294;	ftp.sra.ebi.ac.uk/vol1/fastq/SRR367/007/SRR3675717/SRR3675717_1.fastq.gz;ftp.sra.ebi.ac.uk/vol1/fastq/SRR367/007/SRR3675717/SRR3675717_2.fastq.gz;	fasp.sra.ebi.ac.uk:/vol1/fastq/SRR367/007/SRR3675717/SRR3675717_1.fastq.gz;fasp.sra.ebi.ac.uk:/vol1/fastq/SRR367/007/SRR3675717/SRR3675717_2.fastq.gz;	ftp.sra.ebi.ac.uk/vol1/fastq/SRR367/007/SRR3675717/SRR3675717_1.fastq.gz;ftp.sra.ebi.ac.uk/vol1/fastq/SRR367/007/SRR3675717/SRR3675717_2.fastq.gz;						142802997	6ef2a5b3203ccd91a8b3e4d0cc1c9aad	ftp.sra.ebi.ac.uk/vol1/srr/SRR367/007/SRR3675717	fasp.sra.ebi.ac.uk/vol1/srr/SRR367/007/SRR3675717			MYO-APR-1-reindex-DAY-0-C14-C2-IL6299-N718-N505_S84
SRR3675718				no	1932958	4083764	47.33	PRJNA325371	SRP076678	SAMN05256185	SRS1508415	SRX1850972	SRA434351	9606	Homo sapiens	ILLUMINA	Illumina HiSeq 3000	IL4560-704-505	PAIRED		RNA-Seq	TRANSCRIPTOMIC	RANDOM PCR	4083764	820836564		2016-06-22	Illumina HiSeq 3000 sequencing; Single cell RNA-seq of cervical biospy	Single cell transcriptome of human myometrial and cervical tissue during pregnancy	PRJNA325371	IL4560-704-505	1L_Cx1_C22_IL4560-704-505_TCCTGAGC-GTAAGGAG_L004_R1_all.fastq	382056703;396079299;	f685a838bc4711ac5847a5b6d9b87518;7762d1b47831801b6defa873237b5a35;	ftp.sra.ebi.ac.uk/vol1/fastq/SRR367/008/SRR3675718/SRR3675718_1.fastq.gz;ftp.sra.ebi.ac.uk/vol1/fastq/SRR367/008/SRR3675718/SRR3675718_2.fastq.gz;	fasp.sra.ebi.ac.uk:/vol1/fastq/SRR367/008/SRR3675718/SRR3675718_1.fastq.gz;fasp.sra.ebi.ac.uk:/vol1/fastq/SRR367/008/SRR3675718/SRR3675718_2.fastq.gz;	ftp.sra.ebi.ac.uk/vol1/fastq/SRR367/008/SRR3675718/SRR3675718_1.fastq.gz;ftp.sra.ebi.ac.uk/vol1/fastq/SRR367/008/SRR3675718/SRR3675718_2.fastq.gz;						601981892	af08a456ee60f83bdc6a73c28ae3d2b3	ftp.sra.ebi.ac.uk/vol1/srr/SRR367/008/SRR3675718	fasp.sra.ebi.ac.uk/vol1/srr/SRR367/008/SRR3675718			1L_Cx1_C22_IL4560-704-505_TCCTGAGC-GTAAGGAG_L004
SRR3675719				no	1490175	2237287	66.61	PRJNA325371	SRP076678	SAMN05256356	SRS1508416	SRX1850973	SRA434351	9606	Homo sapiens	ILLUMINA	NextSeq 500	IL6299_N716_N505	PAIRED		RNA-Seq	TRANSCRIPTOMIC	RANDOM PCR	2237287	335593050		2016-06-22	NextSeq 500 sequencing; Single cell RNA-seq of cervical biospy	Single cell transcriptome of human myometrial and cervical tissue during pregnancy	PRJNA325371	IL6299_N716_N505	MYO-APR-1-reindex-DAY-0-C15-C1-IL6299-N716-N505_S83_R2_001.fastq	121296464;122259202;	8a54028bdc32fa1d6416cd29ebf363ad;52d1e894fa1fef5a73e8d33fcfb8ff94;	ftp.sra.ebi.ac.uk/vol1/fastq/SRR367/009/SRR3675719/SRR3675719_1.fastq.gz;ftp.sra.ebi.ac.uk/vol1/fastq/SRR367/009/SRR3675719/SRR3675719_2.fastq.gz;	fasp.sra.ebi.ac.uk:/vol1/fastq/SRR367/009/SRR3675719/SRR3675719_1.fastq.gz;fasp.sra.ebi.ac.uk:/vol1/fastq/SRR367/009/SRR3675719/SRR3675719_2.fastq.gz;	ftp.sra.ebi.ac.uk/vol1/fastq/SRR367/009/SRR3675719/SRR3675719_1.fastq.gz;ftp.sra.ebi.ac.uk/vol1/fastq/SRR367/009/SRR3675719/SRR3675719_2.fastq.gz;						153914684	cf8c0d10baa33a6c3bb02f0b71dee463	ftp.sra.ebi.ac.uk/vol1/srr/SRR367/009/SRR3675719	fasp.sra.ebi.ac.uk/vol1/srr/SRR367/009/SRR3675719			MYO-APR-1-reindex-DAY-0-C15-C1-IL6299-N716-N505_S83
SRR3675720				no	1414446	2167180	65.27	PRJNA325371	SRP076678	SAMN05256357	SRS1508417	SRX1850974	SRA434351	9606	Homo sapiens	ILLUMINA	NextSeq 500	IL6299_N726_N505	PAIRED		RNA-Seq	TRANSCRIPTOMIC	RANDOM PCR	2167180	325077000		2016-06-22	NextSeq 500 sequencing; Single cell RNA-seq of cervical biospy	Single cell transcriptome of human myometrial and cervical tissue during pregnancy	PRJNA325371	IL6299_N726_N505	MYO-APR-1-reindex-DAY-0-C16-C9-IL6299-N726-N505_S91_R2_001.fastq	118255017;118910608;	04be0e16525108dfa1551572daafb130;1cb8584a0b0cdb8b5b8d39538e5ec246;	ftp.sra.ebi.ac.uk/vol1/fastq/SRR367/000/SRR3675720/SRR3675720_1.fastq.gz;ftp.sra.ebi.ac.uk/vol1/fastq/SRR367/000/SRR3675720/SRR3675720_2.fastq.gz;	fasp.sra.ebi.ac.uk:/vol1/fastq/SRR367/000/SRR3675720/SRR3675720_1.fastq.gz;fasp.sra.ebi.ac.uk:/vol1/fastq/SRR367/000/SRR3675720/SRR3675720_2.fastq.gz;	ftp.sra.ebi.ac.uk/vol1/fastq/SRR367/000/SRR3675720/SRR3675720_1.fastq.gz;ftp.sra.ebi.ac.uk/vol1/fastq/SRR367/000/SRR3675720/SRR3675720_2.fastq.gz;						150026793	79da1d5fb2d8ad9ff0a974f34c9bd52c	ftp.sra.ebi.ac.uk/vol1/srr/SRR367/000/SRR3675720	fasp.sra.ebi.ac.uk/vol1/srr/SRR367/000/SRR3675720			MYO-APR-1-reindex-DAY-0-C16-C9-IL6299-N726-N505_S91
SRR3675721				no	1455414	2302212	63.22	PRJNA325371	SRP076678	SAMN05256358	SRS1508418	SRX1850975	SRA434351	9606	Homo sapiens	ILLUMINA	NextSeq 500	IL6299_N724_N505	PAIRED		RNA-Seq	TRANSCRIPTOMIC	RANDOM PCR	2302212	345331800		2016-06-22	NextSeq 500 sequencing; Single cell RNA-seq of cervical biospy	Single cell transcriptome of human myometrial and cervical tissue during pregnancy	PRJNA325371	IL6299_N724_N505	MYO-APR-1-reindex-DAY-0-C17-C8-IL6299-N724-N505_S90_R1_001.fastq	125726311;124937737;	4ffcf83f69a9203e8036a89ce9761fd7;bfbc795180f68420374228517cfd38d4;	ftp.sra.ebi.ac.uk/vol1/fastq/SRR367/001/SRR3675721/SRR3675721_1.fastq.gz;ftp.sra.ebi.ac.uk/vol1/fastq/SRR367/001/SRR3675721/SRR3675721_2.fastq.gz;	fasp.sra.ebi.ac.uk:/vol1/fastq/SRR367/001/SRR3675721/SRR3675721_1.fastq.gz;fasp.sra.ebi.ac.uk:/vol1/fastq/SRR367/001/SRR3675721/SRR3675721_2.fastq.gz;	ftp.sra.ebi.ac.uk/vol1/fastq/SRR367/001/SRR3675721/SRR3675721_1.fastq.gz;ftp.sra.ebi.ac.uk/vol1/fastq/SRR367/001/SRR3675721/SRR3675721_2.fastq.gz;						158451967	47c8b74b0d4acac0853bd4619777a791	ftp.sra.ebi.ac.uk/vol1/srr/SRR367/001/SRR3675721	fasp.sra.ebi.ac.uk/vol1/srr/SRR367/001/SRR3675721			MYO-APR-1-reindex-DAY-0-C17-C8-IL6299-N724-N505_S90
SRR3675722				no	1738000	2284976	76.06	PRJNA325371	SRP076678	SAMN05256359	SRS1508419	SRX1850976	SRA434351	9606	Homo sapiens	ILLUMINA	NextSeq 500	IL6299_N723_N505	PAIRED		RNA-Seq	TRANSCRIPTOMIC	RANDOM PCR	2284976	342746400		2016-06-22	NextSeq 500 sequencing; Single cell RNA-seq of cervical biospy	Single cell transcriptome of human myometrial and cervical tissue during pregnancy	PRJNA325371	IL6299_N723_N505	MYO-APR-1-reindex-DAY-0-C18-C7-IL6299-N723-N505_S89_R1_001.fastq	124849676;124219914;	b1a8a5f0af994c5af886230f1e0aed5b;ea4b7e47428390eedd3178cccd4d41ea;	ftp.sra.ebi.ac.uk/vol1/fastq/SRR367/002/SRR3675722/SRR3675722_1.fastq.gz;ftp.sra.ebi.ac.uk/vol1/fastq/SRR367/002/SRR3675722/SRR3675722_2.fastq.gz;	fasp.sra.ebi.ac.uk:/vol1/fastq/SRR367/002/SRR3675722/SRR3675722_1.fastq.gz;fasp.sra.ebi.ac.uk:/vol1/fastq/SRR367/002/SRR3675722/SRR3675722_2.fastq.gz;	ftp.sra.ebi.ac.uk/vol1/fastq/SRR367/002/SRR3675722/SRR3675722_1.fastq.gz;ftp.sra.ebi.ac.uk/vol1/fastq/SRR367/002/SRR3675722/SRR3675722_2.fastq.gz;						157395126	b05d917dbb5e03924299457da57e19b9	ftp.sra.ebi.ac.uk/vol1/srr/SRR367/002/SRR3675722	fasp.sra.ebi.ac.uk/vol1/srr/SRR367/002/SRR3675722			MYO-APR-1-reindex-DAY-0-C18-C7-IL6299-N723-N505_S89
SRR3675723				no	1202312	1934042	62.17	PRJNA325371	SRP076678	SAMN05256360	SRS1508420	SRX1850977	SRA434351	9606	Homo sapiens	ILLUMINA	NextSeq 500	IL6299_N719_N506	PAIRED		RNA-Seq	TRANSCRIPTOMIC	RANDOM PCR	1934042	290106300		2016-06-22	NextSeq 500 sequencing; Single cell RNA-seq of cervical biospy	Single cell transcriptome of human myometrial and cervical tissue during pregnancy	PRJNA325371	IL6299_N719_N506	MYO-APR-1-reindex-DAY-0-C19-D3-IL6299-N719-N506_S97_R2_001.fastq	105622631;104788003;	3f3f760ec743f28beb03bfa140c02515;28453aaef9016b6431922dd8566a9624;	ftp.sra.ebi.ac.uk/vol1/fastq/SRR367/003/SRR3675723/SRR3675723_1.fastq.gz;ftp.sra.ebi.ac.uk/vol1/fastq/SRR367/003/SRR3675723/SRR3675723_2.fastq.gz;	fasp.sra.ebi.ac.uk:/vol1/fastq/SRR367/003/SRR3675723/SRR3675723_1.fastq.gz;fasp.sra.ebi.ac.uk:/vol1/fastq/SRR367/003/SRR3675723/SRR3675723_2.fastq.gz;	ftp.sra.ebi.ac.uk/vol1/fastq/SRR367/003/SRR3675723/SRR3675723_1.fastq.gz;ftp.sra.ebi.ac.uk/vol1/fastq/SRR367/003/SRR3675723/SRR3675723_2.fastq.gz;						133003677	c6eec1c7282b2f22a6787ba935c604cc	ftp.sra.ebi.ac.uk/vol1/srr/SRR367/003/SRR3675723	fasp.sra.ebi.ac.uk/vol1/srr/SRR367/003/SRR3675723			MYO-APR-1-reindex-DAY-0-C19-D3-IL6299-N719-N506_S97
SRR3675724				no	1656777	2235031	74.13	PRJNA325371	SRP076678	SAMN05256361	SRS1508421	SRX1850978	SRA434351	9606	Homo sapiens	ILLUMINA	NextSeq 500	IL6299_N718_N506	PAIRED		RNA-Seq	TRANSCRIPTOMIC	RANDOM PCR	2235031	335254650		2016-06-22	NextSeq 500 sequencing; Single cell RNA-seq of cervical biospy	Single cell transcriptome of human myometrial and cervical tissue during pregnancy	PRJNA325371	IL6299_N718_N506	MYO-APR-1-reindex-DAY-0-C20-D2-IL6299-N718-N506_S96_R2_001.fastq	121530892;121381487;	31d0000b6b95f78ac70397ea280c57d6;b1b70c1e4509b97021956e00e474ec87;	ftp.sra.ebi.ac.uk/vol1/fastq/SRR367/004/SRR3675724/SRR3675724_1.fastq.gz;ftp.sra.ebi.ac.uk/vol1/fastq/SRR367/004/SRR3675724/SRR3675724_2.fastq.gz;	fasp.sra.ebi.ac.uk:/vol1/fastq/SRR367/004/SRR3675724/SRR3675724_1.fastq.gz;fasp.sra.ebi.ac.uk:/vol1/fastq/SRR367/004/SRR3675724/SRR3675724_2.fastq.gz;	ftp.sra.ebi.ac.uk/vol1/fastq/SRR367/004/SRR3675724/SRR3675724_1.fastq.gz;ftp.sra.ebi.ac.uk/vol1/fastq/SRR367/004/SRR3675724/SRR3675724_2.fastq.gz;						153300959	8877e85487b70c5906f45704c7767e22	ftp.sra.ebi.ac.uk/vol1/srr/SRR367/004/SRR3675724	fasp.sra.ebi.ac.uk/vol1/srr/SRR367/004/SRR3675724			MYO-APR-1-reindex-DAY-0-C20-D2-IL6299-N718-N506_S96
SRR3675725				no	389532	2368569	16.45	PRJNA325371	SRP076678	SAMN05256362	SRS1508422	SRX1850979	SRA434351	9606	Homo sapiens	ILLUMINA	NextSeq 500	IL6299_N716_N506	PAIRED		RNA-Seq	TRANSCRIPTOMIC	RANDOM PCR	2368569	355285350		2016-06-22	NextSeq 500 sequencing; Single cell RNA-seq of cervical biospy	Single cell transcriptome of human myometrial and cervical tissue during pregnancy	PRJNA325371	IL6299_N716_N506	MYO-APR-1-reindex-DAY-0-C21-D1-IL6299-N716-N506_S95_R2_001.fastq	112301728;113043068;	7b4e4f8806b23bce72f08cf907a34e08;dea2770ed5b9fd5c4fd82a515351c374;	ftp.sra.ebi.ac.uk/vol1/fastq/SRR367/005/SRR3675725/SRR3675725_1.fastq.gz;ftp.sra.ebi.ac.uk/vol1/fastq/SRR367/005/SRR3675725/SRR3675725_2.fastq.gz;	fasp.sra.ebi.ac.uk:/vol1/fastq/SRR367/005/SRR3675725/SRR3675725_1.fastq.gz;fasp.sra.ebi.ac.uk:/vol1/fastq/SRR367/005/SRR3675725/SRR3675725_2.fastq.gz;	ftp.sra.ebi.ac.uk/vol1/fastq/SRR367/005/SRR3675725/SRR3675725_1.fastq.gz;ftp.sra.ebi.ac.uk/vol1/fastq/SRR367/005/SRR3675725/SRR3675725_2.fastq.gz;						161018586	955e581aa6419304bacaacaaf91b7544	ftp.sra.ebi.ac.uk/vol1/srr/SRR367/005/SRR3675725	fasp.sra.ebi.ac.uk/vol1/srr/SRR367/005/SRR3675725			MYO-APR-1-reindex-DAY-0-C21-D1-IL6299-N716-N506_S95
SRR3675726				no	1833265	2710250	67.64	PRJNA325371	SRP076678	SAMN05256363	SRS1508423	SRX1850980	SRA434351	9606	Homo sapiens	ILLUMINA	NextSeq 500	IL6299_N726_N506	PAIRED		RNA-Seq	TRANSCRIPTOMIC	RANDOM PCR	2710250	406537500		2016-06-22	NextSeq 500 sequencing; Single cell RNA-seq of cervical biospy	Single cell transcriptome of human myometrial and cervical tissue during pregnancy	PRJNA325371	IL6299_N726_N506	MYO-APR-1-reindex-DAY-0-C22-D9-IL6299-N726-N506_S103_R1_001.fastq	146899484;147444998;	d46d757f0cae02e63958f0588eccc5ed;733092680ea10172cdaad65e4f9e2d11;	ftp.sra.ebi.ac.uk/vol1/fastq/SRR367/006/SRR3675726/SRR3675726_1.fastq.gz;ftp.sra.ebi.ac.uk/vol1/fastq/SRR367/006/SRR3675726/SRR3675726_2.fastq.gz;	fasp.sra.ebi.ac.uk:/vol1/fastq/SRR367/006/SRR3675726/SRR3675726_1.fastq.gz;fasp.sra.ebi.ac.uk:/vol1/fastq/SRR367/006/SRR3675726/SRR3675726_2.fastq.gz;	ftp.sra.ebi.ac.uk/vol1/fastq/SRR367/006/SRR3675726/SRR3675726_1.fastq.gz;ftp.sra.ebi.ac.uk/vol1/fastq/SRR367/006/SRR3675726/SRR3675726_2.fastq.gz;						185658400	a1f2d0fb3168231f901298df486bec73	ftp.sra.ebi.ac.uk/vol1/srr/SRR367/006/SRR3675726	fasp.sra.ebi.ac.uk/vol1/srr/SRR367/006/SRR3675726			MYO-APR-1-reindex-DAY-0-C22-D9-IL6299-N726-N506_S103
SRR3675727				no	583037	2270017	25.68	PRJNA325371	SRP076678	SAMN05256364	SRS1508425	SRX1850982	SRA434351	9606	Homo sapiens	ILLUMINA	NextSeq 500	IL6299_N724_N506	PAIRED		RNA-Seq	TRANSCRIPTOMIC	RANDOM PCR	2270017	340502550		2016-06-22	NextSeq 500 sequencing; Single cell RNA-seq of cervical biospy	Single cell transcriptome of human myometrial and cervical tissue during pregnancy	PRJNA325371	IL6299_N724_N506	MYO-APR-1-reindex-DAY-0-C23-D8-IL6299-N724-N506_S102_R2_001.fastq	110641992;110645996;	c96b742717a3f817af978476c7a4f181;aced5a4ec896798f1726192992c2e610;	ftp.sra.ebi.ac.uk/vol1/fastq/SRR367/007/SRR3675727/SRR3675727_1.fastq.gz;ftp.sra.ebi.ac.uk/vol1/fastq/SRR367/007/SRR3675727/SRR3675727_2.fastq.gz;	fasp.sra.ebi.ac.uk:/vol1/fastq/SRR367/007/SRR3675727/SRR3675727_1.fastq.gz;fasp.sra.ebi.ac.uk:/vol1/fastq/SRR367/007/SRR3675727/SRR3675727_2.fastq.gz;	ftp.sra.ebi.ac.uk/vol1/fastq/SRR367/007/SRR3675727/SRR3675727_1.fastq.gz;ftp.sra.ebi.ac.uk/vol1/fastq/SRR367/007/SRR3675727/SRR3675727_2.fastq.gz;						155067602	9db53bdeab960bcba617a5ce27672389	ftp.sra.ebi.ac.uk/vol1/srr/SRR367/007/SRR3675727	fasp.sra.ebi.ac.uk/vol1/srr/SRR367/007/SRR3675727			MYO-APR-1-reindex-DAY-0-C23-D8-IL6299-N724-N506_S102
SRR3675728				no	1303403	1785899	72.98	PRJNA325371	SRP076678	SAMN05256365	SRS1508426	SRX1850983	SRA434351	9606	Homo sapiens	ILLUMINA	NextSeq 500	IL6299_N723_N506	PAIRED		RNA-Seq	TRANSCRIPTOMIC	RANDOM PCR	1785899	267884850		2016-06-22	NextSeq 500 sequencing; Single cell RNA-seq of cervical biospy	Single cell transcriptome of human myometrial and cervical tissue during pregnancy	PRJNA325371	IL6299_N723_N506	MYO-APR-1-reindex-DAY-0-C24-D7-IL6299-N723-N506_S101_R1_001.fastq	96942026;98085641;	caa4f87c42823c60c47686d747c6e867;53e03368113f27a744d8a29bb4e4ec1a;	ftp.sra.ebi.ac.uk/vol1/fastq/SRR367/008/SRR3675728/SRR3675728_1.fastq.gz;ftp.sra.ebi.ac.uk/vol1/fastq/SRR367/008/SRR3675728/SRR3675728_2.fastq.gz;	fasp.sra.ebi.ac.uk:/vol1/fastq/SRR367/008/SRR3675728/SRR3675728_1.fastq.gz;fasp.sra.ebi.ac.uk:/vol1/fastq/SRR367/008/SRR3675728/SRR3675728_2.fastq.gz;	ftp.sra.ebi.ac.uk/vol1/fastq/SRR367/008/SRR3675728/SRR3675728_1.fastq.gz;ftp.sra.ebi.ac.uk/vol1/fastq/SRR367/008/SRR3675728/SRR3675728_2.fastq.gz;						123361154	53d7ba62b8d6649cc5d1f8b9df893c99	ftp.sra.ebi.ac.uk/vol1/srr/SRR367/008/SRR3675728	fasp.sra.ebi.ac.uk/vol1/srr/SRR367/008/SRR3675728			MYO-APR-1-reindex-DAY-0-C24-D7-IL6299-N723-N506_S101
SRR3675729				no	1241093	3286445	37.76	PRJNA325371	SRP076678	SAMN05256168	SRS1508427	SRX1850984	SRA434351	9606	Homo sapiens	ILLUMINA	Illumina HiSeq 3000	IL4560-704-508	PAIRED		RNA-Seq	TRANSCRIPTOMIC	RANDOM PCR	3286445	660575445		2016-06-22	Illumina HiSeq 3000 sequencing; Single cell RNA-seq of cervical biospy	Single cell transcriptome of human myometrial and cervical tissue during pregnancy	PRJNA325371	IL4560-704-508	1_Cx1_C52_IL4560-704-508_TCCTGAGC-CTAAGCCT_L004_R1_001.fastq.gz	303332257;310887379;	8535a94c01ac3ac471e00a999f4281c6;13360db9fb4742219fe73a8dea8ab5a7;	ftp.sra.ebi.ac.uk/vol1/fastq/SRR367/009/SRR3675729/SRR3675729_1.fastq.gz;ftp.sra.ebi.ac.uk/vol1/fastq/SRR367/009/SRR3675729/SRR3675729_2.fastq.gz;	fasp.sra.ebi.ac.uk:/vol1/fastq/SRR367/009/SRR3675729/SRR3675729_1.fastq.gz;fasp.sra.ebi.ac.uk:/vol1/fastq/SRR367/009/SRR3675729/SRR3675729_2.fastq.gz;	ftp.sra.ebi.ac.uk/vol1/fastq/SRR367/009/SRR3675729/SRR3675729_1.fastq.gz;ftp.sra.ebi.ac.uk/vol1/fastq/SRR367/009/SRR3675729/SRR3675729_2.fastq.gz;						478786808	f98e53296acb569c69f5f0a827df381e	ftp.sra.ebi.ac.uk/vol1/srr/SRR367/009/SRR3675729	fasp.sra.ebi.ac.uk/vol1/srr/SRR367/009/SRR3675729			1_Cx1_C52_IL4560-704-508_TCCTGAGC-CTAAGCCT_L004
SRR3675730				no	2960694	5823990	50.84	PRJNA325371	SRP076678	SAMN05256186	SRS1508428	SRX1850985	SRA434351	9606	Homo sapiens	ILLUMINA	Illumina HiSeq 3000	IL4560-703-505	PAIRED		RNA-Seq	TRANSCRIPTOMIC	RANDOM PCR	5823990	1170621990		2016-06-22	Illumina HiSeq 3000 sequencing; Single cell RNA-seq of cervical biospy	Single cell transcriptome of human myometrial and cervical tissue during pregnancy	PRJNA325371	IL4560-703-505	1L_Cx1_C24_IL4560-703-505_AGGCAGAA-GTAAGGAG_L004_R2_all.fastq	563683447;529405617;	0a3499db4ce92efc845f3fd11f1df961;dec22f4dd92ccd4d665797802b92fc25;	ftp.sra.ebi.ac.uk/vol1/fastq/SRR367/000/SRR3675730/SRR3675730_1.fastq.gz;ftp.sra.ebi.ac.uk/vol1/fastq/SRR367/000/SRR3675730/SRR3675730_2.fastq.gz;	fasp.sra.ebi.ac.uk:/vol1/fastq/SRR367/000/SRR3675730/SRR3675730_1.fastq.gz;fasp.sra.ebi.ac.uk:/vol1/fastq/SRR367/000/SRR3675730/SRR3675730_2.fastq.gz;	ftp.sra.ebi.ac.uk/vol1/fastq/SRR367/000/SRR3675730/SRR3675730_1.fastq.gz;ftp.sra.ebi.ac.uk/vol1/fastq/SRR367/000/SRR3675730/SRR3675730_2.fastq.gz;						853007642	3f9df64b265028c4dda83449d7c750f4	ftp.sra.ebi.ac.uk/vol1/srr/SRR367/000/SRR3675730	fasp.sra.ebi.ac.uk/vol1/srr/SRR367/000/SRR3675730			1L_Cx1_C24_IL4560-703-505_AGGCAGAA-GTAAGGAG_L004
SRR3675731				no	2263076	2935488	77.09	PRJNA325371	SRP076678	SAMN05256366	SRS1508429	SRX1850986	SRA434351	9606	Homo sapiens	ILLUMINA	NextSeq 500	IL6299_N716_N507	PAIRED		RNA-Seq	TRANSCRIPTOMIC	RANDOM PCR	2935488	440323200		2016-06-22	NextSeq 500 sequencing; Single cell RNA-seq of cervical biospy	Single cell transcriptome of human myometrial and cervical tissue during pregnancy	PRJNA325371	IL6299_N716_N507	MYO-APR-1-reindex-DAY-0-C25-E1-IL6299-N716-N507_S107_R1_001.fastq	156728244;157026595;	17815ca7b004c489e3ea110c53970837;b56fa55896db98202b0c61beee3c5448;	ftp.sra.ebi.ac.uk/vol1/fastq/SRR367/001/SRR3675731/SRR3675731_1.fastq.gz;ftp.sra.ebi.ac.uk/vol1/fastq/SRR367/001/SRR3675731/SRR3675731_2.fastq.gz;	fasp.sra.ebi.ac.uk:/vol1/fastq/SRR367/001/SRR3675731/SRR3675731_1.fastq.gz;fasp.sra.ebi.ac.uk:/vol1/fastq/SRR367/001/SRR3675731/SRR3675731_2.fastq.gz;	ftp.sra.ebi.ac.uk/vol1/fastq/SRR367/001/SRR3675731/SRR3675731_1.fastq.gz;ftp.sra.ebi.ac.uk/vol1/fastq/SRR367/001/SRR3675731/SRR3675731_2.fastq.gz;						197957633	c584d33341e31affcb9bb01843b4262d	ftp.sra.ebi.ac.uk/vol1/srr/SRR367/001/SRR3675731	fasp.sra.ebi.ac.uk/vol1/srr/SRR367/001/SRR3675731			MYO-APR-1-reindex-DAY-0-C25-E1-IL6299-N716-N507_S107
SRR3675732				no	1790300	2561348	69.9	PRJNA325371	SRP076678	SAMN05256367	SRS1508430	SRX1850987	SRA434351	9606	Homo sapiens	ILLUMINA	NextSeq 500	IL6299_N718_N507	PAIRED		RNA-Seq	TRANSCRIPTOMIC	RANDOM PCR	2561348	384202200		2016-06-22	NextSeq 500 sequencing; Single cell RNA-seq of cervical biospy	Single cell transcriptome of human myometrial and cervical tissue during pregnancy	PRJNA325371	IL6299_N718_N507	MYO-APR-1-reindex-DAY-0-C26-E2-IL6299-N718-N507_S108_R1_001.fastq	137827490;138072170;	9b08a88715c7294479d5910fce63a94c;351ea8d6b80e0549862e0976668cfab3;	ftp.sra.ebi.ac.uk/vol1/fastq/SRR367/002/SRR3675732/SRR3675732_1.fastq.gz;ftp.sra.ebi.ac.uk/vol1/fastq/SRR367/002/SRR3675732/SRR3675732_2.fastq.gz;	fasp.sra.ebi.ac.uk:/vol1/fastq/SRR367/002/SRR3675732/SRR3675732_1.fastq.gz;fasp.sra.ebi.ac.uk:/vol1/fastq/SRR367/002/SRR3675732/SRR3675732_2.fastq.gz;	ftp.sra.ebi.ac.uk/vol1/fastq/SRR367/002/SRR3675732/SRR3675732_1.fastq.gz;ftp.sra.ebi.ac.uk/vol1/fastq/SRR367/002/SRR3675732/SRR3675732_2.fastq.gz;						173955591	bfe98ccbcc2151f061225e483b400fbd	ftp.sra.ebi.ac.uk/vol1/srr/SRR367/002/SRR3675732	fasp.sra.ebi.ac.uk/vol1/srr/SRR367/002/SRR3675732			MYO-APR-1-reindex-DAY-0-C26-E2-IL6299-N718-N507_S108
SRR3675733				no	1419141	2329189	60.93	PRJNA325371	SRP076678	SAMN05256368	SRS1508431	SRX1850988	SRA434351	9606	Homo sapiens	ILLUMINA	NextSeq 500	IL6299_N719_N507	PAIRED		RNA-Seq	TRANSCRIPTOMIC	RANDOM PCR	2329189	349378350		2016-06-22	NextSeq 500 sequencing; Single cell RNA-seq of cervical biospy	Single cell transcriptome of human myometrial and cervical tissue during pregnancy	PRJNA325371	IL6299_N719_N507	MYO-APR-1-reindex-DAY-0-C27-E3-IL6299-N719-N507_S109_R2_001.fastq	125915645;124995040;	631a4cdd8683457a4b847323424b6cb7;05b3a17426c1ae3cfe12b69862087503;	ftp.sra.ebi.ac.uk/vol1/fastq/SRR367/003/SRR3675733/SRR3675733_1.fastq.gz;ftp.sra.ebi.ac.uk/vol1/fastq/SRR367/003/SRR3675733/SRR3675733_2.fastq.gz;	fasp.sra.ebi.ac.uk:/vol1/fastq/SRR367/003/SRR3675733/SRR3675733_1.fastq.gz;fasp.sra.ebi.ac.uk:/vol1/fastq/SRR367/003/SRR3675733/SRR3675733_2.fastq.gz;	ftp.sra.ebi.ac.uk/vol1/fastq/SRR367/003/SRR3675733/SRR3675733_1.fastq.gz;ftp.sra.ebi.ac.uk/vol1/fastq/SRR367/003/SRR3675733/SRR3675733_2.fastq.gz;						158292328	c54db38d763e4acbcb9073aa9c7d8e5b	ftp.sra.ebi.ac.uk/vol1/srr/SRR367/003/SRR3675733	fasp.sra.ebi.ac.uk/vol1/srr/SRR367/003/SRR3675733			MYO-APR-1-reindex-DAY-0-C27-E3-IL6299-N719-N507_S109
SRR3675734				no	1531155	2664955	57.46	PRJNA325371	SRP076678	SAMN05256369	SRS1508432	SRX1850989	SRA434351	9606	Homo sapiens	ILLUMINA	NextSeq 500	IL6299_N723_N507	PAIRED		RNA-Seq	TRANSCRIPTOMIC	RANDOM PCR	2664955	399743250		2016-06-22	NextSeq 500 sequencing; Single cell RNA-seq of cervical biospy	Single cell transcriptome of human myometrial and cervical tissue during pregnancy	PRJNA325371	IL6299_N723_N507	MYO-APR-1-reindex-DAY-0-C28-E7-IL6299-N723-N507_S112_R1_001.fastq	143079008;143536531;	0b11b0dabdcb265b028621b8c7afa833;e972853bc460cea6487d25d7f85ce92a;	ftp.sra.ebi.ac.uk/vol1/fastq/SRR367/004/SRR3675734/SRR3675734_1.fastq.gz;ftp.sra.ebi.ac.uk/vol1/fastq/SRR367/004/SRR3675734/SRR3675734_2.fastq.gz;	fasp.sra.ebi.ac.uk:/vol1/fastq/SRR367/004/SRR3675734/SRR3675734_1.fastq.gz;fasp.sra.ebi.ac.uk:/vol1/fastq/SRR367/004/SRR3675734/SRR3675734_2.fastq.gz;	ftp.sra.ebi.ac.uk/vol1/fastq/SRR367/004/SRR3675734/SRR3675734_1.fastq.gz;ftp.sra.ebi.ac.uk/vol1/fastq/SRR367/004/SRR3675734/SRR3675734_2.fastq.gz;						180837848	6567f46e0e63ebe453df82958b169942	ftp.sra.ebi.ac.uk/vol1/srr/SRR367/004/SRR3675734	fasp.sra.ebi.ac.uk/vol1/srr/SRR367/004/SRR3675734			MYO-APR-1-reindex-DAY-0-C28-E7-IL6299-N723-N507_S112
SRR3675736				no	1279145	2230051	57.36	PRJNA325371	SRP076678	SAMN05256370	SRS1508433	SRX1850990	SRA434351	9606	Homo sapiens	ILLUMINA	NextSeq 500	IL6299_N724_N507	PAIRED		RNA-Seq	TRANSCRIPTOMIC	RANDOM PCR	2230051	334507650		2016-06-22	NextSeq 500 sequencing; Single cell RNA-seq of cervical biospy	Single cell transcriptome of human myometrial and cervical tissue during pregnancy	PRJNA325371	IL6299_N724_N507	MYO-APR-1-reindex-DAY-0-C29-E8-IL6299-N724-N507_S113_R1_001.fastq	119796623;120857413;	e97819b2b4a214789772723ba71cddec;5dae5e0f8852b9c1b2091e17a28184d6;	ftp.sra.ebi.ac.uk/vol1/fastq/SRR367/006/SRR3675736/SRR3675736_1.fastq.gz;ftp.sra.ebi.ac.uk/vol1/fastq/SRR367/006/SRR3675736/SRR3675736_2.fastq.gz;	fasp.sra.ebi.ac.uk:/vol1/fastq/SRR367/006/SRR3675736/SRR3675736_1.fastq.gz;fasp.sra.ebi.ac.uk:/vol1/fastq/SRR367/006/SRR3675736/SRR3675736_2.fastq.gz;	ftp.sra.ebi.ac.uk/vol1/fastq/SRR367/006/SRR3675736/SRR3675736_1.fastq.gz;ftp.sra.ebi.ac.uk/vol1/fastq/SRR367/006/SRR3675736/SRR3675736_2.fastq.gz;						151894221	ca482714a9bc3d5b10674de65881fd3e	ftp.sra.ebi.ac.uk/vol1/srr/SRR367/006/SRR3675736	fasp.sra.ebi.ac.uk/vol1/srr/SRR367/006/SRR3675736			MYO-APR-1-reindex-DAY-0-C29-E8-IL6299-N724-N507_S113
SRR3675737				no	2020262	3089319	65.4	PRJNA325371	SRP076678	SAMN05256371	SRS1508434	SRX1850991	SRA434351	9606	Homo sapiens	ILLUMINA	NextSeq 500	IL6299_N726_N507	PAIRED		RNA-Seq	TRANSCRIPTOMIC	RANDOM PCR	3089319	463397850		2016-06-22	NextSeq 500 sequencing; Single cell RNA-seq of cervical biospy	Single cell transcriptome of human myometrial and cervical tissue during pregnancy	PRJNA325371	IL6299_N726_N507	MYO-APR-1-reindex-DAY-0-C30-E9-IL6299-N726-N507_S114_R1_001.fastq	165549662;165845429;	b84da01967f226342b095b697a8cd5c4;3403d08b9190fe860b2bfd47c202a075;	ftp.sra.ebi.ac.uk/vol1/fastq/SRR367/007/SRR3675737/SRR3675737_1.fastq.gz;ftp.sra.ebi.ac.uk/vol1/fastq/SRR367/007/SRR3675737/SRR3675737_2.fastq.gz;	fasp.sra.ebi.ac.uk:/vol1/fastq/SRR367/007/SRR3675737/SRR3675737_1.fastq.gz;fasp.sra.ebi.ac.uk:/vol1/fastq/SRR367/007/SRR3675737/SRR3675737_2.fastq.gz;	ftp.sra.ebi.ac.uk/vol1/fastq/SRR367/007/SRR3675737/SRR3675737_1.fastq.gz;ftp.sra.ebi.ac.uk/vol1/fastq/SRR367/007/SRR3675737/SRR3675737_2.fastq.gz;						208880245	00ea42cae9a004923982026ed2fdbf28	ftp.sra.ebi.ac.uk/vol1/srr/SRR367/007/SRR3675737	fasp.sra.ebi.ac.uk/vol1/srr/SRR367/007/SRR3675737			MYO-APR-1-reindex-DAY-0-C30-E9-IL6299-N726-N507_S114
SRR3675738				no	1366556	2227152	61.36	PRJNA325371	SRP076678	SAMN05256372	SRS1508435	SRX1850992	SRA434351	9606	Homo sapiens	ILLUMINA	NextSeq 500	IL6299_N716_N508	PAIRED		RNA-Seq	TRANSCRIPTOMIC	RANDOM PCR	2227152	334072800		2016-06-22	NextSeq 500 sequencing; Single cell RNA-seq of cervical biospy	Single cell transcriptome of human myometrial and cervical tissue during pregnancy	PRJNA325371	IL6299_N716_N508	MYO-APR-1-reindex-DAY-0-C31-F1-IL6299-N716-N508_S118_R2_001.fastq	120180303;120622214;	c363b89818c1cee4f90cb7ec87ceff22;3092f050cc38c71520237b5c336dee47;	ftp.sra.ebi.ac.uk/vol1/fastq/SRR367/008/SRR3675738/SRR3675738_1.fastq.gz;ftp.sra.ebi.ac.uk/vol1/fastq/SRR367/008/SRR3675738/SRR3675738_2.fastq.gz;	fasp.sra.ebi.ac.uk:/vol1/fastq/SRR367/008/SRR3675738/SRR3675738_1.fastq.gz;fasp.sra.ebi.ac.uk:/vol1/fastq/SRR367/008/SRR3675738/SRR3675738_2.fastq.gz;	ftp.sra.ebi.ac.uk/vol1/fastq/SRR367/008/SRR3675738/SRR3675738_1.fastq.gz;ftp.sra.ebi.ac.uk/vol1/fastq/SRR367/008/SRR3675738/SRR3675738_2.fastq.gz;						152140695	deb26f16417f954bd5de1ab074dafd33	ftp.sra.ebi.ac.uk/vol1/srr/SRR367/008/SRR3675738	fasp.sra.ebi.ac.uk/vol1/srr/SRR367/008/SRR3675738			MYO-APR-1-reindex-DAY-0-C31-F1-IL6299-N716-N508_S118
SRR3675739				no	1153962	2181280	52.9	PRJNA325371	SRP076678	SAMN05256373	SRS1508436	SRX1850993	SRA434351	9606	Homo sapiens	ILLUMINA	NextSeq 500	IL6299_N718_N508	PAIRED		RNA-Seq	TRANSCRIPTOMIC	RANDOM PCR	2181280	327192000		2016-06-22	NextSeq 500 sequencing; Single cell RNA-seq of cervical biospy	Single cell transcriptome of human myometrial and cervical tissue during pregnancy	PRJNA325371	IL6299_N718_N508	MYO-APR-1-reindex-DAY-0-C32-F2-IL6299-N718-N508_S119_R1_001.fastq	118490680;117692839;	faf6a5e502fcfe6a8fef543b5a0ec359;4e08392d78fa3d058275151823e618db;	ftp.sra.ebi.ac.uk/vol1/fastq/SRR367/009/SRR3675739/SRR3675739_1.fastq.gz;ftp.sra.ebi.ac.uk/vol1/fastq/SRR367/009/SRR3675739/SRR3675739_2.fastq.gz;	fasp.sra.ebi.ac.uk:/vol1/fastq/SRR367/009/SRR3675739/SRR3675739_1.fastq.gz;fasp.sra.ebi.ac.uk:/vol1/fastq/SRR367/009/SRR3675739/SRR3675739_2.fastq.gz;	ftp.sra.ebi.ac.uk/vol1/fastq/SRR367/009/SRR3675739/SRR3675739_1.fastq.gz;ftp.sra.ebi.ac.uk/vol1/fastq/SRR367/009/SRR3675739/SRR3675739_2.fastq.gz;						149370873	d20ecfdc4a00b5232e69940346b0ef89	ftp.sra.ebi.ac.uk/vol1/srr/SRR367/009/SRR3675739	fasp.sra.ebi.ac.uk/vol1/srr/SRR367/009/SRR3675739			MYO-APR-1-reindex-DAY-0-C32-F2-IL6299-N718-N508_S119
SRR3675740				no	707306	1172696	60.31	PRJNA325371	SRP076678	SAMN05256374	SRS1508437	SRX1850994	SRA434351	9606	Homo sapiens	ILLUMINA	NextSeq 500	IL6299_N719_N508	PAIRED		RNA-Seq	TRANSCRIPTOMIC	RANDOM PCR	1172696	175904400		2016-06-22	NextSeq 500 sequencing; Single cell RNA-seq of cervical biospy	Single cell transcriptome of human myometrial and cervical tissue during pregnancy	PRJNA325371	IL6299_N719_N508	MYO-APR-1-reindex-DAY-0-C33-F3-IL6299-N719-N508_S120_R2_001.fastq	64000021;63664787;	e603ea5b4bfba5271483b66e48668d2d;1566801e155949012e266fde43b19b74;	ftp.sra.ebi.ac.uk/vol1/fastq/SRR367/000/SRR3675740/SRR3675740_1.fastq.gz;ftp.sra.ebi.ac.uk/vol1/fastq/SRR367/000/SRR3675740/SRR3675740_2.fastq.gz;	fasp.sra.ebi.ac.uk:/vol1/fastq/SRR367/000/SRR3675740/SRR3675740_1.fastq.gz;fasp.sra.ebi.ac.uk:/vol1/fastq/SRR367/000/SRR3675740/SRR3675740_2.fastq.gz;	ftp.sra.ebi.ac.uk/vol1/fastq/SRR367/000/SRR3675740/SRR3675740_1.fastq.gz;ftp.sra.ebi.ac.uk/vol1/fastq/SRR367/000/SRR3675740/SRR3675740_2.fastq.gz;						81026671	6744a79584bf6bc1abda034c42904d93	ftp.sra.ebi.ac.uk/vol1/srr/SRR367/000/SRR3675740	fasp.sra.ebi.ac.uk/vol1/srr/SRR367/000/SRR3675740			MYO-APR-1-reindex-DAY-0-C33-F3-IL6299-N719-N508_S120
SRR3675741				no	1882698	2628470	71.63	PRJNA325371	SRP076678	SAMN05256375	SRS1508438	SRX1850995	SRA434351	9606	Homo sapiens	ILLUMINA	NextSeq 500	IL6299_N723_N508	PAIRED		RNA-Seq	TRANSCRIPTOMIC	RANDOM PCR	2628470	394270500		2016-06-22	NextSeq 500 sequencing; Single cell RNA-seq of cervical biospy	Single cell transcriptome of human myometrial and cervical tissue during pregnancy	PRJNA325371	IL6299_N723_N508	MYO-APR-1-reindex-DAY-0-C34-F7-IL6299-N723-N508_S124_R2_001.fastq	140925665;141705013;	3fc7ac2c69c30bc5097292b2d7c796bf;5dcaa77ee58cd74c62dcfbc7ac47e1bf;	ftp.sra.ebi.ac.uk/vol1/fastq/SRR367/001/SRR3675741/SRR3675741_1.fastq.gz;ftp.sra.ebi.ac.uk/vol1/fastq/SRR367/001/SRR3675741/SRR3675741_2.fastq.gz;	fasp.sra.ebi.ac.uk:/vol1/fastq/SRR367/001/SRR3675741/SRR3675741_1.fastq.gz;fasp.sra.ebi.ac.uk:/vol1/fastq/SRR367/001/SRR3675741/SRR3675741_2.fastq.gz;	ftp.sra.ebi.ac.uk/vol1/fastq/SRR367/001/SRR3675741/SRR3675741_1.fastq.gz;ftp.sra.ebi.ac.uk/vol1/fastq/SRR367/001/SRR3675741/SRR3675741_2.fastq.gz;						178633509	36364ff7ec5068e6885442cc6d009ec8	ftp.sra.ebi.ac.uk/vol1/srr/SRR367/001/SRR3675741	fasp.sra.ebi.ac.uk/vol1/srr/SRR367/001/SRR3675741			MYO-APR-1-reindex-DAY-0-C34-F7-IL6299-N723-N508_S124
SRR3675742				no	992613	2416698	41.07	PRJNA325371	SRP076678	SAMN05256187	SRS1508439	SRX1850996	SRA434351	9606	Homo sapiens	ILLUMINA	Illumina HiSeq 3000	IL4560-701-503	PAIRED		RNA-Seq	TRANSCRIPTOMIC	RANDOM PCR	2416698	485756298		2016-06-22	Illumina HiSeq 3000 sequencing; Single cell RNA-seq of cervical biospy	Single cell transcriptome of human myometrial and cervical tissue during pregnancy	PRJNA325371	IL4560-701-503	1L_Cx1_C25_IL4560-701-503_TAAGGCGA-TATCCTCT_L004_R1_001.fastq.gz	221586953;227628369;	4a2d1757207a0ed78d1004c59eda48dd;8d65990a1dbcacdbd74efaf24e9cf9bd;	ftp.sra.ebi.ac.uk/vol1/fastq/SRR367/002/SRR3675742/SRR3675742_1.fastq.gz;ftp.sra.ebi.ac.uk/vol1/fastq/SRR367/002/SRR3675742/SRR3675742_2.fastq.gz;	fasp.sra.ebi.ac.uk:/vol1/fastq/SRR367/002/SRR3675742/SRR3675742_1.fastq.gz;fasp.sra.ebi.ac.uk:/vol1/fastq/SRR367/002/SRR3675742/SRR3675742_2.fastq.gz;	ftp.sra.ebi.ac.uk/vol1/fastq/SRR367/002/SRR3675742/SRR3675742_1.fastq.gz;ftp.sra.ebi.ac.uk/vol1/fastq/SRR367/002/SRR3675742/SRR3675742_2.fastq.gz;						350874049	7be4ffd425f43efa551cd642f8f465a3	ftp.sra.ebi.ac.uk/vol1/srr/SRR367/002/SRR3675742	fasp.sra.ebi.ac.uk/vol1/srr/SRR367/002/SRR3675742			1L_Cx1_C25_IL4560-701-503_TAAGGCGA-TATCCTCT_L004
SRR3675743				no	251391	2161264	11.63	PRJNA325371	SRP076678	SAMN05256376	SRS1508440	SRX1850997	SRA434351	9606	Homo sapiens	ILLUMINA	NextSeq 500	IL6299_N724_N508	PAIRED		RNA-Seq	TRANSCRIPTOMIC	RANDOM PCR	2161264	324189600		2016-06-22	NextSeq 500 sequencing; Single cell RNA-seq of cervical biospy	Single cell transcriptome of human myometrial and cervical tissue during pregnancy	PRJNA325371	IL6299_N724_N508	MYO-APR-1-reindex-DAY-0-C35-F8-IL6299-N724-N508_S125_R2_001.fastq	100264393;101454939;	6892cce37ec01e897fce0b9ffdb9e45b;41de57f39284fe062be1f3a4408b6f94;	ftp.sra.ebi.ac.uk/vol1/fastq/SRR367/003/SRR3675743/SRR3675743_1.fastq.gz;ftp.sra.ebi.ac.uk/vol1/fastq/SRR367/003/SRR3675743/SRR3675743_2.fastq.gz;	fasp.sra.ebi.ac.uk:/vol1/fastq/SRR367/003/SRR3675743/SRR3675743_1.fastq.gz;fasp.sra.ebi.ac.uk:/vol1/fastq/SRR367/003/SRR3675743/SRR3675743_2.fastq.gz;	ftp.sra.ebi.ac.uk/vol1/fastq/SRR367/003/SRR3675743/SRR3675743_1.fastq.gz;ftp.sra.ebi.ac.uk/vol1/fastq/SRR367/003/SRR3675743/SRR3675743_2.fastq.gz;						146102985	b39255ee12f979c68a52475e0f063e87	ftp.sra.ebi.ac.uk/vol1/srr/SRR367/003/SRR3675743	fasp.sra.ebi.ac.uk/vol1/srr/SRR367/003/SRR3675743			MYO-APR-1-reindex-DAY-0-C35-F8-IL6299-N724-N508_S125
SRR3675744				no	1530766	2340742	65.4	PRJNA325371	SRP076678	SAMN05256377	SRS1508441	SRX1850998	SRA434351	9606	Homo sapiens	ILLUMINA	NextSeq 500	IL6299_N726_N508	PAIRED		RNA-Seq	TRANSCRIPTOMIC	RANDOM PCR	2340742	351111300		2016-06-22	NextSeq 500 sequencing; Single cell RNA-seq of cervical biospy	Single cell transcriptome of human myometrial and cervical tissue during pregnancy	PRJNA325371	IL6299_N726_N508	MYO-APR-1-reindex-DAY-0-C36-F9-IL6299-N726-N508_S126_R2_001.fastq	126614257;126990305;	9d7eac2bea81d5b977b975a59b07643a;6e2574fc326ff495aab21faf8b063d94;	ftp.sra.ebi.ac.uk/vol1/fastq/SRR367/004/SRR3675744/SRR3675744_1.fastq.gz;ftp.sra.ebi.ac.uk/vol1/fastq/SRR367/004/SRR3675744/SRR3675744_2.fastq.gz;	fasp.sra.ebi.ac.uk:/vol1/fastq/SRR367/004/SRR3675744/SRR3675744_1.fastq.gz;fasp.sra.ebi.ac.uk:/vol1/fastq/SRR367/004/SRR3675744/SRR3675744_2.fastq.gz;	ftp.sra.ebi.ac.uk/vol1/fastq/SRR367/004/SRR3675744/SRR3675744_1.fastq.gz;ftp.sra.ebi.ac.uk/vol1/fastq/SRR367/004/SRR3675744/SRR3675744_2.fastq.gz;						160299281	31038e14e88aace3d8ce758ce6f586e1	ftp.sra.ebi.ac.uk/vol1/srr/SRR367/004/SRR3675744	fasp.sra.ebi.ac.uk/vol1/srr/SRR367/004/SRR3675744			MYO-APR-1-reindex-DAY-0-C36-F9-IL6299-N726-N508_S126
SRR3675745				no	1551682	2636638	58.85	PRJNA325371	SRP076678	SAMN05256378	SRS1508442	SRX1850999	SRA434351	9606	Homo sapiens	ILLUMINA	NextSeq 500	IL6299_N716_N510	PAIRED		RNA-Seq	TRANSCRIPTOMIC	RANDOM PCR	2636638	395495700		2016-06-22	NextSeq 500 sequencing; Single cell RNA-seq of cervical biospy	Single cell transcriptome of human myometrial and cervical tissue during pregnancy	PRJNA325371	IL6299_N716_N510	MYO-APR-1-reindex-DAY-0-C37-G1-IL6299-N716-N510_S130_R1_001.fastq	143609580;142198950;	2f53110e32f72e1b6aa66e85f9b0bc85;ae998f30993a7a40743c9cae4b8af114;	ftp.sra.ebi.ac.uk/vol1/fastq/SRR367/005/SRR3675745/SRR3675745_1.fastq.gz;ftp.sra.ebi.ac.uk/vol1/fastq/SRR367/005/SRR3675745/SRR3675745_2.fastq.gz;	fasp.sra.ebi.ac.uk:/vol1/fastq/SRR367/005/SRR3675745/SRR3675745_1.fastq.gz;fasp.sra.ebi.ac.uk:/vol1/fastq/SRR367/005/SRR3675745/SRR3675745_2.fastq.gz;	ftp.sra.ebi.ac.uk/vol1/fastq/SRR367/005/SRR3675745/SRR3675745_1.fastq.gz;ftp.sra.ebi.ac.uk/vol1/fastq/SRR367/005/SRR3675745/SRR3675745_2.fastq.gz;						180192754	82b4f7081270190a4464d334a7357ea3	ftp.sra.ebi.ac.uk/vol1/srr/SRR367/005/SRR3675745	fasp.sra.ebi.ac.uk/vol1/srr/SRR367/005/SRR3675745			MYO-APR-1-reindex-DAY-0-C37-G1-IL6299-N716-N510_S130
SRR3675746				no	2017910	2505858	80.53	PRJNA325371	SRP076678	SAMN05256379	SRS1508444	SRX1851000	SRA434351	9606	Homo sapiens	ILLUMINA	NextSeq 500	IL6299_N718_N510	PAIRED		RNA-Seq	TRANSCRIPTOMIC	RANDOM PCR	2505858	375878700		2016-06-22	NextSeq 500 sequencing; Single cell RNA-seq of cervical biospy	Single cell transcriptome of human myometrial and cervical tissue during pregnancy	PRJNA325371	IL6299_N718_N510	MYO-APR-1-reindex-DAY-0-C38-G2-IL6299-N718-N510_S131_R2_001.fastq	135365226;136635250;	a0d98b1331e055aa3b5f9b93260d6172;bdd809a3dddaa7a1880de638524bcabf;	ftp.sra.ebi.ac.uk/vol1/fastq/SRR367/006/SRR3675746/SRR3675746_1.fastq.gz;ftp.sra.ebi.ac.uk/vol1/fastq/SRR367/006/SRR3675746/SRR3675746_2.fastq.gz;	fasp.sra.ebi.ac.uk:/vol1/fastq/SRR367/006/SRR3675746/SRR3675746_1.fastq.gz;fasp.sra.ebi.ac.uk:/vol1/fastq/SRR367/006/SRR3675746/SRR3675746_2.fastq.gz;	ftp.sra.ebi.ac.uk/vol1/fastq/SRR367/006/SRR3675746/SRR3675746_1.fastq.gz;ftp.sra.ebi.ac.uk/vol1/fastq/SRR367/006/SRR3675746/SRR3675746_2.fastq.gz;						171568495	dfdcdb7b73809dab769bbaa2aea1f124	ftp.sra.ebi.ac.uk/vol1/srr/SRR367/006/SRR3675746	fasp.sra.ebi.ac.uk/vol1/srr/SRR367/006/SRR3675746			MYO-APR-1-reindex-DAY-0-C38-G2-IL6299-N718-N510_S131
SRR3675747				no	1860643	2439464	76.27	PRJNA325371	SRP076678	SAMN05256380	SRS1508443	SRX1851001	SRA434351	9606	Homo sapiens	ILLUMINA	NextSeq 500	IL6299_N719_N510	PAIRED		RNA-Seq	TRANSCRIPTOMIC	RANDOM PCR	2439464	365919600		2016-06-22	NextSeq 500 sequencing; Single cell RNA-seq of cervical biospy	Single cell transcriptome of human myometrial and cervical tissue during pregnancy	PRJNA325371	IL6299_N719_N510	MYO-APR-1-reindex-DAY-0-C39-G3-IL6299-N719-N510_S132_R2_001.fastq	132298668;132383216;	96ab0eb39a782d15c1352ee448df9e92;cb002e4ab8b97e87f1cb9188e3338c15;	ftp.sra.ebi.ac.uk/vol1/fastq/SRR367/007/SRR3675747/SRR3675747_1.fastq.gz;ftp.sra.ebi.ac.uk/vol1/fastq/SRR367/007/SRR3675747/SRR3675747_2.fastq.gz;	fasp.sra.ebi.ac.uk:/vol1/fastq/SRR367/007/SRR3675747/SRR3675747_1.fastq.gz;fasp.sra.ebi.ac.uk:/vol1/fastq/SRR367/007/SRR3675747/SRR3675747_2.fastq.gz;	ftp.sra.ebi.ac.uk/vol1/fastq/SRR367/007/SRR3675747/SRR3675747_1.fastq.gz;ftp.sra.ebi.ac.uk/vol1/fastq/SRR367/007/SRR3675747/SRR3675747_2.fastq.gz;						167209697	93b1178c1ee09a15f558183229af3676	ftp.sra.ebi.ac.uk/vol1/srr/SRR367/007/SRR3675747	fasp.sra.ebi.ac.uk/vol1/srr/SRR367/007/SRR3675747			MYO-APR-1-reindex-DAY-0-C39-G3-IL6299-N719-N510_S132
SRR3675748				no	1672091	2613080	63.99	PRJNA325371	SRP076678	SAMN05256381	SRS1508445	SRX1851002	SRA434351	9606	Homo sapiens	ILLUMINA	NextSeq 500	IL6299_N723_N510	PAIRED		RNA-Seq	TRANSCRIPTOMIC	RANDOM PCR	2613080	391962000		2016-06-22	NextSeq 500 sequencing; Single cell RNA-seq of cervical biospy	Single cell transcriptome of human myometrial and cervical tissue during pregnancy	PRJNA325371	IL6299_N723_N510	MYO-APR-1-reindex-DAY-0-C40-G7-IL6299-N723-N510_S136_R2_001.fastq	141127367;142181661;	194cefa93eabdf868614a5e468b18fad;3cda6a92555eb18bb1d75070aa43d115;	ftp.sra.ebi.ac.uk/vol1/fastq/SRR367/008/SRR3675748/SRR3675748_1.fastq.gz;ftp.sra.ebi.ac.uk/vol1/fastq/SRR367/008/SRR3675748/SRR3675748_2.fastq.gz;	fasp.sra.ebi.ac.uk:/vol1/fastq/SRR367/008/SRR3675748/SRR3675748_1.fastq.gz;fasp.sra.ebi.ac.uk:/vol1/fastq/SRR367/008/SRR3675748/SRR3675748_2.fastq.gz;	ftp.sra.ebi.ac.uk/vol1/fastq/SRR367/008/SRR3675748/SRR3675748_1.fastq.gz;ftp.sra.ebi.ac.uk/vol1/fastq/SRR367/008/SRR3675748/SRR3675748_2.fastq.gz;						178701092	2499a4d9f457bce87b83de38bbc41a70	ftp.sra.ebi.ac.uk/vol1/srr/SRR367/008/SRR3675748	fasp.sra.ebi.ac.uk/vol1/srr/SRR367/008/SRR3675748			MYO-APR-1-reindex-DAY-0-C40-G7-IL6299-N723-N510_S136
SRR3675749				no	1589372	2247681	70.71	PRJNA325371	SRP076678	SAMN05256382	SRS1508446	SRX1851003	SRA434351	9606	Homo sapiens	ILLUMINA	NextSeq 500	IL6299_N724_N510	PAIRED		RNA-Seq	TRANSCRIPTOMIC	RANDOM PCR	2247681	337152150		2016-06-22	NextSeq 500 sequencing; Single cell RNA-seq of cervical biospy	Single cell transcriptome of human myometrial and cervical tissue during pregnancy	PRJNA325371	IL6299_N724_N510	MYO-APR-1-reindex-DAY-0-C41-G8-IL6299-N724-N510_S137_R2_001.fastq	122014067;122304802;	4a0805ee419de70ab04b1deab88c7571;237bfb1202e9f9bb0a1a48219b9dff91;	ftp.sra.ebi.ac.uk/vol1/fastq/SRR367/009/SRR3675749/SRR3675749_1.fastq.gz;ftp.sra.ebi.ac.uk/vol1/fastq/SRR367/009/SRR3675749/SRR3675749_2.fastq.gz;	fasp.sra.ebi.ac.uk:/vol1/fastq/SRR367/009/SRR3675749/SRR3675749_1.fastq.gz;fasp.sra.ebi.ac.uk:/vol1/fastq/SRR367/009/SRR3675749/SRR3675749_2.fastq.gz;	ftp.sra.ebi.ac.uk/vol1/fastq/SRR367/009/SRR3675749/SRR3675749_1.fastq.gz;ftp.sra.ebi.ac.uk/vol1/fastq/SRR367/009/SRR3675749/SRR3675749_2.fastq.gz;						154559059	6a8054a9a2ad649419cdeb09e38f048c	ftp.sra.ebi.ac.uk/vol1/srr/SRR367/009/SRR3675749	fasp.sra.ebi.ac.uk/vol1/srr/SRR367/009/SRR3675749			MYO-APR-1-reindex-DAY-0-C41-G8-IL6299-N724-N510_S137
SRR3675750				no	684604	2102862	32.56	PRJNA325371	SRP076678	SAMN05256383	SRS1508447	SRX1851004	SRA434351	9606	Homo sapiens	ILLUMINA	NextSeq 500	IL6299_N726_N510	PAIRED		RNA-Seq	TRANSCRIPTOMIC	RANDOM PCR	2102862	315429300		2016-06-22	NextSeq 500 sequencing; Single cell RNA-seq of cervical biospy	Single cell transcriptome of human myometrial and cervical tissue during pregnancy	PRJNA325371	IL6299_N726_N510	MYO-APR-1-reindex-DAY-0-C42-G9-IL6299-N726-N510_S138_R2_001.fastq	104417898;105653323;	c62c2f9c760b233f18e8700b1b9e6da1;75ddca51017faf4340c93485bec3632c;	ftp.sra.ebi.ac.uk/vol1/fastq/SRR367/000/SRR3675750/SRR3675750_1.fastq.gz;ftp.sra.ebi.ac.uk/vol1/fastq/SRR367/000/SRR3675750/SRR3675750_2.fastq.gz;	fasp.sra.ebi.ac.uk:/vol1/fastq/SRR367/000/SRR3675750/SRR3675750_1.fastq.gz;fasp.sra.ebi.ac.uk:/vol1/fastq/SRR367/000/SRR3675750/SRR3675750_2.fastq.gz;	ftp.sra.ebi.ac.uk/vol1/fastq/SRR367/000/SRR3675750/SRR3675750_1.fastq.gz;ftp.sra.ebi.ac.uk/vol1/fastq/SRR367/000/SRR3675750/SRR3675750_2.fastq.gz;						144493520	267793fb969c213fa48dd660f8874fe2	ftp.sra.ebi.ac.uk/vol1/srr/SRR367/000/SRR3675750	fasp.sra.ebi.ac.uk/vol1/srr/SRR367/000/SRR3675750			MYO-APR-1-reindex-DAY-0-C42-G9-IL6299-N726-N510_S138
SRR3675751				no	1413252	2114782	66.83	PRJNA325371	SRP076678	SAMN05256384	SRS1508448	SRX1851005	SRA434351	9606	Homo sapiens	ILLUMINA	NextSeq 500	IL6299_N716_N511	PAIRED		RNA-Seq	TRANSCRIPTOMIC	RANDOM PCR	2114782	317217300		2016-06-22	NextSeq 500 sequencing; Single cell RNA-seq of cervical biospy	Single cell transcriptome of human myometrial and cervical tissue during pregnancy	PRJNA325371	IL6299_N716_N511	MYO-APR-1-reindex-DAY-0-C43-H1-IL6299-N716-N511_S142_R2_001.fastq	114501333;115051210;	fbddb8fa483f0031fbf2b2daf98d80a7;ea82aa482ba010ad5f17102b7a8f4ae5;	ftp.sra.ebi.ac.uk/vol1/fastq/SRR367/001/SRR3675751/SRR3675751_1.fastq.gz;ftp.sra.ebi.ac.uk/vol1/fastq/SRR367/001/SRR3675751/SRR3675751_2.fastq.gz;	fasp.sra.ebi.ac.uk:/vol1/fastq/SRR367/001/SRR3675751/SRR3675751_1.fastq.gz;fasp.sra.ebi.ac.uk:/vol1/fastq/SRR367/001/SRR3675751/SRR3675751_2.fastq.gz;	ftp.sra.ebi.ac.uk/vol1/fastq/SRR367/001/SRR3675751/SRR3675751_1.fastq.gz;ftp.sra.ebi.ac.uk/vol1/fastq/SRR367/001/SRR3675751/SRR3675751_2.fastq.gz;						145124282	ef80fb6ca0aed4fd793448381a14445e	ftp.sra.ebi.ac.uk/vol1/srr/SRR367/001/SRR3675751	fasp.sra.ebi.ac.uk/vol1/srr/SRR367/001/SRR3675751			MYO-APR-1-reindex-DAY-0-C43-H1-IL6299-N716-N511_S142
SRR3675752				no	989990	1693154	58.47	PRJNA325371	SRP076678	SAMN05256385	SRS1508449	SRX1851006	SRA434351	9606	Homo sapiens	ILLUMINA	NextSeq 500	IL6299_N718_N511	PAIRED		RNA-Seq	TRANSCRIPTOMIC	RANDOM PCR	1693154	253973100		2016-06-22	NextSeq 500 sequencing; Single cell RNA-seq of cervical biospy	Single cell transcriptome of human myometrial and cervical tissue during pregnancy	PRJNA325371	IL6299_N718_N511	MYO-APR-1-reindex-DAY-0-C44-H2-IL6299-N718-N511_S143_R2_001.fastq	91374985;91982039;	69a69a5edc838644ea35af1b7d53b577;bb60813f0178b813c809a00a0149f4ab;	ftp.sra.ebi.ac.uk/vol1/fastq/SRR367/002/SRR3675752/SRR3675752_1.fastq.gz;ftp.sra.ebi.ac.uk/vol1/fastq/SRR367/002/SRR3675752/SRR3675752_2.fastq.gz;	fasp.sra.ebi.ac.uk:/vol1/fastq/SRR367/002/SRR3675752/SRR3675752_1.fastq.gz;fasp.sra.ebi.ac.uk:/vol1/fastq/SRR367/002/SRR3675752/SRR3675752_2.fastq.gz;	ftp.sra.ebi.ac.uk/vol1/fastq/SRR367/002/SRR3675752/SRR3675752_1.fastq.gz;ftp.sra.ebi.ac.uk/vol1/fastq/SRR367/002/SRR3675752/SRR3675752_2.fastq.gz;						117946290	da14ae88f827753214cdc348d6ba3574	ftp.sra.ebi.ac.uk/vol1/srr/SRR367/002/SRR3675752	fasp.sra.ebi.ac.uk/vol1/srr/SRR367/002/SRR3675752			MYO-APR-1-reindex-DAY-0-C44-H2-IL6299-N718-N511_S143
SRR3675754				no	963126	1968128	48.94	PRJNA325371	SRP076678	SAMN05256386	SRS1508451	SRX1851008	SRA434351	9606	Homo sapiens	ILLUMINA	NextSeq 500	IL6299_N719_N511	PAIRED		RNA-Seq	TRANSCRIPTOMIC	RANDOM PCR	1968128	295219200		2016-06-22	NextSeq 500 sequencing; Single cell RNA-seq of cervical biospy	Single cell transcriptome of human myometrial and cervical tissue during pregnancy	PRJNA325371	IL6299_N719_N511	MYO-APR-1-reindex-DAY-0-C45-H3-IL6299-N719-N511_S144_R1_001.fastq	107144205;107040713;	d9a2f396a7a263a1d915d749031e3c5b;1427eb74e4c748c514bc59009ac74e0f;	ftp.sra.ebi.ac.uk/vol1/fastq/SRR367/004/SRR3675754/SRR3675754_1.fastq.gz;ftp.sra.ebi.ac.uk/vol1/fastq/SRR367/004/SRR3675754/SRR3675754_2.fastq.gz;	fasp.sra.ebi.ac.uk:/vol1/fastq/SRR367/004/SRR3675754/SRR3675754_1.fastq.gz;fasp.sra.ebi.ac.uk:/vol1/fastq/SRR367/004/SRR3675754/SRR3675754_2.fastq.gz;	ftp.sra.ebi.ac.uk/vol1/fastq/SRR367/004/SRR3675754/SRR3675754_1.fastq.gz;ftp.sra.ebi.ac.uk/vol1/fastq/SRR367/004/SRR3675754/SRR3675754_2.fastq.gz;						135824247	a1e07047bfd5b1f5912118aeb51a7976	ftp.sra.ebi.ac.uk/vol1/srr/SRR367/004/SRR3675754	fasp.sra.ebi.ac.uk/vol1/srr/SRR367/004/SRR3675754			MYO-APR-1-reindex-DAY-0-C45-H3-IL6299-N719-N511_S144
SRR3675755				no	1158583	2102392	55.11	PRJNA325371	SRP076678	SAMN05256387	SRS1508452	SRX1851009	SRA434351	9606	Homo sapiens	ILLUMINA	NextSeq 500	IL6299_N723_N511	PAIRED		RNA-Seq	TRANSCRIPTOMIC	RANDOM PCR	2102392	315358800		2016-06-22	NextSeq 500 sequencing; Single cell RNA-seq of cervical biospy	Single cell transcriptome of human myometrial and cervical tissue during pregnancy	PRJNA325371	IL6299_N723_N511	MYO-APR-1-reindex-DAY-0-C46-H7-IL6299-N723-N511_S148_R2_001.fastq	114149248;114173952;	68ccabc3a2def9fd14917a7d9b8e27d0;b831e657cc6541b7eb07eb889e281e8c;	ftp.sra.ebi.ac.uk/vol1/fastq/SRR367/005/SRR3675755/SRR3675755_1.fastq.gz;ftp.sra.ebi.ac.uk/vol1/fastq/SRR367/005/SRR3675755/SRR3675755_2.fastq.gz;	fasp.sra.ebi.ac.uk:/vol1/fastq/SRR367/005/SRR3675755/SRR3675755_1.fastq.gz;fasp.sra.ebi.ac.uk:/vol1/fastq/SRR367/005/SRR3675755/SRR3675755_2.fastq.gz;	ftp.sra.ebi.ac.uk/vol1/fastq/SRR367/005/SRR3675755/SRR3675755_1.fastq.gz;ftp.sra.ebi.ac.uk/vol1/fastq/SRR367/005/SRR3675755/SRR3675755_2.fastq.gz;						144796248	00ffd0a2aab3405553e0de6b63116d5d	ftp.sra.ebi.ac.uk/vol1/srr/SRR367/005/SRR3675755	fasp.sra.ebi.ac.uk/vol1/srr/SRR367/005/SRR3675755			MYO-APR-1-reindex-DAY-0-C46-H7-IL6299-N723-N511_S148
SRR3675756				no	886001	1565597	56.59	PRJNA325371	SRP076678	SAMN05256388	SRS1508453	SRX1851010	SRA434351	9606	Homo sapiens	ILLUMINA	NextSeq 500	IL6299_N724_N511	PAIRED		RNA-Seq	TRANSCRIPTOMIC	RANDOM PCR	1565597	234839550		2016-06-22	NextSeq 500 sequencing; Single cell RNA-seq of cervical biospy	Single cell transcriptome of human myometrial and cervical tissue during pregnancy	PRJNA325371	IL6299_N724_N511	MYO-APR-1-reindex-DAY-0-C47-H8-IL6299-N724-N511_S149_R2_001.fastq	85436977;85230750;	56540b7197e4c84433d5f69738ce803a;18c43c630f5a50e6fa45f13d6e9bd87c;	ftp.sra.ebi.ac.uk/vol1/fastq/SRR367/006/SRR3675756/SRR3675756_1.fastq.gz;ftp.sra.ebi.ac.uk/vol1/fastq/SRR367/006/SRR3675756/SRR3675756_2.fastq.gz;	fasp.sra.ebi.ac.uk:/vol1/fastq/SRR367/006/SRR3675756/SRR3675756_1.fastq.gz;fasp.sra.ebi.ac.uk:/vol1/fastq/SRR367/006/SRR3675756/SRR3675756_2.fastq.gz;	ftp.sra.ebi.ac.uk/vol1/fastq/SRR367/006/SRR3675756/SRR3675756_1.fastq.gz;ftp.sra.ebi.ac.uk/vol1/fastq/SRR367/006/SRR3675756/SRR3675756_2.fastq.gz;						108318110	b0355df6565475236fccac9203f502c8	ftp.sra.ebi.ac.uk/vol1/srr/SRR367/006/SRR3675756	fasp.sra.ebi.ac.uk/vol1/srr/SRR367/006/SRR3675756			MYO-APR-1-reindex-DAY-0-C47-H8-IL6299-N724-N511_S149
SRR3675757				no	1960624	2590896	75.67	PRJNA325371	SRP076678	SAMN05256389	SRS1508454	SRX1851011	SRA434351	9606	Homo sapiens	ILLUMINA	NextSeq 500	IL6299_N726_N511	PAIRED		RNA-Seq	TRANSCRIPTOMIC	RANDOM PCR	2590896	388634400		2016-06-22	NextSeq 500 sequencing; Single cell RNA-seq of cervical biospy	Single cell transcriptome of human myometrial and cervical tissue during pregnancy	PRJNA325371	IL6299_N726_N511	MYO-APR-1-reindex-DAY-0-C48-H9-IL6299-N726-N511_S150_R2_001.fastq	139948626;140736998;	34e30cfcd7b51b003fec1e8443d977c9;2c517e548c6b298d346fafcb4e31f7ed;	ftp.sra.ebi.ac.uk/vol1/fastq/SRR367/007/SRR3675757/SRR3675757_1.fastq.gz;ftp.sra.ebi.ac.uk/vol1/fastq/SRR367/007/SRR3675757/SRR3675757_2.fastq.gz;	fasp.sra.ebi.ac.uk:/vol1/fastq/SRR367/007/SRR3675757/SRR3675757_1.fastq.gz;fasp.sra.ebi.ac.uk:/vol1/fastq/SRR367/007/SRR3675757/SRR3675757_2.fastq.gz;	ftp.sra.ebi.ac.uk/vol1/fastq/SRR367/007/SRR3675757/SRR3675757_1.fastq.gz;ftp.sra.ebi.ac.uk/vol1/fastq/SRR367/007/SRR3675757/SRR3675757_2.fastq.gz;						177298013	bd73598bba294a409dd0bde4d440c9d8	ftp.sra.ebi.ac.uk/vol1/srr/SRR367/007/SRR3675757	fasp.sra.ebi.ac.uk/vol1/srr/SRR367/007/SRR3675757			MYO-APR-1-reindex-DAY-0-C48-H9-IL6299-N726-N511_S150
SRR3675758				no	1596080	2445139	65.28	PRJNA325371	SRP076678	SAMN05256390	SRS1508455	SRX1851012	SRA434351	9606	Homo sapiens	ILLUMINA	NextSeq 500	IL6299_N720_N502	PAIRED		RNA-Seq	TRANSCRIPTOMIC	RANDOM PCR	2445139	366770850		2016-06-22	NextSeq 500 sequencing; Single cell RNA-seq of cervical biospy	Single cell transcriptome of human myometrial and cervical tissue during pregnancy	PRJNA325371	IL6299_N720_N502	MYO-APR-1-reindex-DAY-0-C49-A4-IL6299-N720-N502_S62_R2_001.fastq	130654212;131654081;	ccff0da051f2ce60dbf1864d8d7973c8;a620300b7ee0a0be0923b717260fc2c3;	ftp.sra.ebi.ac.uk/vol1/fastq/SRR367/008/SRR3675758/SRR3675758_1.fastq.gz;ftp.sra.ebi.ac.uk/vol1/fastq/SRR367/008/SRR3675758/SRR3675758_2.fastq.gz;	fasp.sra.ebi.ac.uk:/vol1/fastq/SRR367/008/SRR3675758/SRR3675758_1.fastq.gz;fasp.sra.ebi.ac.uk:/vol1/fastq/SRR367/008/SRR3675758/SRR3675758_2.fastq.gz;	ftp.sra.ebi.ac.uk/vol1/fastq/SRR367/008/SRR3675758/SRR3675758_1.fastq.gz;ftp.sra.ebi.ac.uk/vol1/fastq/SRR367/008/SRR3675758/SRR3675758_2.fastq.gz;						165668298	180fbe4e9a46f675e9ede5647525cd4e	ftp.sra.ebi.ac.uk/vol1/srr/SRR367/008/SRR3675758	fasp.sra.ebi.ac.uk/vol1/srr/SRR367/008/SRR3675758			MYO-APR-1-reindex-DAY-0-C49-A4-IL6299-N720-N502_S62
SRR3675759				no	1031719	2531275	40.76	PRJNA325371	SRP076678	SAMN05256391	SRS1508456	SRX1851013	SRA434351	9606	Homo sapiens	ILLUMINA	NextSeq 500	IL6299_N721_N502	PAIRED		RNA-Seq	TRANSCRIPTOMIC	RANDOM PCR	2531275	379691250		2016-06-22	NextSeq 500 sequencing; Single cell RNA-seq of cervical biospy	Single cell transcriptome of human myometrial and cervical tissue during pregnancy	PRJNA325371	IL6299_N721_N502	MYO-APR-1-reindex-DAY-0-C50-A5-IL6299-N721-N502_S63_R1_001.fastq	130876459;130377897;	a4124b7f3cd5fc926a1e9990d77a96bc;cdb558a42e2da46c36b35d208e96c39b;	ftp.sra.ebi.ac.uk/vol1/fastq/SRR367/009/SRR3675759/SRR3675759_1.fastq.gz;ftp.sra.ebi.ac.uk/vol1/fastq/SRR367/009/SRR3675759/SRR3675759_2.fastq.gz;	fasp.sra.ebi.ac.uk:/vol1/fastq/SRR367/009/SRR3675759/SRR3675759_1.fastq.gz;fasp.sra.ebi.ac.uk:/vol1/fastq/SRR367/009/SRR3675759/SRR3675759_2.fastq.gz;	ftp.sra.ebi.ac.uk/vol1/fastq/SRR367/009/SRR3675759/SRR3675759_1.fastq.gz;ftp.sra.ebi.ac.uk/vol1/fastq/SRR367/009/SRR3675759/SRR3675759_2.fastq.gz;						172689169	d0e549fd228d02faf6c944a32cd39218	ftp.sra.ebi.ac.uk/vol1/srr/SRR367/009/SRR3675759	fasp.sra.ebi.ac.uk/vol1/srr/SRR367/009/SRR3675759			MYO-APR-1-reindex-DAY-0-C50-A5-IL6299-N721-N502_S63
SRR3675760				no	1951930	2666262	73.21	PRJNA325371	SRP076678	SAMN05256392	SRS1508457	SRX1851014	SRA434351	9606	Homo sapiens	ILLUMINA	NextSeq 500	IL6299_N722_N502	PAIRED		RNA-Seq	TRANSCRIPTOMIC	RANDOM PCR	2666262	399939300		2016-06-22	NextSeq 500 sequencing; Single cell RNA-seq of cervical biospy	Single cell transcriptome of human myometrial and cervical tissue during pregnancy	PRJNA325371	IL6299_N722_N502	MYO-APR-1-reindex-DAY-0-C51-A6-IL6299-N722-N502_S64_R2_001.fastq	143164716;144187121;	8dc94d025c21cb3c833087bb277c7580;781dcfc91e8014b3ce8406eaa661df9f;	ftp.sra.ebi.ac.uk/vol1/fastq/SRR367/000/SRR3675760/SRR3675760_1.fastq.gz;ftp.sra.ebi.ac.uk/vol1/fastq/SRR367/000/SRR3675760/SRR3675760_2.fastq.gz;	fasp.sra.ebi.ac.uk:/vol1/fastq/SRR367/000/SRR3675760/SRR3675760_1.fastq.gz;fasp.sra.ebi.ac.uk:/vol1/fastq/SRR367/000/SRR3675760/SRR3675760_2.fastq.gz;	ftp.sra.ebi.ac.uk/vol1/fastq/SRR367/000/SRR3675760/SRR3675760_1.fastq.gz;ftp.sra.ebi.ac.uk/vol1/fastq/SRR367/000/SRR3675760/SRR3675760_2.fastq.gz;						181096297	5d2071c2e5d3e45b363fb7b782f5a2b9	ftp.sra.ebi.ac.uk/vol1/srr/SRR367/000/SRR3675760	fasp.sra.ebi.ac.uk/vol1/srr/SRR367/000/SRR3675760			MYO-APR-1-reindex-DAY-0-C51-A6-IL6299-N722-N502_S64
SRR3675761				no	2280684	2855738	79.86	PRJNA325371	SRP076678	SAMN05256393	SRS1508458	SRX1851015	SRA434351	9606	Homo sapiens	ILLUMINA	NextSeq 500	IL6299_N727_N502	PAIRED		RNA-Seq	TRANSCRIPTOMIC	RANDOM PCR	2855738	428360700		2016-06-22	NextSeq 500 sequencing; Single cell RNA-seq of cervical biospy	Single cell transcriptome of human myometrial and cervical tissue during pregnancy	PRJNA325371	IL6299_N727_N502	MYO-APR-1-reindex-DAY-0-C52-A10-IL6299-N727-N502_S68_R1_001.fastq	152943471;152432819;	c8aabe6769ddfdc70750e718f027d05f;012cf888cc9c2dd8d75d005ded6bca38;	ftp.sra.ebi.ac.uk/vol1/fastq/SRR367/001/SRR3675761/SRR3675761_1.fastq.gz;ftp.sra.ebi.ac.uk/vol1/fastq/SRR367/001/SRR3675761/SRR3675761_2.fastq.gz;	fasp.sra.ebi.ac.uk:/vol1/fastq/SRR367/001/SRR3675761/SRR3675761_1.fastq.gz;fasp.sra.ebi.ac.uk:/vol1/fastq/SRR367/001/SRR3675761/SRR3675761_2.fastq.gz;	ftp.sra.ebi.ac.uk/vol1/fastq/SRR367/001/SRR3675761/SRR3675761_1.fastq.gz;ftp.sra.ebi.ac.uk/vol1/fastq/SRR367/001/SRR3675761/SRR3675761_2.fastq.gz;						193467125	b0533d8c529b0e10c2949013ec494212	ftp.sra.ebi.ac.uk/vol1/srr/SRR367/001/SRR3675761	fasp.sra.ebi.ac.uk/vol1/srr/SRR367/001/SRR3675761			MYO-APR-1-reindex-DAY-0-C52-A10-IL6299-N727-N502_S68
SRR3675762				no	2220976	2937669	75.6	PRJNA325371	SRP076678	SAMN05256394	SRS1508459	SRX1851016	SRA434351	9606	Homo sapiens	ILLUMINA	NextSeq 500	IL6299_N728_N502	PAIRED		RNA-Seq	TRANSCRIPTOMIC	RANDOM PCR	2937669	440650350		2016-06-22	NextSeq 500 sequencing; Single cell RNA-seq of cervical biospy	Single cell transcriptome of human myometrial and cervical tissue during pregnancy	PRJNA325371	IL6299_N728_N502	MYO-APR-1-reindex-DAY-0-C53-A11-IL6299-N728-N502_S69_R1_001.fastq	158343980;157662669;	6fc1314f902eedc7b85868b532d75da1;0b7ade46259cb0dfc8e0b3394bf37324;	ftp.sra.ebi.ac.uk/vol1/fastq/SRR367/002/SRR3675762/SRR3675762_1.fastq.gz;ftp.sra.ebi.ac.uk/vol1/fastq/SRR367/002/SRR3675762/SRR3675762_2.fastq.gz;	fasp.sra.ebi.ac.uk:/vol1/fastq/SRR367/002/SRR3675762/SRR3675762_1.fastq.gz;fasp.sra.ebi.ac.uk:/vol1/fastq/SRR367/002/SRR3675762/SRR3675762_2.fastq.gz;	ftp.sra.ebi.ac.uk/vol1/fastq/SRR367/002/SRR3675762/SRR3675762_1.fastq.gz;ftp.sra.ebi.ac.uk/vol1/fastq/SRR367/002/SRR3675762/SRR3675762_2.fastq.gz;						199140928	2b75961f3f6bf8e5164a4a245ff34ebf	ftp.sra.ebi.ac.uk/vol1/srr/SRR367/002/SRR3675762	fasp.sra.ebi.ac.uk/vol1/srr/SRR367/002/SRR3675762			MYO-APR-1-reindex-DAY-0-C53-A11-IL6299-N728-N502_S69
SRR3675763				no	1067737	1558668	68.5	PRJNA325371	SRP076678	SAMN05256395	SRS1508460	SRX1851017	SRA434351	9606	Homo sapiens	ILLUMINA	NextSeq 500	IL6299_N729_N502	PAIRED		RNA-Seq	TRANSCRIPTOMIC	RANDOM PCR	1558668	233800200		2016-06-22	NextSeq 500 sequencing; Single cell RNA-seq of cervical biospy	Single cell transcriptome of human myometrial and cervical tissue during pregnancy	PRJNA325371	IL6299_N729_N502	MYO-APR-1-reindex-DAY-0-C54-A12-IL6299-N729-N502_S70_R2_001.fastq	84884528;84293972;	6fdc5e6df586d60e3379231b5d2e639f;21a3ebb94912dcc25ba627b125eb34a0;	ftp.sra.ebi.ac.uk/vol1/fastq/SRR367/003/SRR3675763/SRR3675763_1.fastq.gz;ftp.sra.ebi.ac.uk/vol1/fastq/SRR367/003/SRR3675763/SRR3675763_2.fastq.gz;	fasp.sra.ebi.ac.uk:/vol1/fastq/SRR367/003/SRR3675763/SRR3675763_1.fastq.gz;fasp.sra.ebi.ac.uk:/vol1/fastq/SRR367/003/SRR3675763/SRR3675763_2.fastq.gz;	ftp.sra.ebi.ac.uk/vol1/fastq/SRR367/003/SRR3675763/SRR3675763_1.fastq.gz;ftp.sra.ebi.ac.uk/vol1/fastq/SRR367/003/SRR3675763/SRR3675763_2.fastq.gz;						107105555	82bd28658e84eb27a76522a5a8c207a0	ftp.sra.ebi.ac.uk/vol1/srr/SRR367/003/SRR3675763	fasp.sra.ebi.ac.uk/vol1/srr/SRR367/003/SRR3675763			MYO-APR-1-reindex-DAY-0-C54-A12-IL6299-N729-N502_S70
SRR3675764				no	988306	2253167	43.86	PRJNA325371	SRP076678	SAMN05256189	SRS1508461	SRX1851018	SRA434351	9606	Homo sapiens	ILLUMINA	Illumina HiSeq 3000	IL4560-702-503	PAIRED		RNA-Seq	TRANSCRIPTOMIC	RANDOM PCR	2253167	452886567		2016-06-22	Illumina HiSeq 3000 sequencing; Single cell RNA-seq of cervical biospy	Single cell transcriptome of human myometrial and cervical tissue during pregnancy	PRJNA325371	IL4560-702-503	1L_Cx1_C27_IL4560-702-503_CGTACTAG-TATCCTCT_L004_R2_001.fastq.gz	218437423;207711084;	ef6da202a4cb0f20e87cedd4206a1850;644940979dcf43551c5720d0e49d7dc3;	ftp.sra.ebi.ac.uk/vol1/fastq/SRR367/004/SRR3675764/SRR3675764_1.fastq.gz;ftp.sra.ebi.ac.uk/vol1/fastq/SRR367/004/SRR3675764/SRR3675764_2.fastq.gz;	fasp.sra.ebi.ac.uk:/vol1/fastq/SRR367/004/SRR3675764/SRR3675764_1.fastq.gz;fasp.sra.ebi.ac.uk:/vol1/fastq/SRR367/004/SRR3675764/SRR3675764_2.fastq.gz;	ftp.sra.ebi.ac.uk/vol1/fastq/SRR367/004/SRR3675764/SRR3675764_1.fastq.gz;ftp.sra.ebi.ac.uk/vol1/fastq/SRR367/004/SRR3675764/SRR3675764_2.fastq.gz;						327646240	7c4b4b3e6f058bcbd21d536239b5c88d	ftp.sra.ebi.ac.uk/vol1/srr/SRR367/004/SRR3675764	fasp.sra.ebi.ac.uk/vol1/srr/SRR367/004/SRR3675764			1L_Cx1_C27_IL4560-702-503_CGTACTAG-TATCCTCT_L004
SRR3675765				no	1341145	2245992	59.71	PRJNA325371	SRP076678	SAMN05256396	SRS1508462	SRX1851019	SRA434351	9606	Homo sapiens	ILLUMINA	NextSeq 500	IL6299_N720_N503	PAIRED		RNA-Seq	TRANSCRIPTOMIC	RANDOM PCR	2245992	336898800		2016-06-22	NextSeq 500 sequencing; Single cell RNA-seq of cervical biospy	Single cell transcriptome of human myometrial and cervical tissue during pregnancy	PRJNA325371	IL6299_N720_N503	MYO-APR-1-reindex-DAY-0-C55-B4-IL6299-N720-N503_S74_R2_001.fastq	120637835;121416566;	3e3e38265cbb4efc7b29ba27636d09f6;198d321bcb2b00927f1b7e9a9953856f;	ftp.sra.ebi.ac.uk/vol1/fastq/SRR367/005/SRR3675765/SRR3675765_1.fastq.gz;ftp.sra.ebi.ac.uk/vol1/fastq/SRR367/005/SRR3675765/SRR3675765_2.fastq.gz;	fasp.sra.ebi.ac.uk:/vol1/fastq/SRR367/005/SRR3675765/SRR3675765_1.fastq.gz;fasp.sra.ebi.ac.uk:/vol1/fastq/SRR367/005/SRR3675765/SRR3675765_2.fastq.gz;	ftp.sra.ebi.ac.uk/vol1/fastq/SRR367/005/SRR3675765/SRR3675765_1.fastq.gz;ftp.sra.ebi.ac.uk/vol1/fastq/SRR367/005/SRR3675765/SRR3675765_2.fastq.gz;						152735370	9235a3331cfe27fbbd0477dcdaae057b	ftp.sra.ebi.ac.uk/vol1/srr/SRR367/005/SRR3675765	fasp.sra.ebi.ac.uk/vol1/srr/SRR367/005/SRR3675765			MYO-APR-1-reindex-DAY-0-C55-B4-IL6299-N720-N503_S74
SRR3675766				no	1140237	2427747	46.97	PRJNA325371	SRP076678	SAMN05256397	SRS1508463	SRX1851020	SRA434351	9606	Homo sapiens	ILLUMINA	NextSeq 500	IL6299_N721_N503	PAIRED		RNA-Seq	TRANSCRIPTOMIC	RANDOM PCR	2427747	364162050		2016-06-22	NextSeq 500 sequencing; Single cell RNA-seq of cervical biospy	Single cell transcriptome of human myometrial and cervical tissue during pregnancy	PRJNA325371	IL6299_N721_N503	MYO-APR-1-reindex-DAY-0-C56-B5-IL6299-N721-N503_S75_R2_001.fastq	130033771;131346980;	5a47c1e66a0df3c895a0de532946a8fc;e983651772388ca593b2c3a3880795a8;	ftp.sra.ebi.ac.uk/vol1/fastq/SRR367/006/SRR3675766/SRR3675766_1.fastq.gz;ftp.sra.ebi.ac.uk/vol1/fastq/SRR367/006/SRR3675766/SRR3675766_2.fastq.gz;	fasp.sra.ebi.ac.uk:/vol1/fastq/SRR367/006/SRR3675766/SRR3675766_1.fastq.gz;fasp.sra.ebi.ac.uk:/vol1/fastq/SRR367/006/SRR3675766/SRR3675766_2.fastq.gz;	ftp.sra.ebi.ac.uk/vol1/fastq/SRR367/006/SRR3675766/SRR3675766_1.fastq.gz;ftp.sra.ebi.ac.uk/vol1/fastq/SRR367/006/SRR3675766/SRR3675766_2.fastq.gz;						165086689	9907bb119fa0b363abb216d3aea7e513	ftp.sra.ebi.ac.uk/vol1/srr/SRR367/006/SRR3675766	fasp.sra.ebi.ac.uk/vol1/srr/SRR367/006/SRR3675766			MYO-APR-1-reindex-DAY-0-C56-B5-IL6299-N721-N503_S75
SRR3675767				no	1382618	2129251	64.93	PRJNA325371	SRP076678	SAMN05256398	SRS1508464	SRX1851021	SRA434351	9606	Homo sapiens	ILLUMINA	NextSeq 500	IL6299_N722_N503	PAIRED		RNA-Seq	TRANSCRIPTOMIC	RANDOM PCR	2129251	319387650		2016-06-22	NextSeq 500 sequencing; Single cell RNA-seq of cervical biospy	Single cell transcriptome of human myometrial and cervical tissue during pregnancy	PRJNA325371	IL6299_N722_N503	MYO-APR-1-reindex-DAY-0-C57-B6-IL6299-N722-N503_S76_R1_001.fastq	114894842;114360131;	0656cb9613e2be103de870486a3965b5;563fd5d52a05c983abb10847b404994b;	ftp.sra.ebi.ac.uk/vol1/fastq/SRR367/007/SRR3675767/SRR3675767_1.fastq.gz;ftp.sra.ebi.ac.uk/vol1/fastq/SRR367/007/SRR3675767/SRR3675767_2.fastq.gz;	fasp.sra.ebi.ac.uk:/vol1/fastq/SRR367/007/SRR3675767/SRR3675767_1.fastq.gz;fasp.sra.ebi.ac.uk:/vol1/fastq/SRR367/007/SRR3675767/SRR3675767_2.fastq.gz;	ftp.sra.ebi.ac.uk/vol1/fastq/SRR367/007/SRR3675767/SRR3675767_1.fastq.gz;ftp.sra.ebi.ac.uk/vol1/fastq/SRR367/007/SRR3675767/SRR3675767_2.fastq.gz;						145630316	1be9c30ba42be9529bccb2b9309c5a90	ftp.sra.ebi.ac.uk/vol1/srr/SRR367/007/SRR3675767	fasp.sra.ebi.ac.uk/vol1/srr/SRR367/007/SRR3675767			MYO-APR-1-reindex-DAY-0-C57-B6-IL6299-N722-N503_S76
SRR3675768				no	1429573	2539485	56.29	PRJNA325371	SRP076678	SAMN05256399	SRS1508465	SRX1851022	SRA434351	9606	Homo sapiens	ILLUMINA	NextSeq 500	IL6299_N727_N503	PAIRED		RNA-Seq	TRANSCRIPTOMIC	RANDOM PCR	2539485	380922750		2016-06-22	NextSeq 500 sequencing; Single cell RNA-seq of cervical biospy	Single cell transcriptome of human myometrial and cervical tissue during pregnancy	PRJNA325371	IL6299_N727_N503	MYO-APR-1-reindex-DAY-0-C58-B10-IL6299-N727-N503_S80_R1_001.fastq	137275900;136973343;	2042ed898fa3bdc9625c86e7870e2ef1;52af73e3c4c647abc60162cc14372a24;	ftp.sra.ebi.ac.uk/vol1/fastq/SRR367/008/SRR3675768/SRR3675768_1.fastq.gz;ftp.sra.ebi.ac.uk/vol1/fastq/SRR367/008/SRR3675768/SRR3675768_2.fastq.gz;	fasp.sra.ebi.ac.uk:/vol1/fastq/SRR367/008/SRR3675768/SRR3675768_1.fastq.gz;fasp.sra.ebi.ac.uk:/vol1/fastq/SRR367/008/SRR3675768/SRR3675768_2.fastq.gz;	ftp.sra.ebi.ac.uk/vol1/fastq/SRR367/008/SRR3675768/SRR3675768_1.fastq.gz;ftp.sra.ebi.ac.uk/vol1/fastq/SRR367/008/SRR3675768/SRR3675768_2.fastq.gz;						173263776	b36481ae09326de05c78fe51fcf47355	ftp.sra.ebi.ac.uk/vol1/srr/SRR367/008/SRR3675768	fasp.sra.ebi.ac.uk/vol1/srr/SRR367/008/SRR3675768			MYO-APR-1-reindex-DAY-0-C58-B10-IL6299-N727-N503_S80
SRR3675769				no	1533607	2536095	60.47	PRJNA325371	SRP076678	SAMN05256400	SRS1508466	SRX1851023	SRA434351	9606	Homo sapiens	ILLUMINA	NextSeq 500	IL6299_N728_N503	PAIRED		RNA-Seq	TRANSCRIPTOMIC	RANDOM PCR	2536095	380414250		2016-06-22	NextSeq 500 sequencing; Single cell RNA-seq of cervical biospy	Single cell transcriptome of human myometrial and cervical tissue during pregnancy	PRJNA325371	IL6299_N728_N503	MYO-APR-1-reindex-DAY-0-C59-B11-IL6299-N728-N503_S81_R1_001.fastq	137206147;136748866;	9147ff38a9a3fbb7628c52165db9f8b2;b6a8ab06bef307b727706a9664004464;	ftp.sra.ebi.ac.uk/vol1/fastq/SRR367/009/SRR3675769/SRR3675769_1.fastq.gz;ftp.sra.ebi.ac.uk/vol1/fastq/SRR367/009/SRR3675769/SRR3675769_2.fastq.gz;	fasp.sra.ebi.ac.uk:/vol1/fastq/SRR367/009/SRR3675769/SRR3675769_1.fastq.gz;fasp.sra.ebi.ac.uk:/vol1/fastq/SRR367/009/SRR3675769/SRR3675769_2.fastq.gz;	ftp.sra.ebi.ac.uk/vol1/fastq/SRR367/009/SRR3675769/SRR3675769_1.fastq.gz;ftp.sra.ebi.ac.uk/vol1/fastq/SRR367/009/SRR3675769/SRR3675769_2.fastq.gz;						172872575	7d7e77230e029365a361772116b60dd8	ftp.sra.ebi.ac.uk/vol1/srr/SRR367/009/SRR3675769	fasp.sra.ebi.ac.uk/vol1/srr/SRR367/009/SRR3675769			MYO-APR-1-reindex-DAY-0-C59-B11-IL6299-N728-N503_S81
SRR3675770				no	2003930	2657837	75.4	PRJNA325371	SRP076678	SAMN05256401	SRS1508467	SRX1851024	SRA434351	9606	Homo sapiens	ILLUMINA	NextSeq 500	IL6299_N729_N503	PAIRED		RNA-Seq	TRANSCRIPTOMIC	RANDOM PCR	2657837	398675550		2016-06-22	NextSeq 500 sequencing; Single cell RNA-seq of cervical biospy	Single cell transcriptome of human myometrial and cervical tissue during pregnancy	PRJNA325371	IL6299_N729_N503	MYO-APR-1-reindex-DAY-0-C60-B12-IL6299-N729-N503_S82_R2_001.fastq	143773045;143604290;	fb79186428b5c1080d5be8f6348c7a13;35be0be5462691da8268c0a9d48b76be;	ftp.sra.ebi.ac.uk/vol1/fastq/SRR367/000/SRR3675770/SRR3675770_1.fastq.gz;ftp.sra.ebi.ac.uk/vol1/fastq/SRR367/000/SRR3675770/SRR3675770_2.fastq.gz;	fasp.sra.ebi.ac.uk:/vol1/fastq/SRR367/000/SRR3675770/SRR3675770_1.fastq.gz;fasp.sra.ebi.ac.uk:/vol1/fastq/SRR367/000/SRR3675770/SRR3675770_2.fastq.gz;	ftp.sra.ebi.ac.uk/vol1/fastq/SRR367/000/SRR3675770/SRR3675770_1.fastq.gz;ftp.sra.ebi.ac.uk/vol1/fastq/SRR367/000/SRR3675770/SRR3675770_2.fastq.gz;						181106026	609eb0e51dcef4884a4f55a868ed786d	ftp.sra.ebi.ac.uk/vol1/srr/SRR367/000/SRR3675770	fasp.sra.ebi.ac.uk/vol1/srr/SRR367/000/SRR3675770			MYO-APR-1-reindex-DAY-0-C60-B12-IL6299-N729-N503_S82
SRR3675771				no	1476970	2314744	63.81	PRJNA325371	SRP076678	SAMN05256402	SRS1508468	SRX1851025	SRA434351	9606	Homo sapiens	ILLUMINA	NextSeq 500	IL6299_N720_N505	PAIRED		RNA-Seq	TRANSCRIPTOMIC	RANDOM PCR	2314744	347211600		2016-06-22	NextSeq 500 sequencing; Single cell RNA-seq of cervical biospy	Single cell transcriptome of human myometrial and cervical tissue during pregnancy	PRJNA325371	IL6299_N720_N505	MYO-APR-1-reindex-DAY-0-C61-C4-IL6299-N720-N505_S86_R2_001.fastq	125474676;126532440;	3ca7447f9da296e7309a385cd3358c3d;ebef6cb8ed99d220cb14e1e4e477ae2d;	ftp.sra.ebi.ac.uk/vol1/fastq/SRR367/001/SRR3675771/SRR3675771_1.fastq.gz;ftp.sra.ebi.ac.uk/vol1/fastq/SRR367/001/SRR3675771/SRR3675771_2.fastq.gz;	fasp.sra.ebi.ac.uk:/vol1/fastq/SRR367/001/SRR3675771/SRR3675771_1.fastq.gz;fasp.sra.ebi.ac.uk:/vol1/fastq/SRR367/001/SRR3675771/SRR3675771_2.fastq.gz;	ftp.sra.ebi.ac.uk/vol1/fastq/SRR367/001/SRR3675771/SRR3675771_1.fastq.gz;ftp.sra.ebi.ac.uk/vol1/fastq/SRR367/001/SRR3675771/SRR3675771_2.fastq.gz;						159174892	5964864b5e8db32a7d18e00e12a4c6d0	ftp.sra.ebi.ac.uk/vol1/srr/SRR367/001/SRR3675771	fasp.sra.ebi.ac.uk/vol1/srr/SRR367/001/SRR3675771			MYO-APR-1-reindex-DAY-0-C61-C4-IL6299-N720-N505_S86
SRR3675772				no	1097087	1907616	57.51	PRJNA325371	SRP076678	SAMN05256403	SRS1508469	SRX1851026	SRA434351	9606	Homo sapiens	ILLUMINA	NextSeq 500	IL6299_N721_N505	PAIRED		RNA-Seq	TRANSCRIPTOMIC	RANDOM PCR	1907616	286142400		2016-06-22	NextSeq 500 sequencing; Single cell RNA-seq of cervical biospy	Single cell transcriptome of human myometrial and cervical tissue during pregnancy	PRJNA325371	IL6299_N721_N505	MYO-APR-1-reindex-DAY-0-C62-C5-IL6299-N721-N505_S87_R1_001.fastq	104564173;104286886;	8f42bc9810a8915cf60ee95363d20fb8;31c6ca6eecc6f3d0b600df8af9cb58ce;	ftp.sra.ebi.ac.uk/vol1/fastq/SRR367/002/SRR3675772/SRR3675772_1.fastq.gz;ftp.sra.ebi.ac.uk/vol1/fastq/SRR367/002/SRR3675772/SRR3675772_2.fastq.gz;	fasp.sra.ebi.ac.uk:/vol1/fastq/SRR367/002/SRR3675772/SRR3675772_1.fastq.gz;fasp.sra.ebi.ac.uk:/vol1/fastq/SRR367/002/SRR3675772/SRR3675772_2.fastq.gz;	ftp.sra.ebi.ac.uk/vol1/fastq/SRR367/002/SRR3675772/SRR3675772_1.fastq.gz;ftp.sra.ebi.ac.uk/vol1/fastq/SRR367/002/SRR3675772/SRR3675772_2.fastq.gz;						132186517	17f9289f3870a77db6b4d59f287d2dfd	ftp.sra.ebi.ac.uk/vol1/srr/SRR367/002/SRR3675772	fasp.sra.ebi.ac.uk/vol1/srr/SRR367/002/SRR3675772			MYO-APR-1-reindex-DAY-0-C62-C5-IL6299-N721-N505_S87
SRR3675773				no	471607	907397	51.97	PRJNA325371	SRP076678	SAMN05256404	SRS1508470	SRX1851027	SRA434351	9606	Homo sapiens	ILLUMINA	NextSeq 500	IL6299_N722_N505	PAIRED		RNA-Seq	TRANSCRIPTOMIC	RANDOM PCR	907397	136109550		2016-06-22	NextSeq 500 sequencing; Single cell RNA-seq of cervical biospy	Single cell transcriptome of human myometrial and cervical tissue during pregnancy	PRJNA325371	IL6299_N722_N505	MYO-APR-1-reindex-DAY-0-C63-C6-IL6299-N722-N505_S88_R2_001.fastq	49731736;49725402;	d222ef3d2d11a506eb8f081d60fd7c81;2b69f16bc34fa26d2a757c5599affda4;	ftp.sra.ebi.ac.uk/vol1/fastq/SRR367/003/SRR3675773/SRR3675773_1.fastq.gz;ftp.sra.ebi.ac.uk/vol1/fastq/SRR367/003/SRR3675773/SRR3675773_2.fastq.gz;	fasp.sra.ebi.ac.uk:/vol1/fastq/SRR367/003/SRR3675773/SRR3675773_1.fastq.gz;fasp.sra.ebi.ac.uk:/vol1/fastq/SRR367/003/SRR3675773/SRR3675773_2.fastq.gz;	ftp.sra.ebi.ac.uk/vol1/fastq/SRR367/003/SRR3675773/SRR3675773_1.fastq.gz;ftp.sra.ebi.ac.uk/vol1/fastq/SRR367/003/SRR3675773/SRR3675773_2.fastq.gz;						63509175	fb8dde4e14e4043c06967d475ac5873a	ftp.sra.ebi.ac.uk/vol1/srr/SRR367/003/SRR3675773	fasp.sra.ebi.ac.uk/vol1/srr/SRR367/003/SRR3675773			MYO-APR-1-reindex-DAY-0-C63-C6-IL6299-N722-N505_S88
SRR3675774				no	1527745	2402812	63.58	PRJNA325371	SRP076678	SAMN05256405	SRS1508471	SRX1851028	SRA434351	9606	Homo sapiens	ILLUMINA	NextSeq 500	IL6299_N727_N505	PAIRED		RNA-Seq	TRANSCRIPTOMIC	RANDOM PCR	2402812	360421800		2016-06-22	NextSeq 500 sequencing; Single cell RNA-seq of cervical biospy	Single cell transcriptome of human myometrial and cervical tissue during pregnancy	PRJNA325371	IL6299_N727_N505	MYO-APR-1-reindex-DAY-0-C64-C10-IL6299-N727-N505_S92_R1_001.fastq	131148609;130748895;	8cf858344a7ba7006432a1f2737ff1f5;4633ab5e7ab9dd1d773a4338a0593dca;	ftp.sra.ebi.ac.uk/vol1/fastq/SRR367/004/SRR3675774/SRR3675774_1.fastq.gz;ftp.sra.ebi.ac.uk/vol1/fastq/SRR367/004/SRR3675774/SRR3675774_2.fastq.gz;	fasp.sra.ebi.ac.uk:/vol1/fastq/SRR367/004/SRR3675774/SRR3675774_1.fastq.gz;fasp.sra.ebi.ac.uk:/vol1/fastq/SRR367/004/SRR3675774/SRR3675774_2.fastq.gz;	ftp.sra.ebi.ac.uk/vol1/fastq/SRR367/004/SRR3675774/SRR3675774_1.fastq.gz;ftp.sra.ebi.ac.uk/vol1/fastq/SRR367/004/SRR3675774/SRR3675774_2.fastq.gz;						165566018	0c340b68f9732c2a2b8daeac29aa0e1b	ftp.sra.ebi.ac.uk/vol1/srr/SRR367/004/SRR3675774	fasp.sra.ebi.ac.uk/vol1/srr/SRR367/004/SRR3675774			MYO-APR-1-reindex-DAY-0-C64-C10-IL6299-N727-N505_S92
SRR3675775				no	1354577	2563845	52.83	PRJNA325371	SRP076678	SAMN05256190	SRS1508472	SRX1851029	SRA434351	9606	Homo sapiens	ILLUMINA	Illumina HiSeq 3000	IL4560-701-504	PAIRED		RNA-Seq	TRANSCRIPTOMIC	RANDOM PCR	2563845	515332845		2016-06-22	Illumina HiSeq 3000 sequencing; Single cell RNA-seq of cervical biospy	Single cell transcriptome of human myometrial and cervical tissue during pregnancy	PRJNA325371	IL4560-701-504	1L_Cx1_C31_IL4560-701-504_TAAGGCGA-AGAGTAGA_L004_R2_001.fastq.gz	247366450;239281420;	5e5662531aa55eeac7cf3b3ff76af785;d0952437cc74394c8f4eb33ced763e98;	ftp.sra.ebi.ac.uk/vol1/fastq/SRR367/005/SRR3675775/SRR3675775_1.fastq.gz;ftp.sra.ebi.ac.uk/vol1/fastq/SRR367/005/SRR3675775/SRR3675775_2.fastq.gz;	fasp.sra.ebi.ac.uk:/vol1/fastq/SRR367/005/SRR3675775/SRR3675775_1.fastq.gz;fasp.sra.ebi.ac.uk:/vol1/fastq/SRR367/005/SRR3675775/SRR3675775_2.fastq.gz;	ftp.sra.ebi.ac.uk/vol1/fastq/SRR367/005/SRR3675775/SRR3675775_1.fastq.gz;ftp.sra.ebi.ac.uk/vol1/fastq/SRR367/005/SRR3675775/SRR3675775_2.fastq.gz;						372187069	44c94ffde8bd6d2586fcd1dd9bdf5daa	ftp.sra.ebi.ac.uk/vol1/srr/SRR367/005/SRR3675775	fasp.sra.ebi.ac.uk/vol1/srr/SRR367/005/SRR3675775			1L_Cx1_C31_IL4560-701-504_TAAGGCGA-AGAGTAGA_L004
SRR3675776				no	1319932	2508917	52.61	PRJNA325371	SRP076678	SAMN05256406	SRS1508473	SRX1851030	SRA434351	9606	Homo sapiens	ILLUMINA	NextSeq 500	IL6299_N728_N505	PAIRED		RNA-Seq	TRANSCRIPTOMIC	RANDOM PCR	2508917	376337550		2016-06-22	NextSeq 500 sequencing; Single cell RNA-seq of cervical biospy	Single cell transcriptome of human myometrial and cervical tissue during pregnancy	PRJNA325371	IL6299_N728_N505	MYO-APR-1-reindex-DAY-0-C65-C11-IL6299-N728-N505_S93_R2_001.fastq	136375965;137090614;	344af8f2d4d55885f66297be155af4f5;aae01768deab342a36fad0a4304d1ef6;	ftp.sra.ebi.ac.uk/vol1/fastq/SRR367/006/SRR3675776/SRR3675776_1.fastq.gz;ftp.sra.ebi.ac.uk/vol1/fastq/SRR367/006/SRR3675776/SRR3675776_2.fastq.gz;	fasp.sra.ebi.ac.uk:/vol1/fastq/SRR367/006/SRR3675776/SRR3675776_1.fastq.gz;fasp.sra.ebi.ac.uk:/vol1/fastq/SRR367/006/SRR3675776/SRR3675776_2.fastq.gz;	ftp.sra.ebi.ac.uk/vol1/fastq/SRR367/006/SRR3675776/SRR3675776_1.fastq.gz;ftp.sra.ebi.ac.uk/vol1/fastq/SRR367/006/SRR3675776/SRR3675776_2.fastq.gz;						173324195	d12fe66b993dc4080e78b1763c492887	ftp.sra.ebi.ac.uk/vol1/srr/SRR367/006/SRR3675776	fasp.sra.ebi.ac.uk/vol1/srr/SRR367/006/SRR3675776			MYO-APR-1-reindex-DAY-0-C65-C11-IL6299-N728-N505_S93
SRR3675777				no	1529367	2267847	67.44	PRJNA325371	SRP076678	SAMN05256407	SRS1508474	SRX1851031	SRA434351	9606	Homo sapiens	ILLUMINA	NextSeq 500	IL6299_N729_N505	PAIRED		RNA-Seq	TRANSCRIPTOMIC	RANDOM PCR	2267847	340177050		2016-06-22	NextSeq 500 sequencing; Single cell RNA-seq of cervical biospy	Single cell transcriptome of human myometrial and cervical tissue during pregnancy	PRJNA325371	IL6299_N729_N505	MYO-APR-1-reindex-DAY-0-C66-C12-IL6299-N729-N505_S94_R1_001.fastq	123307240;123146110;	2e43673ec08ac72bfede567db994e1b0;fd64d0d571f171f28352aa430f458dd0;	ftp.sra.ebi.ac.uk/vol1/fastq/SRR367/007/SRR3675777/SRR3675777_1.fastq.gz;ftp.sra.ebi.ac.uk/vol1/fastq/SRR367/007/SRR3675777/SRR3675777_2.fastq.gz;	fasp.sra.ebi.ac.uk:/vol1/fastq/SRR367/007/SRR3675777/SRR3675777_1.fastq.gz;fasp.sra.ebi.ac.uk:/vol1/fastq/SRR367/007/SRR3675777/SRR3675777_2.fastq.gz;	ftp.sra.ebi.ac.uk/vol1/fastq/SRR367/007/SRR3675777/SRR3675777_1.fastq.gz;ftp.sra.ebi.ac.uk/vol1/fastq/SRR367/007/SRR3675777/SRR3675777_2.fastq.gz;						156415294	0029ec20b3f28f21f5c26822a3a77484	ftp.sra.ebi.ac.uk/vol1/srr/SRR367/007/SRR3675777	fasp.sra.ebi.ac.uk/vol1/srr/SRR367/007/SRR3675777			MYO-APR-1-reindex-DAY-0-C66-C12-IL6299-N729-N505_S94
SRR3675778				no	1611874	2666966	60.44	PRJNA325371	SRP076678	SAMN05256408	SRS1508475	SRX1851032	SRA434351	9606	Homo sapiens	ILLUMINA	NextSeq 500	IL6299_N720_N506	PAIRED		RNA-Seq	TRANSCRIPTOMIC	RANDOM PCR	2666966	400044900		2016-06-22	NextSeq 500 sequencing; Single cell RNA-seq of cervical biospy	Single cell transcriptome of human myometrial and cervical tissue during pregnancy	PRJNA325371	IL6299_N720_N506	MYO-APR-1-reindex-DAY-0-C67-D4-IL6299-N720-N506_S98_R2_001.fastq	144531887;144179972;	8d8f4c0bd7c586396c428ad3845edee0;d7ec812ab4414188319abfbf8def80c4;	ftp.sra.ebi.ac.uk/vol1/fastq/SRR367/008/SRR3675778/SRR3675778_1.fastq.gz;ftp.sra.ebi.ac.uk/vol1/fastq/SRR367/008/SRR3675778/SRR3675778_2.fastq.gz;	fasp.sra.ebi.ac.uk:/vol1/fastq/SRR367/008/SRR3675778/SRR3675778_1.fastq.gz;fasp.sra.ebi.ac.uk:/vol1/fastq/SRR367/008/SRR3675778/SRR3675778_2.fastq.gz;	ftp.sra.ebi.ac.uk/vol1/fastq/SRR367/008/SRR3675778/SRR3675778_1.fastq.gz;ftp.sra.ebi.ac.uk/vol1/fastq/SRR367/008/SRR3675778/SRR3675778_2.fastq.gz;						182360763	dae95e0a47468733ac8df0bf94f063ed	ftp.sra.ebi.ac.uk/vol1/srr/SRR367/008/SRR3675778	fasp.sra.ebi.ac.uk/vol1/srr/SRR367/008/SRR3675778			MYO-APR-1-reindex-DAY-0-C67-D4-IL6299-N720-N506_S98
SRR3675780				no	547882	932491	58.75	PRJNA325371	SRP076678	SAMN05256410	SRS1508477	SRX1851034	SRA434351	9606	Homo sapiens	ILLUMINA	NextSeq 500	IL6299_N722_N506	PAIRED		RNA-Seq	TRANSCRIPTOMIC	RANDOM PCR	932491	139873650		2016-06-22	NextSeq 500 sequencing; Single cell RNA-seq of cervical biospy	Single cell transcriptome of human myometrial and cervical tissue during pregnancy	PRJNA325371	IL6299_N722_N506	MYO-APR-1-reindex-DAY-0-C69-D6-IL6299-N722-N506_S100_R2_001.fastq	51081575;50660022;	1442f20bcdf67b0bfb1bbcc22e8bc23c;cbb8acba981f1ad0d8d639757050e837;	ftp.sra.ebi.ac.uk/vol1/fastq/SRR367/000/SRR3675780/SRR3675780_1.fastq.gz;ftp.sra.ebi.ac.uk/vol1/fastq/SRR367/000/SRR3675780/SRR3675780_2.fastq.gz;	fasp.sra.ebi.ac.uk:/vol1/fastq/SRR367/000/SRR3675780/SRR3675780_1.fastq.gz;fasp.sra.ebi.ac.uk:/vol1/fastq/SRR367/000/SRR3675780/SRR3675780_2.fastq.gz;	ftp.sra.ebi.ac.uk/vol1/fastq/SRR367/000/SRR3675780/SRR3675780_1.fastq.gz;ftp.sra.ebi.ac.uk/vol1/fastq/SRR367/000/SRR3675780/SRR3675780_2.fastq.gz;						64622090	14ac35996d7acaccc44fa44dbbb61abf	ftp.sra.ebi.ac.uk/vol1/srr/SRR367/000/SRR3675780	fasp.sra.ebi.ac.uk/vol1/srr/SRR367/000/SRR3675780			MYO-APR-1-reindex-DAY-0-C69-D6-IL6299-N722-N506_S100
SRR3675781				no	1521878	2383253	63.86	PRJNA325371	SRP076678	SAMN05256411	SRS1508478	SRX1851035	SRA434351	9606	Homo sapiens	ILLUMINA	NextSeq 500	IL6299_N727_N506	PAIRED		RNA-Seq	TRANSCRIPTOMIC	RANDOM PCR	2383253	357487950		2016-06-22	NextSeq 500 sequencing; Single cell RNA-seq of cervical biospy	Single cell transcriptome of human myometrial and cervical tissue during pregnancy	PRJNA325371	IL6299_N727_N506	MYO-APR-1-reindex-DAY-0-C70-D10-IL6299-N727-N506_S104_R1_001.fastq	128996707;130001598;	d06637552531e44ebbbee9b01b2d945c;19bffacc61d1e9a37a7075ef0e88d558;	ftp.sra.ebi.ac.uk/vol1/fastq/SRR367/001/SRR3675781/SRR3675781_1.fastq.gz;ftp.sra.ebi.ac.uk/vol1/fastq/SRR367/001/SRR3675781/SRR3675781_2.fastq.gz;	fasp.sra.ebi.ac.uk:/vol1/fastq/SRR367/001/SRR3675781/SRR3675781_1.fastq.gz;fasp.sra.ebi.ac.uk:/vol1/fastq/SRR367/001/SRR3675781/SRR3675781_2.fastq.gz;	ftp.sra.ebi.ac.uk/vol1/fastq/SRR367/001/SRR3675781/SRR3675781_1.fastq.gz;ftp.sra.ebi.ac.uk/vol1/fastq/SRR367/001/SRR3675781/SRR3675781_2.fastq.gz;						163634766	69aeef1ee237e46c91e9eaae6745e99e	ftp.sra.ebi.ac.uk/vol1/srr/SRR367/001/SRR3675781	fasp.sra.ebi.ac.uk/vol1/srr/SRR367/001/SRR3675781			MYO-APR-1-reindex-DAY-0-C70-D10-IL6299-N727-N506_S104
SRR3675782				no	492449	1165051	42.27	PRJNA325371	SRP076678	SAMN05256412	SRS1508479	SRX1851036	SRA434351	9606	Homo sapiens	ILLUMINA	NextSeq 500	IL6299_N728_N506	PAIRED		RNA-Seq	TRANSCRIPTOMIC	RANDOM PCR	1165051	174757650		2016-06-22	NextSeq 500 sequencing; Single cell RNA-seq of cervical biospy	Single cell transcriptome of human myometrial and cervical tissue during pregnancy	PRJNA325371	IL6299_N728_N506	MYO-APR-1-reindex-DAY-0-C71-D11-IL6299-N728-N506_S105_R1_001.fastq	63359083;63381524;	0c4cb1ada9878afad34d2cfbf495d5ad;5719d7c3a7526d055335b100f74e256a;	ftp.sra.ebi.ac.uk/vol1/fastq/SRR367/002/SRR3675782/SRR3675782_1.fastq.gz;ftp.sra.ebi.ac.uk/vol1/fastq/SRR367/002/SRR3675782/SRR3675782_2.fastq.gz;	fasp.sra.ebi.ac.uk:/vol1/fastq/SRR367/002/SRR3675782/SRR3675782_1.fastq.gz;fasp.sra.ebi.ac.uk:/vol1/fastq/SRR367/002/SRR3675782/SRR3675782_2.fastq.gz;	ftp.sra.ebi.ac.uk/vol1/fastq/SRR367/002/SRR3675782/SRR3675782_1.fastq.gz;ftp.sra.ebi.ac.uk/vol1/fastq/SRR367/002/SRR3675782/SRR3675782_2.fastq.gz;						81076470	c3e72c678e5d5ba9abe589b735bd6e15	ftp.sra.ebi.ac.uk/vol1/srr/SRR367/002/SRR3675782	fasp.sra.ebi.ac.uk/vol1/srr/SRR367/002/SRR3675782			MYO-APR-1-reindex-DAY-0-C71-D11-IL6299-N728-N506_S105
SRR3675783				no	752269	1038895	72.41	PRJNA325371	SRP076678	SAMN05256413	SRS1508480	SRX1851037	SRA434351	9606	Homo sapiens	ILLUMINA	NextSeq 500	IL6299_N729_N506	PAIRED		RNA-Seq	TRANSCRIPTOMIC	RANDOM PCR	1038895	155834250		2016-06-22	NextSeq 500 sequencing; Single cell RNA-seq of cervical biospy	Single cell transcriptome of human myometrial and cervical tissue during pregnancy	PRJNA325371	IL6299_N729_N506	MYO-APR-1-reindex-DAY-0-C72-D12-IL6299-N729-N506_S106_R2_001.fastq	57850405;56684067;	72ef7e0fa6f1f4b0b7577c460f25ac37;2b84f5f23ed4f0194fb24619b25db1a8;	ftp.sra.ebi.ac.uk/vol1/fastq/SRR367/003/SRR3675783/SRR3675783_1.fastq.gz;ftp.sra.ebi.ac.uk/vol1/fastq/SRR367/003/SRR3675783/SRR3675783_2.fastq.gz;	fasp.sra.ebi.ac.uk:/vol1/fastq/SRR367/003/SRR3675783/SRR3675783_1.fastq.gz;fasp.sra.ebi.ac.uk:/vol1/fastq/SRR367/003/SRR3675783/SRR3675783_2.fastq.gz;	ftp.sra.ebi.ac.uk/vol1/fastq/SRR367/003/SRR3675783/SRR3675783_1.fastq.gz;ftp.sra.ebi.ac.uk/vol1/fastq/SRR367/003/SRR3675783/SRR3675783_2.fastq.gz;						72365269	c3dca9e9fc847dade82972410dfb0a7a	ftp.sra.ebi.ac.uk/vol1/srr/SRR367/003/SRR3675783	fasp.sra.ebi.ac.uk/vol1/srr/SRR367/003/SRR3675783			MYO-APR-1-reindex-DAY-0-C72-D12-IL6299-N729-N506_S106
SRR3675784				no	1769569	2788505	63.46	PRJNA325371	SRP076678	SAMN05256414	SRS1508482	SRX1851038	SRA434351	9606	Homo sapiens	ILLUMINA	NextSeq 500	IL6299_N722_N507	PAIRED		RNA-Seq	TRANSCRIPTOMIC	RANDOM PCR	2788505	418275750		2016-06-22	NextSeq 500 sequencing; Single cell RNA-seq of cervical biospy	Single cell transcriptome of human myometrial and cervical tissue during pregnancy	PRJNA325371	IL6299_N722_N507	MYO-APR-1-reindex-DAY-0-C73-E6-IL6299-N722-N507_S111_R1_001.fastq	149280223;148924655;	517f47a724983462ac33bc158a968752;3e730ec5d2ce77903c70e28983ca3aea;	ftp.sra.ebi.ac.uk/vol1/fastq/SRR367/004/SRR3675784/SRR3675784_1.fastq.gz;ftp.sra.ebi.ac.uk/vol1/fastq/SRR367/004/SRR3675784/SRR3675784_2.fastq.gz;	fasp.sra.ebi.ac.uk:/vol1/fastq/SRR367/004/SRR3675784/SRR3675784_1.fastq.gz;fasp.sra.ebi.ac.uk:/vol1/fastq/SRR367/004/SRR3675784/SRR3675784_2.fastq.gz;	ftp.sra.ebi.ac.uk/vol1/fastq/SRR367/004/SRR3675784/SRR3675784_1.fastq.gz;ftp.sra.ebi.ac.uk/vol1/fastq/SRR367/004/SRR3675784/SRR3675784_2.fastq.gz;						187780854	ccf5ecde8a07af28f3379ec647f0ae49	ftp.sra.ebi.ac.uk/vol1/srr/SRR367/004/SRR3675784	fasp.sra.ebi.ac.uk/vol1/srr/SRR367/004/SRR3675784			MYO-APR-1-reindex-DAY-0-C73-E6-IL6299-N722-N507_S111
[truncated: 66,807 more rows]
[truncated: 1 more columns]
