# Supplementary material for: Improving the diagnostic yield of exome- sequencing by predicting gene–phenotype associations using large-scale gene expression analysis
Source: Nat Commun. 2019 Jun 28;10:2837. doi: 10.1038/s41467-019-10649-4 (PMC6599066; doi:10.1038/s41467-019-10649-4)
Supplement: Supplementary file 3 — Supplementary Data 2 [file 41467_2019_10649_MOESM3_ESM.xlsx]

## Sheet: Data2
Disease	Gene	Hgnc	Prioritization Z-score	Gene predictability
OMIM:109400	ENSG00000107882	SUFU	7.67103	0.0711654
OMIM:608471	ENSG00000120708	TGFBI	1.08223	0.271588
OMIM:608612	ENSG00000084073	ZMPSTE24	-4.72573	0.352192
OMIM:176807	ENSG00000002822	MAD1L1	0.0219324	0.0585543
OMIM:230400	ENSG00000213930	GALT	8.14417	0.171863
OMIM:612437	ENSG00000139174	PRICKLE1	-0.567336	0.015725
OMIM:609060	ENSG00000168827	GFM1	13.8875	0.777475
OMIM:255310	ENSG00000143632	ACTA1	19.4528	2.01305
OMIM:616266	ENSG00000102452	NALCN	3.49565	0.56578
OMIM:616329	ENSG00000187486	KCNJ11	-0.665361	0.185841
OMIM:606703	ENSG00000173175	ADCY5	2.74457	0.333586
OMIM:615009	ENSG00000175115	PACS1	3.13917	-0.137703
OMIM:612158	ENSG00000077522	ACTN2	19.8048	1.60365
OMIM:256850	ENSG00000261609	GAN	5.02788	-0.120764
OMIM:613869	ENSG00000109846	CRYAB	2.49598	0.66809
OMIM:271900	ENSG00000108381	ASPA	1.24109	0.146458
OMIM:610600	ENSG00000179142	CYP11B2	23.133	3.66727
OMIM:613662	ENSG00000140521	POLG	1.0898	0.099084
OMIM:613708	ENSG00000198513	ATL1	4.30761	0.135861
OMIM:616881	ENSG00000149196	HIKESHI	3.99578	0.442243
OMIM:607225	ENSG00000003393	ALS2	4.89485	-0.0609417
OMIM:615108	ENSG00000121879	PIK3CA	8.20181	0.152273
OMIM:614915	ENSG00000196091	MYBPC1	6.37133	1.27477
OMIM:215150	ENSG00000139219	COL2A1	16.0105	0.285916
OMIM:616299	ENSG00000144182	LIPT1	4.30899	0.194593
OMIM:613327	ENSG00000177469	CAVIN1	5.03017	0.352741
OMIM:614066	ENSG00000134262	AP4B1	4.41785	0.427875
OMIM:608323	ENSG00000134684	YARS	5.7019	0.536356
OMIM:616541	ENSG00000152422	XRCC4	1.43024	-0.00729027
OMIM:615923	ENSG00000159899	NPR2	3.72043	0.355207
OMIM:192600	ENSG00000092054	MYH7	20.4366	2.18777
OMIM:607694	ENSG00000013503	POLR3B	6.85041	0.35306
OMIM:613800	ENSG00000115947	ORC4	0.325756	0.260567
OMIM:617506	ENSG00000213639	PPP1CB	-2.19219	0.155385
OMIM:140700	ENSG00000206172	HBA1	10.4257	3.16218
OMIM:132900	ENSG00000133392	MYH11	7.09318	1.02231
OMIM:211980	ENSG00000125347	IRF1	0.488352	1.35776
OMIM:614416	ENSG00000003137	CYP26B1	2.83851	0.094114
OMIM:611561	ENSG00000103494	RPGRIP1L	11.557	1.13856
OMIM:600962	ENSG00000167768	KRT1	7.86268	1.72934
OMIM:174300	ENSG00000118197	DDX59	-2.1528	0.308506
OMIM:151100	ENSG00000179295	PTPN11	1.79908	0.185736
OMIM:122600	ENSG00000149922	TBX6	0.65168	-0.104869
OMIM:614120	ENSG00000166813	KIF7	7.15586	0.276664
OMIM:615193	ENSG00000072110	ACTN1	3.47568	0.163141
OMIM:227600	ENSG00000126218	F10	7.96933	0.255201
OMIM:613411	ENSG00000185974	GRK1	2.92139	0.670531
OMIM:600195	ENSG00000120156	TEK	5.49433	0.41491
OMIM:304790	ENSG00000049768	FOXP3	6.81079	0.591148
OMIM:300867	ENSG00000147050	KDM6A	14.3519	0.583528
OMIM:617102	ENSG00000101052	IFT52	7.02134	0.365255
OMIM:131800	ENSG00000186847	KRT14	25.2471	2.25741
OMIM:271930	ENSG00000213024	NUP62	0.470308	0.219117
OMIM:114500	ENSG00000187323	DCC	-4.58486	0.116612
OMIM:613070	ENSG00000100416	TRMU	1.97753	0.149058
OMIM:274500	ENSG00000115705	TPO	2.10648	0.370202
OMIM:177170	ENSG00000105664	COMP	24.5971	0.635326
OMIM:610832	ENSG00000083093	PALB2	3.0586	0.203934
OMIM:231550	ENSG00000094914	AAAS	5.29245	0.330973
OMIM:245900	ENSG00000213398	LCAT	0.668722	0.150024
OMIM:615577	ENSG00000077150	NFKB2	3.90264	0.181597
OMIM:615750	ENSG00000164116	GUCY1A3	0.263214	0.197967
OMIM:180849	ENSG00000100393	EP300	48.3767	0.66162
OMIM:130650	ENSG00000165671	NSD1	13.1857	-0.144461
OMIM:205950	ENSG00000144659	SLC25A38	2.86288	0.254065
OMIM:616313	ENSG00000170175	CHRNB1	7.87909	0.461799
OMIM:617253	ENSG00000156831	NSMCE2	3.36481	0.384037
OMIM:604571	ENSG00000168394	TAP1	14.1808	1.1251
OMIM:613958	ENSG00000177990	DPY19L2	2.05591	0.182391
OMIM:609033	ENSG00000162769	FLVCR1	-2.73383	0.201139
OMIM:616491	ENSG00000108784	NAGLU	0.130683	0.67357
OMIM:613838	ENSG00000172399	MYOZ2	22.7508	2.11293
OMIM:222765	ENSG00000116906	GNPAT	2.75171	-0.0338067
OMIM:605407	ENSG00000180176	TH	-0.939883	0.945646
OMIM:264470	ENSG00000161533	ACOX1	2.80432	0.565016
OMIM:613721	ENSG00000136531	SCN2A	7.1346	0.57742
OMIM:614563	ENSG00000197102	DYNC1H1	17.7669	0.202373
OMIM:601067	ENSG00000107736	CDH23	1.38651	0.109183
OMIM:135700	ENSG00000139116	KIF21A	1.86776	-0.115804
OMIM:600881	ENSG00000108255	CRYBA1	10.1818	1.03803
OMIM:234000	ENSG00000131187	F12	2.63901	0.159355
OMIM:614514	ENSG00000184500	PROS1	-0.756478	0.206779
OMIM:600072	ENSG00000171867	PRNP	1.61971	0.247795
OMIM:611283	ENSG00000151498	ACAD8	6.53812	0.886878
OMIM:246700	ENSG00000152700	SAR1B	5.44024	0.264992
OMIM:611544	ENSG00000100122	CRYBB1	9.95816	0.851071
OMIM:615744	ENSG00000022355	GABRA1	14.9376	1.33249
OMIM:602588	ENSG00000104313	EYA1	7.31272	0.161558
OMIM:256540	ENSG00000064601	CTSA	10.9769	1.34683
OMIM:308350	ENSG00000004848	ARX	-0.143462	0.241171
OMIM:312920	ENSG00000123560	PLP1	3.01259	0.462342
OMIM:613148	ENSG00000110324	IL10RA	10.086	1.16168
OMIM:614286	ENSG00000115524	SF3B1	0.428213	0.141352
OMIM:616200	ENSG00000010072	SPRTN	4.16359	-0.0224406
OMIM:615190	ENSG00000258366	RTEL1	3.72217	0.0587135
OMIM:227300	ENSG00000074695	LMAN1	3.57491	0.55273
OMIM:607596	ENSG00000100749	VRK1	5.90418	1.0916
OMIM:601287	ENSG00000170624	SGCD	5.17665	0.27212
OMIM:613235	ENSG00000143278	F13B	5.22527	1.22743
OMIM:306000	ENSG00000044446	PHKA2	3.94187	0.666899
OMIM:608232	ENSG00000186716	BCR	0.346607	0.270178
OMIM:614931	ENSG00000123364	HOXC13	6.78513	0.211002
OMIM:614113	ENSG00000107099	DOCK8	0.663641	0.206823
OMIM:616295	ENSG00000153113	CAST	4.52116	0.258735
OMIM:615938	ENSG00000118971	CCND2	0.829733	0.0338124
OMIM:610251	ENSG00000111275	ALDH2	1.31368	0.131397
OMIM:123400	ENSG00000171867	PRNP	3.88443	0.247795
OMIM:613780	ENSG00000065534	MYLK	3.89899	0.603105
OMIM:303800	ENSG00000268221	OPN1MW	4.24025	1.51657
OMIM:145980	ENSG00000036828	CASR	9.59949	0.892124
OMIM:609265	ENSG00000183765	CHEK2	2.88428	0.432851
OMIM:307200	ENSG00000010671	BTK	13.3208	1.3895
OMIM:616351	ENSG00000113163	COL4A3BP	1.86571	0.223614
OMIM:614302	ENSG00000170876	TMEM43	1.95241	0.326519
OMIM:606889	ENSG00000143801	PSEN2	1.14733	0.21454
OMIM:143095	ENSG00000122863	CHST3	10.7109	0.174965
OMIM:616632	ENSG00000131504	DIAPH1	-0.790723	0.100478
OMIM:613095	ENSG00000118762	PKD2	4.05057	0.00969201
OMIM:313400	ENSG00000196459	TRAPPC2	2.91744	0.342785
OMIM:616728	ENSG00000004487	KDM1A	9.74984	0.156428
OMIM:222470	ENSG00000198677	TTC37	7.17348	0.368719
OMIM:252011	ENSG00000073578	SDHA	20.7111	1.63006
OMIM:252010	ENSG00000023228	NDUFS1	42.1848	1.53343
OMIM:131300	ENSG00000105329	TGFB1	2.82806	0.196932
OMIM:187900	ENSG00000165702	GFI1B	13.2355	1.42454
OMIM:268000	ENSG00000113966	ARL6	7.4433	1.38213
OMIM:186300	ENSG00000128714	HOXD13	9.25863	0.374525
OMIM:242100	ENSG00000179148	ALOXE3	9.72422	1.02672
OMIM:614809	ENSG00000134389	CFHR5	1.486	1.46844
OMIM:615722	ENSG00000175745	NR2F1	0.0197361	0.0793656
OMIM:612644	ENSG00000188910	GJB3	0.33243	1.87525
OMIM:300244	ENSG00000196924	FLNA	8.23233	0.531384
OMIM:617006	ENSG00000115085	ZAP70	0.905746	1.39802
OMIM:607341	ENSG00000198793	MTOR	10.3521	0.14004
OMIM:600919	ENSG00000145362	ANK2	3.03775	0.301715
OMIM:605822	ENSG00000015532	XYLT2	4.81673	0.187953
OMIM:604187	ENSG00000155980	KIF5A	2.64254	0.183524
OMIM:241850	ENSG00000178919	FOXE1	4.77123	0.130419
OMIM:610283	ENSG00000196189	SEMA4A	4.44946	0.312565
OMIM:616921	ENSG00000112541	PDE10A	0.662295	-0.0329841
OMIM:616325	ENSG00000030304	MUSK	6.42961	0.75062
OMIM:216400	ENSG00000049167	ERCC8	1.90091	0.213414
OMIM:176920	ENSG00000142208	AKT1	9.18031	0.104126
OMIM:602342	ENSG00000177565	TBL1XR1	11.2428	0.150267
OMIM:262700	ENSG00000121454	LHX4	-0.449098	0.378786
OMIM:182600	ENSG00000198513	ATL1	7.20101	0.135861
OMIM:617039	ENSG00000061455	PRDM6	1.4683	0.450791
OMIM:259440	ENSG00000166794	PPIB	7.60281	0.373243
OMIM:613845	ENSG00000104835	SARS2	5.50438	0.285807
OMIM:615042	ENSG00000136908	DPM2	0.0471791	0.35688
OMIM:613616	ENSG00000241935	HOGA1	3.52635	0.492118
OMIM:158300	ENSG00000133020	MYH8	4.67549	1.80427
OMIM:615716	ENSG00000161395	PGAP3	1.90909	0.112071
OMIM:614561	ENSG00000200463	SNORD118	-1.18909	0.039513
OMIM:614662	ENSG00000117594	HSD11B1	1.47464	0.193827
OMIM:240900	ENSG00000105221	AKT2	2.50394	0.229802
OMIM:608022	ENSG00000164619	BMPER	0.961955	0.148619
OMIM:610293	ENSG00000143315	PIGM	3.98738	-0.0250285
OMIM:613720	ENSG00000075043	KCNQ2	4.33673	0.265028
OMIM:601071	ENSG00000115155	OTOF	0.961296	0.194704
OMIM:615993	ENSG00000054282	SDCCAG8	0.0202139	-0.00636365
OMIM:214800	ENSG00000171316	CHD7	8.3704	0.0639957
OMIM:611762	ENSG00000142405	NLRP12	3.63122	0.0318631
OMIM:616127	ENSG00000095485	CWF19L1	0.67951	0.268201
OMIM:613225	ENSG00000124491	F13A1	5.643	0.490653
OMIM:249400	ENSG00000213281	NRAS	-1.07358	-0.0300387
OMIM:613205	ENSG00000160789	LMNA	-0.229754	0.394453
OMIM:613862	ENSG00000153208	MERTK	-0.867607	-0.10147
OMIM:300912	ENSG00000050030	NEXMIF	4.00961	-0.120159
OMIM:600721	ENSG00000180902	D2HGDH	7.14243	0.323131
OMIM:272800	ENSG00000213614	HEXA	8.67285	0.755502
OMIM:614157	ENSG00000164930	FZD6	1.51122	0.093574
OMIM:174700	ENSG00000106571	GLI3	7.30883	0.194778
OMIM:172800	ENSG00000157404	KIT	4.64924	0.0915021
OMIM:234500	ENSG00000174358	SLC6A19	-0.62814	0.830254
OMIM:121900	ENSG00000120708	TGFBI	2.04632	0.271588
OMIM:605726	ENSG00000173976	RAX2	-3.57863	2.19947
OMIM:252010	ENSG00000101247	NDUFAF5	23.0519	1.13224
OMIM:613679	ENSG00000180210	F2	10.6569	1.17434
OMIM:114550	ENSG00000134982	APC	-0.165087	0.224681
OMIM:615774	ENSG00000149506	ZP1	1.1951	-0.0351996
OMIM:608647	ENSG00000157423	HYDIN	15.6541	1.01206
OMIM:127550	ENSG00000092330	TINF2	-1.74395	0.0622603
OMIM:615485	ENSG00000141431	ASXL3	-1.98356	0.00789068
OMIM:240500	ENSG00000163600	ICOS	23.2152	1.76517
OMIM:610798	ENSG00000116586	LAMTOR2	2.60296	0.336941
OMIM:616214	ENSG00000254647	INS	2.56393	1.8422
OMIM:229070	ENSG00000131808	FSHB	-0.477463	0.0444053
OMIM:256000	ENSG00000131495	NDUFA2	14.2934	1.38812
OMIM:610738	ENSG00000143575	HAX1	5.31717	0.383669
OMIM:615465	ENSG00000077782	FGFR1	3.59675	-0.167977
OMIM:115310	ENSG00000117118	SDHB	4.93508	1.99487
OMIM:608996	ENSG00000183770	FOXL2	6.34226	0.437358
OMIM:609446	ENSG00000156113	KCNMA1	0.426602	-0.0688352
OMIM:606713	ENSG00000158055	GRHL3	3.59723	0.826338
OMIM:614916	ENSG00000198668	CALM1	-1.91387	0.209012
OMIM:616922	ENSG00000112541	PDE10A	-0.327908	-0.0329841
OMIM:610967	ENSG00000206013	IFITM5	7.57107	0.662575
OMIM:264350	ENSG00000111319	SCNN1A	9.0352	0.630328
OMIM:610282	ENSG00000196189	SEMA4A	1.99633	0.312565
OMIM:237450	ENSG00000134538	SLCO1B1	1.54812	0.832857
OMIM:604356	ENSG00000128656	CHN1	1.91004	0.104318
OMIM:613237	ENSG00000203485	INF2	0.666674	0.18818
OMIM:615969	ENSG00000081051	AFP	-3.12192	0.250259
OMIM:255800	ENSG00000142798	HSPG2	20.5769	0.0813184
OMIM:616917	ENSG00000174227	PIGG	6.34498	0.720573
OMIM:615007	ENSG00000113721	PDGFRB	1.93867	0.771232
OMIM:616394	ENSG00000138002	IFT172	2.87443	0.894441
OMIM:154500	ENSG00000070814	TCOF1	9.92064	-0.100536
OMIM:616219	ENSG00000188517	COL25A1	-1.61536	0.195145
OMIM:603278	ENSG00000130402	ACTN4	4.09823	0.0169745
OMIM:233650	ENSG00000166349	RAG1	13.2418	1.66656
OMIM:616069	ENSG00000146648	EGFR	0.734677	0.188037
OMIM:615411	ENSG00000068796	KIF2A	-1.41416	0.176355
OMIM:177735	ENSG00000151623	NR3C2	-2.88248	0.18495
OMIM:609136	ENSG00000100146	SOX10	9.56751	0.440255
OMIM:614388	ENSG00000087470	DNM1L	4.64866	0.324515
OMIM:306400	ENSG00000165168	CYBB	16.8636	0.947761
OMIM:251270	ENSG00000128159	TUBGCP6	4.06357	0.420013
OMIM:162500	ENSG00000109099	PMP22	1.70662	0.0213934
OMIM:616843	ENSG00000103335	PIEZO1	6.45823	0.251518
OMIM:611719	ENSG00000175110	MRPS22	9.38848	1.0427
OMIM:173100	ENSG00000259384	GH1	0.28546	0.0147567
OMIM:603194	ENSG00000187049	TMEM216	8.37083	0.11011
OMIM:226750	ENSG00000067836	ROGDI	3.09514	-0.0752534
OMIM:600060	ENSG00000137474	MYO7A	-1.07273	0.165085
OMIM:613659	ENSG00000134982	APC	-0.347983	0.224681
OMIM:241500	ENSG00000162551	ALPL	4.0727	0.073318
OMIM:122200	ENSG00000120708	TGFBI	2.58716	0.271588
OMIM:220290	ENSG00000121742	GJB6	0.277833	1.52287
OMIM:300419	ENSG00000004848	ARX	-1.66481	0.241171
OMIM:613286	ENSG00000129991	TNNI3	7.13426	0.830252
OMIM:180750	ENSG00000122691	TWIST1	8.99496	0.265225
OMIM:613876	ENSG00000162614	NEXN	5.4323	0.676852
OMIM:158590	ENSG00000152137	HSPB8	3.64087	0.36173
OMIM:614420	ENSG00000163687	DNASE1L3	2.51191	0.369548
OMIM:616937	ENSG00000197122	SRC	2.08011	0.109905
OMIM:615861	ENSG00000213853	EMP2	-1.4166	-0.0191302
OMIM:615368	ENSG00000079805	DNM2	3.81529	-0.166424
OMIM:168300	ENSG00000007314	SCN4A	5.77729	0.583812
OMIM:613546	ENSG00000137869	CYP19A1	1.11579	0.0356564
OMIM:604213	ENSG00000121957	GPSM2	4.693	-0.0212508
OMIM:230740	ENSG00000169604	ANTXR1	5.93446	0.177981
OMIM:614583	ENSG00000184009	ACTG1	5.14654	0.165196
OMIM:146000	ENSG00000068078	FGFR3	5.37972	0.0112053
OMIM:605637	ENSG00000125414	MYH2	26.8711	2.03005
OMIM:613789	ENSG00000021852	C8B	6.21688	1.69607
OMIM:614559	ENSG00000100412	ACO2	16.182	0.898247
OMIM:608565	ENSG00000119715	ESRRB	4.02948	0.48788
OMIM:200600	ENSG00000100815	TRIP11	11.2689	0.284227
OMIM:126700	ENSG00000000971	CFH	-1.29205	0.289865
OMIM:600975	ENSG00000138061	CYP1B1	1.20413	0.384455
OMIM:614619	ENSG00000109738	GLRB	1.55259	-0.0378477
OMIM:300088	ENSG00000165194	PCDH19	-0.218531	-0.0443768
OMIM:211980	ENSG00000121879	PIK3CA	-0.317994	0.152273
OMIM:103470	ENSG00000077498	TYR	12.0273	2.13197
OMIM:233910	ENSG00000131979	GCH1	0.903057	0.292256
OMIM:615905	ENSG00000141485	SLC13A5	-3.81288	0.446472
OMIM:300986	ENSG00000126945	HNRNPH2	10.3155	0.636939
OMIM:617405	ENSG00000213123	TCTEX1D2	4.5716	0.490108
OMIM:253290	ENSG00000135902	CHRND	21.0518	1.58685
OMIM:614691	ENSG00000006530	AGK	0.501878	0.252181
OMIM:617397	ENSG00000184979	USP18	-1.65888	0.724951
OMIM:601820	ENSG00000187486	KCNJ11	0.236008	0.185841
OMIM:109800	ENSG00000133703	KRAS	-0.0599529	-0.0487854
OMIM:612015	ENSG00000163933	RFT1	8.9114	0.222188
OMIM:217700	ENSG00000088836	SLC4A11	1.01749	0.0339126
OMIM:613480	ENSG00000198835	GJC2	-0.0717618	0.220494
OMIM:615119	ENSG00000014919	COX15	7.59342	0.787141
OMIM:609322	ENSG00000099956	SMARCB1	3.67545	0.344918
OMIM:276900	ENSG00000006611	USH1C	0.20955	0.400424
OMIM:245590	ENSG00000173757	STAT5B	-2.80329	0.203821
OMIM:610688	ENSG00000164953	TMEM67	24.4004	1.65801
OMIM:218000	ENSG00000140199	SLC12A6	5.07532	0.274593
OMIM:271700	ENSG00000139219	COL2A1	18.8123	0.285916
OMIM:301040	ENSG00000085224	ATRX	17.3562	0.827183
OMIM:613406	ENSG00000169375	SIN3A	18.37	0.0589657
OMIM:615575	ENSG00000145868	FBXO38	-0.614606	-0.123866
OMIM:162091	ENSG00000186575	NF2	2.82922	0.32941
OMIM:212350	ENSG00000006530	AGK	6.01064	0.252181
OMIM:217080	ENSG00000158158	CNNM4	0.711772	0.00674815
OMIM:601859	ENSG00000026103	FAS	6.58318	0.589149
OMIM:114500	ENSG00000213281	NRAS	1.8822	-0.0300387
OMIM:108985	ENSG00000187079	TEAD1	1.37164	-0.391756
OMIM:614225	ENSG00000118873	RAB3GAP2	3.0268	0.150144
OMIM:130900	ENSG00000180921	FAM83H	4.13231	0.0719897
OMIM:613977	ENSG00000196565	HBG2	21.8911	3.26369
OMIM:103285	ENSG00000073282	TP63	13.0596	1.05451
OMIM:201400	ENSG00000143178	TBX19	-0.952661	0.0167985
OMIM:256550	ENSG00000204386	NEU1	3.95927	0.540456
OMIM:612528	ENSG00000182899	RPL35A	9.89327	2.68599
OMIM:614180	ENSG00000163646	CLRN1	6.85449	0.929044
OMIM:615081	ENSG00000161594	KLHL10	-0.354594	0.0497492
OMIM:614592	ENSG00000066468	FGFR2	4.18001	-0.0246457
OMIM:604403	ENSG00000144285	SCN1A	4.03347	0.115545
OMIM:601718	ENSG00000198691	ABCA4	11.2916	0.666856
OMIM:612783	ENSG00000167323	STIM1	0.174814	0.0358601
OMIM:607831	ENSG00000104381	GDAP1	2.23527	0.302522
OMIM:173200	ENSG00000141527	CARD14	1.91232	0.090063
OMIM:609165	ENSG00000186395	KRT10	8.48717	1.24071
OMIM:176270	ENSG00000179455	MKRN3	36.9819	1.61619
OMIM:601776	ENSG00000169105	CHST14	8.99929	0.253337
OMIM:613670	ENSG00000114861	FOXP1	2.23613	0.0465236
OMIM:616294	ENSG00000150961	SEC24D	5.83451	0.279428
OMIM:605280	ENSG00000144381	HSPD1	2.702	0.717702
OMIM:616809	ENSG00000255072	PIGY	3.97711	-0.271086
OMIM:601152	ENSG00000116688	MFN2	9.38834	0.483117
OMIM:174050	ENSG00000130175	PRKCSH	6.6465	0.349785
OMIM:617062	ENSG00000101266	CSNK2A1	5.93788	0.0435107
OMIM:156250	ENSG00000179295	PTPN11	0.184561	0.185736
OMIM:247100	ENSG00000143369	ECM1	-0.448295	0.220918
OMIM:612109	ENSG00000215612	HMX1	10.1715	0.378145
OMIM:613559	ENSG00000130921	C12orf65	3.82929	-0.0627007
OMIM:605899	ENSG00000145020	AMT	3.07966	-0.0447715
OMIM:219100	ENSG00000140092	FBLN5	3.89275	0.198458
OMIM:242600	ENSG00000174358	SLC6A19	1.98046	0.830254
OMIM:616974	ENSG00000174173	TRMT10C	8.08077	0.667641
OMIM:228900	ENSG00000125965	GDF5	0.996185	-0.085348
OMIM:233420	ENSG00000139549	DHH	1.87791	0.128969
OMIM:616975	ENSG00000142599	RERE	10.3583	0.0714267
OMIM:613695	ENSG00000180509	KCNE1	2.16739	0.174202
OMIM:120970	ENSG00000105392	CRX	23.168	2.71169
OMIM:613074	ENSG00000199158	MIR96	0.805713	0.0847306
OMIM:615084	ENSG00000125871	MGME1	2.93354	0.676755
OMIM:614224	ENSG00000163453	IGFBP7	3.99582	0.225993
OMIM:121850	ENSG00000115020	PIKFYVE	1.90631	0.0380415
OMIM:613135	ENSG00000142319	SLC6A3	1.69559	0.0941628
OMIM:193530	ENSG00000072840	EVC	13.3865	0.91406
OMIM:307800	ENSG00000102174	PHEX	4.83378	-0.053487
OMIM:602535	ENSG00000008441	NFIX	11.8038	0.0941058
OMIM:230000	ENSG00000179163	FUCA1	3.54515	0.598972
OMIM:616298	ENSG00000107201	DDX58	-0.230079	0.315928
OMIM:608161	ENSG00000112619	PRPH2	11.4613	0.65299
OMIM:614833	ENSG00000176225	RTTN	3.46025	0.609869
OMIM:260000	ENSG00000137106	GRHPR	3.12874	0.670253
OMIM:616981	ENSG00000260230	FRRS1L	1.79344	0.421178
OMIM:242600	ENSG00000186335	SLC36A2	-0.292492	0.930716
OMIM:206920	ENSG00000198732	SMOC1	3.33909	0.185717
OMIM:158320	ENSG00000076242	MLH1	1.39347	0.122286
OMIM:616037	ENSG00000198003	CCDC151	10.3465	0.791711
OMIM:193510	ENSG00000187098	MITF	-1.68674	0.187382
OMIM:607684	ENSG00000277586	NEFL	1.9837	0.270889
OMIM:211980	ENSG00000157764	BRAF	0.727439	0.146324
OMIM:177200	ENSG00000166828	SCNN1G	13.2472	1.20743
OMIM:617069	ENSG00000166548	TK2	-2.07569	-0.0718696
OMIM:212093	ENSG00000075651	PLD1	1.20785	0.353705
OMIM:614830	ENSG00000144647	POMGNT2	1.62823	-0.00803354
OMIM:122100	ENSG00000187242	KRT12	5.46607	0.136542
OMIM:616428	ENSG00000138207	RBP4	-1.7389	0.365478
OMIM:614890	ENSG00000113302	IL12B	-0.767262	0.22441
OMIM:615281	ENSG00000115866	DARS	-0.154868	0.0960902
OMIM:258450	ENSG00000140521	POLG	3.46838	0.099084
OMIM:259050	ENSG00000181722	ZBTB20	8.73822	-0.246547
OMIM:612447	ENSG00000109906	ZBTB16	-1.67708	0.256325
OMIM:175780	ENSG00000187498	COL4A1	0.302328	0.620367
OMIM:277470	ENSG00000182173	TSEN54	1.14769	0.146744
OMIM:615355	ENSG00000143622	RIT1	-2.00171	0.217164
OMIM:603387	ENSG00000105647	PIK3R2	5.38858	-0.0435857
OMIM:176100	ENSG00000126088	UROD	-0.37844	0.649791
OMIM:615552	ENSG00000168356	SCN11A	-0.269272	0.30348
OMIM:617319	ENSG00000160111	CPAMD8	0.474516	0.219562
OMIM:615451	ENSG00000169126	ARMC4	8.11117	0.143354
OMIM:612949	ENSG00000115840	SLC25A12	5.72725	0.218504
OMIM:614077	ENSG00000189114	BLOC1S3	0.508079	0.0460247
OMIM:615350	ENSG00000173540	GMPPB	1.80262	0.162911
OMIM:614175	ENSG00000123810	B9D2	4.74013	0.509195
OMIM:605589	ENSG00000104973	MED25	2.53984	0.0784487
OMIM:610755	ENSG00000111276	CDKN1B	2.24896	0.0447944
OMIM:174200	ENSG00000106571	GLI3	6.26851	0.194778
OMIM:607778	ENSG00000163501	IHH	5.20785	0.131489
OMIM:108770	ENSG00000265107	GJA5	1.21627	0.356181
OMIM:612692	ENSG00000007312	CD79B	17.4238	1.45016
OMIM:610017	ENSG00000125965	GDF5	2.16841	-0.085348
OMIM:245010	ENSG00000109861	CTSC	-1.34626	0.247921
OMIM:601462	ENSG00000138435	CHRNA1	8.74173	0.847348
OMIM:617090	ENSG00000122966	CIT	13.9876	0.685623
OMIM:300220	ENSG00000072506	HSD17B10	7.66824	0.969957
OMIM:614385	ENSG00000119684	MLH3	3.32279	0.2091
OMIM:210720	ENSG00000160299	PCNT	12.1133	0.214447
OMIM:614327	ENSG00000163930	BAP1	3.45946	0.0335555
OMIM:615351	ENSG00000173540	GMPPB	0.812317	0.162911
OMIM:300850	ENSG00000082458	DLG3	5.00663	0.327872
OMIM:252930	ENSG00000165102	HGSNAT	6.10963	0.0990206
OMIM:615990	ENSG00000011143	MKS1	8.14155	0.506183
OMIM:300029	ENSG00000156313	RPGR	3.83851	0.52536
OMIM:613886	ENSG00000148053	NTRK2	0.265877	0.194486
OMIM:610687	ENSG00000165410	CFL2	6.23189	0.591929
OMIM:613216	ENSG00000134160	TRPM1	9.32654	2.45794
OMIM:270200	ENSG00000072210	ALDH3A2	-0.156989	0.244634
OMIM:613229	ENSG00000178235	SLITRK1	0.927614	0.839438
OMIM:603909	ENSG00000003400	CASP10	10.1481	0.10243
OMIM:615508	ENSG00000134760	DSG1	13.6543	2.29317
OMIM:137600	ENSG00000164093	PITX2	0.795698	-0.18398
OMIM:612069	ENSG00000120948	TARDBP	4.41789	0.796408
OMIM:614702	ENSG00000135297	MTO1	11.3928	0.641218
OMIM:603965	ENSG00000137672	TRPC6	-2.01604	0.307012
OMIM:612370	ENSG00000171316	CHD7	3.11266	0.0639957
OMIM:617093	ENSG00000196305	IARS	8.49372	0.619678
OMIM:269250	ENSG00000116704	SLC35D1	7.35047	-0.0983001
OMIM:201750	ENSG00000127948	POR	6.93082	0.410236
OMIM:609579	ENSG00000066468	FGFR2	1.27539	-0.0246457
OMIM:616389	ENSG00000114349	GNAT1	7.16781	1.81146
OMIM:300423	ENSG00000182220	ATP6AP2	13.3419	0.957068
OMIM:181350	ENSG00000160789	LMNA	4.08559	0.394453
OMIM:189960	ENSG00000139618	BRCA2	12.3208	1.38652
OMIM:300422	ENSG00000147044	CASK	6.37032	0.416763
OMIM:144700	ENSG00000134086	VHL	2.10612	-0.10415
OMIM:139300	ENSG00000137869	CYP19A1	0.400934	0.0356564
OMIM:617239	ENSG00000187714	SLC18A3	2.21341	0.392644
OMIM:617276	ENSG00000103723	AP3B2	4.42776	0.214442
OMIM:616314	ENSG00000170175	CHRNB1	4.86383	0.461799
OMIM:613490	ENSG00000197249	SERPINA1	4.1183	0.620476
OMIM:617412	ENSG00000186468	RPS23	-1.41877	3.10761
OMIM:202370	ENSG00000139197	PEX5	3.29804	0.0776774
OMIM:122400	ENSG00000065618	COL17A1	3.16932	1.38887
OMIM:211750	ENSG00000153283	CD96	-0.199878	0.927929
OMIM:225250	ENSG00000183072	NKX2-5	-1.13226	0.38738
OMIM:136630	ENSG00000066084	DIP2B	3.27856	-0.0996005
OMIM:613783	ENSG00000182326	C1S	7.48141	0.97356
OMIM:617392	ENSG00000183762	KREMEN1	2.22506	-0.0382278
OMIM:611302	ENSG00000129250	KIF1C	3.67596	-0.030285
OMIM:604091	ENSG00000118137	APOA1	6.37792	0.705134
OMIM:613092	ENSG00000143839	REN	2.04743	0.185876
OMIM:102370	ENSG00000166147	FBN1	6.76345	0.882877
OMIM:612690	ENSG00000166947	EPB42	19.1459	3.42914
OMIM:300842	ENSG00000047597	XK	1.69343	0.631951
OMIM:613507	ENSG00000163754	GYG1	0.745374	0.287128
OMIM:255310	ENSG00000196218	RYR1	13.2984	0.894316
OMIM:194070	ENSG00000184937	WT1	2.07215	0.288195
OMIM:614893	ENSG00000140968	IRF8	9.75963	1.09678
OMIM:217095	ENSG00000184058	TBX1	6.65084	0.0602255
OMIM:300243	ENSG00000198689	SLC9A6	18.3506	0.86534
OMIM:254940	ENSG00000187616	MYMK	9.55655	1.37737
OMIM:616521	ENSG00000186487	MYT1L	-0.447534	0.625672
OMIM:617186	ENSG00000163382	NAXE	9.76817	0.406892
OMIM:266500	ENSG00000112357	PEX7	6.70496	0.450319
OMIM:166200	ENSG00000108821	COL1A1	22.7809	0.772513
OMIM:131760	ENSG00000186081	KRT5	26.1761	2.32149
OMIM:615279	ENSG00000169032	MAP2K1	0.360872	0.0744058
OMIM:604121	ENSG00000130816	DNMT1	4.20575	0.341117
OMIM:608836	ENSG00000157184	CPT2	11.6438	1.25678
OMIM:613108	ENSG00000172243	CLEC7A	7.93822	1.01436
OMIM:114480	ENSG00000141510	TP53	0.914779	0.0337766
OMIM:609313	ENSG00000106367	AP1S1	-0.136451	0.0555155
OMIM:158000	ENSG00000205426	KRT81	13.8176	0.977411
OMIM:149400	ENSG00000145888	GLRA1	-0.538506	0.453565
OMIM:604416	ENSG00000140368	PSTPIP1	7.65356	0.950051
OMIM:617308	ENSG00000168306	ACOX2	-2.18794	0.0525099
OMIM:146590	ENSG00000167768	KRT1	5.13435	1.72934
OMIM:243000	ENSG00000169432	SCN9A	3.84926	0.0891895
OMIM:609015	ENSG00000138029	HADHB	24.4681	1.35134
OMIM:601705	ENSG00000109101	FOXN1	7.11806	1.41912
OMIM:603041	ENSG00000140521	POLG	0.927429	0.099084
OMIM:614307	ENSG00000242110	AMACR	0.617965	0.299072
OMIM:600376	ENSG00000139567	ACVRL1	0.977034	0.0458826
OMIM:600987	ENSG00000134138	MEIS2	5.73202	-0.153239
OMIM:616079	ENSG00000136156	ITM2B	-1.96536	0.413191
OMIM:187500	ENSG00000183072	NKX2-5	4.8687	0.38738
OMIM:276300	ENSG00000095002	MSH2	7.24006	0.301414
OMIM:229700	ENSG00000165140	FBP1	2.12707	-0.036367
OMIM:165500	ENSG00000198836	OPA1	7.08494	0.575749
OMIM:113500	ENSG00000111199	TRPV4	3.29521	-0.0841474
OMIM:609981	ENSG00000104738	MCM4	8.78121	1.39522
OMIM:202010	ENSG00000160882	CYP11B1	21.1612	3.43207
OMIM:188400	ENSG00000184058	TBX1	12.538	0.0602255
OMIM:225060	ENSG00000110400	NECTIN1	6.41553	-0.0860599
OMIM:605376	ENSG00000136698	CFC1	-0.34875	0.584426
OMIM:610131	ENSG00000256525	POLG2	2.09777	0.0724775
OMIM:245660	ENSG00000053747	LAMA3	4.6553	0.850299
OMIM:189960	ENSG00000101871	MID1	-1.12153	-0.179207
OMIM:154020	ENSG00000137731	FXYD2	2.27212	0.418011
OMIM:309510	ENSG00000004848	ARX	1.53761	0.241171
OMIM:171300	ENSG00000117118	SDHB	2.5316	1.99487
OMIM:616078	ENSG00000152217	SETBP1	3.27415	0.266287
OMIM:312700	ENSG00000102104	RS1	11.796	1.76834
OMIM:607250	ENSG00000042088	TDP1	1.05847	0.0644439
OMIM:220110	ENSG00000203667	COX20	3.41698	0.0965449
OMIM:610125	ENSG00000165588	OTX2	5.16341	0.759542
OMIM:615934	ENSG00000184584	TMEM173	2.72004	0.193935
OMIM:600737	ENSG00000159921	GNE	0.332257	0.066992
OMIM:300888	ENSG00000147255	IGSF1	2.11279	0.0613634
OMIM:606864	ENSG00000204370	SDHD	4.02096	1.52535
OMIM:144250	ENSG00000175445	LPL	2.1232	-0.00819632
OMIM:603736	ENSG00000156650	KAT6B	3.18679	0.240117
OMIM:301050	ENSG00000188153	COL4A5	6.39071	0.201851
OMIM:300004	ENSG00000004848	ARX	0.599148	0.241171
OMIM:613443	ENSG00000081189	MEF2C	-0.405539	0.0577861
OMIM:300884	ENSG00000101901	ALG13	7.78424	1.18374
OMIM:222300	ENSG00000109501	WFS1	3.30805	0.189756
OMIM:300957	ENSG00000125676	THOC2	12.9763	0.685562
OMIM:305390	ENSG00000124479	NDP	-2.46877	0.129982
OMIM:616435	ENSG00000077152	UBE2T	9.14148	1.43404
OMIM:166210	ENSG00000164692	COL1A2	22.366	0.981876
OMIM:600775	ENSG00000105722	ERF	4.17429	0.062333
OMIM:274900	ENSG00000140274	DUOXA2	5.25732	1.11657
OMIM:133100	ENSG00000096968	JAK2	-0.308884	0.0944639
OMIM:192350	ENSG00000128714	HOXD13	11.6319	0.374525
OMIM:156240	ENSG00000184937	WT1	0.136611	0.288195
OMIM:615413	ENSG00000188613	NANOS1	0.267481	0.128209
OMIM:604168	ENSG00000060069	CTDP1	4.22142	0.258977
OMIM:248700	ENSG00000154864	PIEZO2	4.86827	-0.0919575
OMIM:613762	ENSG00000095015	MAP3K1	3.90649	-0.0907321
OMIM:615985	ENSG00000165533	TTC8	8.0538	0.868582
OMIM:606003	ENSG00000177156	TALDO1	-0.380629	0.360645
OMIM:614261	ENSG00000124356	STAMBP	2.3549	0.228481
OMIM:167000	ENSG00000121879	PIK3CA	0.540371	0.152273
OMIM:603956	ENSG00000068078	FGFR3	1.6177	0.0112053
OMIM:182980	ENSG00000124164	VAPB	0.769714	0.0863548
OMIM:124000	ENSG00000074582	BCS1L	11.358	0.714706
OMIM:614898	ENSG00000155975	VPS37A	3.60584	0.153633
OMIM:615010	ENSG00000160710	ADAR	1.24578	0.461572
OMIM:270750	ENSG00000133059	DSTYK	1.11035	0.175545
OMIM:614023	ENSG00000146733	PSPH	4.6625	0.289814
OMIM:227646	ENSG00000144554	FANCD2	25.51	1.27396
OMIM:610532	ENSG00000122591	FAM126A	0.974157	0.0193796
OMIM:613759	ENSG00000168040	FADD	2.50931	0.0901366
OMIM:104510	ENSG00000064195	DLX3	4.76605	0.165935
OMIM:616209	ENSG00000250479	CHCHD10	4.85092	0.452229
OMIM:612563	ENSG00000171863	RPS7	15.6515	2.97001
OMIM:164300	ENSG00000100836	PABPN1	-1.19848	0.00487879
OMIM:604169	ENSG00000134769	DTNA	-0.818425	-0.0188439
OMIM:174500	ENSG00000105983	LMBR1	3.17207	-0.081282
OMIM:614607	ENSG00000117713	ARID1A	21.9549	0.596202
OMIM:608443	ENSG00000132024	CC2D1A	1.67367	-0.00181901
OMIM:602450	ENSG00000152457	DCLRE1C	0.790385	0.20908
OMIM:194072	ENSG00000184937	WT1	6.01837	0.288195
OMIM:610244	ENSG00000155256	ZFYVE27	5.22855	0.177775
OMIM:604765	ENSG00000175084	DES	12.1067	1.04042
OMIM:613735	ENSG00000162599	NFIA	3.24211	-0.0740566
OMIM:617146	ENSG00000154864	PIEZO2	2.78231	-0.0919575
OMIM:614020	ENSG00000099797	TECR	-0.766297	0.71067
OMIM:616202	ENSG00000185024	BRF1	6.33391	0.232243
OMIM:605282	ENSG00000131873	CHSY1	7.91781	-0.0716939
OMIM:157600	ENSG00000187323	DCC	1.20537	0.116612
OMIM:613744	ENSG00000081014	AP4E1	5.44377	-0.11288
OMIM:601238	ENSG00000167654	ATCAY	7.20635	0.616406
OMIM:118600	ENSG00000154122	ANKH	1.64844	-0.0331525
OMIM:602459	ENSG00000091010	POU4F3	1.53801	0.106016
OMIM:616479	ENSG00000171865	RNASEH1	4.79978	0.330322
OMIM:236670	ENSG00000181027	FKRP	10.6651	0.108281
OMIM:310200	ENSG00000198947	DMD	4.91008	0.0085723
OMIM:151600	ENSG00000187091	PLCD1	2.97831	0.113919
OMIM:613105	ENSG00000112619	PRPH2	5.07507	0.65299
OMIM:259710	ENSG00000120659	TNFSF11	3.42751	0.353344
OMIM:236600	ENSG00000015133	CCDC88C	0.803153	0.0128716
OMIM:114500	ENSG00000156970	BUB1B	8.131	1.50904
OMIM:263700	ENSG00000188690	UROS	-0.064794	0.252851
OMIM:125630	ENSG00000127507	ADGRE2	5.16881	0.203582
OMIM:234580	ENSG00000127980	PEX1	4.02184	0.562621
OMIM:609432	ENSG00000205899	BHLHA9	-3.54258	-0.114636
OMIM:615911	ENSG00000250479	CHCHD10	6.29296	0.452229
OMIM:606764	ENSG00000143252	SDHC	-0.208072	0.825065
OMIM:148700	ENSG00000134760	DSG1	22.3736	2.29317
OMIM:602080	ENSG00000161011	SQSTM1	3.09484	0.535759
OMIM:613388	ENSG00000131183	SLC34A1	5.09681	1.36505
OMIM:616777	ENSG00000183763	TRAIP	13.1365	1.54625
OMIM:600138	ENSG00000105618	PRPF31	-1.67377	-0.0686627
OMIM:253220	ENSG00000169919	GUSB	14.8169	0.453572
OMIM:259700	ENSG00000110719	TCIRG1	1.79733	0.14004
OMIM:615511	ENSG00000116748	AMPD1	2.41252	1.15158
OMIM:601382	ENSG00000087053	MTMR2	3.11723	0.0898164
OMIM:613123	ENSG00000138622	HCN4	5.25265	0.824569
OMIM:601003	ENSG00000196296	ATP2A1	4.55282	1.58445
OMIM:601977	ENSG00000117400	MPL	2.07471	0.397276
OMIM:614813	ENSG00000164087	POC1A	7.917	1.28373
OMIM:607625	ENSG00000119655	NPC2	6.50328	0.523295
OMIM:168550	ENSG00000120149	MSX2	2.81986	0.221562
OMIM:616398	ENSG00000100379	KCTD17	2.28986	0.221524
OMIM:613710	ENSG00000125454	SLC25A19	2.93808	-0.00377538
OMIM:180860	ENSG00000130600	H19	7.04949	0.232491
OMIM:254110	ENSG00000119401	TRIM32	4.76062	0.0594988
OMIM:153670	ENSG00000185245	GP1BA	11.3796	0.472297
OMIM:226400	ENSG00000141524	TMC6	3.39302	0.134474
OMIM:615425	ENSG00000151914	DST	4.42047	0.185561
OMIM:608805	ENSG00000139219	COL2A1	2.91066	0.285916
OMIM:103050	ENSG00000239900	ADSL	7.30566	0.00706056
OMIM:300510	ENSG00000130385	BMP15	1.68895	0.186639
OMIM:140700	ENSG00000188536	HBA2	10.3528	3.07509
OMIM:614872	ENSG00000215193	PEX26	3.07174	1.1141
OMIM:617391	ENSG00000153187	HNRNPU	1.82951	0.165252
OMIM:162300	ENSG00000165731	RET	2.29007	0.103812
OMIM:604321	ENSG00000137812	KNL1	5.16845	1.56466
OMIM:610536	ENSG00000108883	EFTUD2	7.70699	0.219106
OMIM:270685	ENSG00000168000	BSCL2	3.34672	0.563232
OMIM:155240	ENSG00000165731	RET	1.99898	0.103812
OMIM:610706	ENSG00000186895	FGF3	0.848297	0.1901
OMIM:216360	ENSG00000103494	RPGRIP1L	17.2422	1.13856
OMIM:208400	ENSG00000038002	AGA	4.93804	0.399148
OMIM:300799	ENSG00000188706	ZDHHC9	5.88213	0.550155
OMIM:102700	ENSG00000196839	ADA	7.5404	0.115584
OMIM:300988	ENSG00000147065	MSN	0.880706	-0.186136
OMIM:615373	ENSG00000142611	PRDM16	4.15292	0.16695
OMIM:613693	ENSG00000159197	KCNE2	-1.76127	0.175473
OMIM:218800	ENSG00000241635	UGT1A1	1.90932	0.488454
OMIM:609220	ENSG00000152952	PLOD2	5.39866	0.0694254
OMIM:613177	ENSG00000090006	LTBP4	-2.72821	0.196653
OMIM:601547	ENSG00000244752	CRYBB2	10.3225	0.794863
OMIM:617320	ENSG00000105141	CASP14	6.37563	1.33712
OMIM:255125	ENSG00000136003	ISCU	8.72574	0.367668
OMIM:208540	ENSG00000113971	NPHP3	5.0701	0.0203756
OMIM:134700	ENSG00000160211	G6PD	2.49854	0.17164
OMIM:268000	ENSG00000156172	C8orf37	1.6927	0.198011
OMIM:613561	ENSG00000139131	YARS2	10.8842	0.623283
OMIM:257300	ENSG00000156970	BUB1B	20.7113	1.50904
OMIM:615349	ENSG00000176022	B3GALT6	4.83759	-0.160065
OMIM:601001	ENSG00000186081	KRT5	12.6762	2.32149
OMIM:115195	ENSG00000118194	TNNT2	2.79612	1.53641
OMIM:224050	ENSG00000147852	VLDLR	-0.617977	0.252337
OMIM:187500	ENSG00000101384	JAG1	2.18426	0.325223
OMIM:617121	ENSG00000011143	MKS1	8.84668	0.506183
OMIM:614820	ENSG00000105409	ATP1A3	5.77126	0.402541
OMIM:614034	ENSG00000100292	HMOX1	3.89708	0.678502
OMIM:616827	ENSG00000072163	LIMS2	2.75173	0.558163
OMIM:245800	ENSG00000032444	PNPLA6	4.76675	0.312347
OMIM:156550	ENSG00000139219	COL2A1	14.9759	0.285916
OMIM:602271	ENSG00000160226	C21orf2	-0.495526	0.142644
OMIM:616170	ENSG00000164073	MFSD8	0.729487	0.241514
OMIM:614823	ENSG00000137834	SMAD6	4.93803	0.116396
OMIM:614618	ENSG00000165970	SLC6A5	-0.387919	0.319111
OMIM:600274	ENSG00000080815	PSEN1	5.79301	0.188484
OMIM:228550	ENSG00000113721	PDGFRB	4.13396	0.771232
OMIM:204650	ENSG00000132464	ENAM	1.63993	0.31373
OMIM:603516	ENSG00000130638	ATXN10	6.61712	0.288636
OMIM:614894	ENSG00000140968	IRF8	3.55195	1.09678
OMIM:605074	ENSG00000143294	PRCC	-0.441967	0.150207
OMIM:606392	ENSG00000139515	PDX1	2.46473	0.589855
OMIM:613065	ENSG00000104320	NBN	-0.784645	0.0240117
OMIM:312300	ENSG00000169083	AR	1.44564	0.0509508
OMIM:209920	ENSG00000143390	RFX5	10.125	0.393915
OMIM:310300	ENSG00000102119	EMD	6.24867	0.984691
OMIM:252010	ENSG00000213619	NDUFS3	36.6985	1.61
OMIM:602032	ENSG00000135443	KRT85	12.3197	1.54748
OMIM:177200	ENSG00000168447	SCNN1B	14.4552	1.45008
OMIM:615924	ENSG00000168000	BSCL2	7.36102	0.563232
OMIM:109800	ENSG00000068078	FGFR3	2.00648	0.0112053
OMIM:613954	ENSG00000165280	VCP	8.82248	0.381081
OMIM:614441	ENSG00000174640	SLCO2A1	0.110961	0.0514679
OMIM:601847	ENSG00000073734	ABCB11	-3.55112	0.0727997
OMIM:610370	ENSG00000122859	NEUROG3	0.413085	0.139641
OMIM:236500	ENSG00000138180	CEP55	8.67508	1.40254
OMIM:132600	ENSG00000168036	CTNNB1	3.26001	0.169532
OMIM:300367	ENSG00000102145	GATA1	14.7321	2.31398
OMIM:270450	ENSG00000140443	IGF1R	6.74317	-0.104145
OMIM:239510	ENSG00000159423	ALDH4A1	6.67988	0.788478
OMIM:137580	ENSG00000178235	SLITRK1	4.425	0.839438
OMIM:609812	ENSG00000170835	CEL	6.66631	0.998223
OMIM:268000	ENSG00000185527	PDE6G	6.3153	0.455274
OMIM:610852	ENSG00000086288	NME8	1.42621	0.0860003
OMIM:231200	ENSG00000203618	GP1BB	15.7098	0.849185
OMIM:256300	ENSG00000161270	NPHS1	4.75253	0.662908
OMIM:235550	ENSG00000135899	SP110	6.49791	0.879907
OMIM:613224	ENSG00000213281	NRAS	-1.21837	-0.0300387
OMIM:613266	ENSG00000100146	SOX10	8.20494	0.440255
OMIM:604145	ENSG00000155657	TTN	7.56254	1.70926
OMIM:263650	ENSG00000183421	RIPK4	2.77749	0.252782
OMIM:101200	ENSG00000066468	FGFR2	14.5072	-0.0246457
OMIM:115700	ENSG00000118231	CRYGD	3.5066	0.192387
OMIM:114500	ENSG00000068078	FGFR3	3.62353	0.0112053
OMIM:148300	ENSG00000100987	VSX1	0.485902	0.453219
OMIM:616720	ENSG00000197467	COL13A1	0.900137	0.109838
OMIM:616913	ENSG00000236320	SLFN14	10.3279	1.94237
OMIM:615073	ENSG00000141404	GNAL	0.558679	0.168416
OMIM:300804	ENSG00000046651	OFD1	4.35167	0.363964
OMIM:616708	ENSG00000095787	WAC	5.96937	0.0691674
OMIM:608930	ENSG00000138435	CHRNA1	14.7112	0.847348
OMIM:271400	ENSG00000168028	RPSA	0.591594	2.70698
OMIM:211400	ENSG00000168447	SCNN1B	7.45117	1.45008
OMIM:610445	ENSG00000163914	RHO	10.4351	1.60002
OMIM:613737	ENSG00000080815	PSEN1	2.49243	0.188484
OMIM:616263	ENSG00000141378	PTRH2	-0.278803	0.434813
OMIM:130000	ENSG00000204262	COL5A2	21.9186	0.605854
OMIM:278760	ENSG00000175595	ERCC4	3.46613	0.148624
OMIM:269160	ENSG00000138083	SIX3	-1.27725	0.726684
OMIM:614650	ENSG00000119723	COQ6	3.55959	1.13481
OMIM:606963	ENSG00000196611	MMP1	-0.133098	0.276117
OMIM:613983	ENSG00000101161	PRPF6	-0.175025	0.126745
OMIM:219150	ENSG00000059573	ALDH18A1	12.1258	0.221609
OMIM:310440	ENSG00000160131	VMA21	4.06113	0.967511
OMIM:613731	ENSG00000163914	RHO	13.2838	1.60002
OMIM:614873	ENSG00000215193	PEX26	0.889428	1.1141
OMIM:300018	ENSG00000169297	NR0B1	4.09224	0.218431
OMIM:617166	ENSG00000114279	FGF12	1.37315	0.283359
OMIM:617052	ENSG00000168724	DNAJC21	0.687814	0.278018
OMIM:613309	ENSG00000197728	RPS26	1.13677	0.638812
OMIM:616749	ENSG00000154485	MMP21	0.484958	-0.0986152
OMIM:616645	ENSG00000124140	SLC12A5	-0.571245	0.233656
OMIM:187500	ENSG00000141448	GATA6	6.22584	0.358094
OMIM:601553	ENSG00000062038	CDH3	7.70793	0.71096
OMIM:616199	ENSG00000163754	GYG1	3.12973	0.287128
OMIM:617114	ENSG00000174611	KY	4.32004	0.242335
OMIM:608634	ENSG00000106211	HSPB1	5.6343	0.311253
OMIM:603041	ENSG00000025708	TYMP	-4.73902	0.595803
OMIM:615005	ENSG00000107147	KCNT1	4.22668	0.320401
OMIM:116700	ENSG00000111846	GCNT2	0.376906	-0.34106
OMIM:209920	ENSG00000133111	RFXAP	1.2583	0.100304
OMIM:612577	ENSG00000112367	FIG4	3.18816	0.305834
OMIM:613943	ENSG00000204020	LIPN	10.1254	0.994795
OMIM:175900	ENSG00000110921	MVK	2.80368	1.34097
OMIM:119500	ENSG00000117595	IRF6	-2.47245	1.03337
OMIM:207410	ENSG00000066468	FGFR2	12.617	-0.0246457
OMIM:122000	ENSG00000100987	VSX1	-0.0808085	0.453219
OMIM:300210	ENSG00000156298	TSPAN7	1.74609	0.164688
OMIM:614065	ENSG00000128591	FLNC	7.89102	0.376337
OMIM:615963	ENSG00000168477	TNXB	-0.791914	0.444737
OMIM:607326	ENSG00000141627	DYM	1.64167	0.307477
OMIM:610954	ENSG00000196628	TCF4	10.6549	0.179979
OMIM:159950	ENSG00000104763	ASAH1	4.19051	0.857668
OMIM:145650	ENSG00000151090	THRB	2.67484	-0.0677905
OMIM:252010	ENSG00000151413	NUBPL	12.2953	0.747401
OMIM:613068	ENSG00000110195	FOLR1	-2.56302	0.00993041
OMIM:614616	ENSG00000070019	GUCY2C	3.68656	0.46539
OMIM:607641	ENSG00000204843	DCTN1	5.88597	-0.132824
OMIM:615482	ENSG00000256061	DNAAF4	19.4405	1.69736
OMIM:175100	ENSG00000134982	APC	3.96288	0.224681
OMIM:608390	ENSG00000007314	SCN4A	4.89195	0.583812
OMIM:617364	ENSG00000184304	PRKD1	5.11536	-0.0483839
OMIM:614019	ENSG00000072864	NDE1	2.45441	-0.13912
OMIM:103500	ENSG00000187098	MITF	-0.912637	0.187382
OMIM:603554	ENSG00000152457	DCLRE1C	1.82614	0.20908
OMIM:616145	ENSG00000088451	TGDS	-6.6918	0.455458
OMIM:274600	ENSG00000177807	KCNJ10	1.17088	0.367117
OMIM:600794	ENSG00000168000	BSCL2	2.75141	0.563232
OMIM:600791	ENSG00000177807	KCNJ10	2.28198	0.367117
OMIM:615474	ENSG00000157388	CACNA1D	0.388901	0.0712453
OMIM:277590	ENSG00000106462	EZH2	2.99258	0.883138
OMIM:616688	ENSG00000133422	MORC2	4.21253	0.206631
OMIM:616866	ENSG00000103671	TRIP4	2.02405	-0.00428802
OMIM:614654	ENSG00000088682	COQ9	15.4865	1.43502
OMIM:602014	ENSG00000119121	TRPM6	0.19778	0.0581677
OMIM:615065	ENSG00000171551	ECEL1	1.88226	0.0255309
OMIM:271665	ENSG00000162733	DDR2	14.73	0.363116
OMIM:300752	ENSG00000158578	ALAS2	8.02262	4.18828
OMIM:615399	ENSG00000124155	PIGT	-0.336502	1.02023
OMIM:613517	ENSG00000237412	PRSS56	-0.29124	0.77492
OMIM:613307	ENSG00000176058	TPRN	-0.178218	0.238885
OMIM:260565	ENSG00000273611	ZNHIT3	0.215416	0.145171
OMIM:146550	ENSG00000168453	HR	8.0237	-0.21613
OMIM:614822	ENSG00000140623	2012-09-01	1.09219	0.367003
OMIM:617341	ENSG00000107960	STN1	1.41817	0.0209978
OMIM:148820	ENSG00000135903	PAX3	5.61971	0.40568
OMIM:305000	ENSG00000130826	DKC1	7.07699	1.30761
OMIM:614499	ENSG00000169372	CRADD	2.17781	0.238228
OMIM:616562	ENSG00000125124	BBS2	6.30443	0.300199
OMIM:611771	ENSG00000130203	APOE	1.80084	0.353689
OMIM:610508	ENSG00000172059	KLF11	1.4993	-0.00555155
OMIM:614675	ENSG00000174780	SRP72	4.7178	0.212975
OMIM:615398	ENSG00000124155	PIGT	0.877747	1.02023
OMIM:300751	ENSG00000158578	ALAS2	11.3975	4.18828
OMIM:300894	ENSG00000196998	WDR45	4.63745	0.336609
OMIM:612714	ENSG00000131055	COX4I2	-1.97495	0.0469391
OMIM:604864	ENSG00000139219	COL2A1	14.7852	0.285916
OMIM:176000	ENSG00000256269	HMBS	4.31599	1.05849
OMIM:231200	ENSG00000185245	GP1BA	13.7261	0.472297
OMIM:142330	ENSG00000135100	HNF1A	2.21087	0.721907
OMIM:605249	ENSG00000100345	MYH9	4.4143	0.161463
OMIM:615883	ENSG00000276045	ORAI1	1.45646	0.285487
OMIM:617301	ENSG00000196517	SLC6A9	1.60664	0.693627
OMIM:167400	ENSG00000169432	SCN9A	1.71812	0.0891895
OMIM:613825	ENSG00000113600	C9	7.35131	0.806943
OMIM:615352	ENSG00000173540	GMPPB	-0.545299	0.162911
OMIM:166710	ENSG00000111424	VDR	1.93688	0.0516408
OMIM:160800	ENSG00000188037	CLCN1	4.39536	0.359908
OMIM:308990	ENSG00000171365	CLCN5	3.61703	0.243424
OMIM:615683	ENSG00000138185	ENTPD1	1.73569	0.11787
OMIM:616335	ENSG00000137822	TUBGCP4	-1.17225	-0.0812067
OMIM:610717	ENSG00000177666	PNPLA2	6.70013	0.30882
OMIM:300943	ENSG00000165370	GPR101	1.13997	0.179355
OMIM:268310	ENSG00000169071	ROR2	7.54299	0.219653
OMIM:614296	ENSG00000109501	WFS1	3.47829	0.189756
OMIM:209880	ENSG00000165731	RET	4.13141	0.103812
OMIM:220110	ENSG00000133028	SCO1	25.7034	1.45553
OMIM:616390	ENSG00000163161	ERCC3	0.385669	0.184577
OMIM:612304	ENSG00000115718	PROC	1.17728	0.291944
OMIM:609886	ENSG00000169344	UMOD	12.347	3.70589
OMIM:153480	ENSG00000171862	PTEN	2.15427	-0.0152214
OMIM:616900	ENSG00000145348	TBCK	6.36739	0.281981
OMIM:146510	ENSG00000106571	GLI3	12.5849	0.194778
OMIM:613076	ENSG00000127554	GFER	2.97737	0.11617
OMIM:609814	ENSG00000000971	CFH	4.51515	0.289865
OMIM:160900	ENSG00000104936	DMPK	4.45107	0.276134
OMIM:613861	ENSG00000117682	DHDDS	1.39635	0.326433
OMIM:601216	ENSG00000168056	LTBP3	3.60066	0.265573
OMIM:264800	ENSG00000091262	ABCC6	1.60615	0.263601
OMIM:600740	ENSG00000042753	AP2S1	-2.3589	0.160236
OMIM:614881	ENSG00000135924	DNAJB2	0.105068	0.194739
OMIM:613676	ENSG00000151849	CENPJ	6.62375	1.01921
OMIM:616005	ENSG00000145675	PIK3R1	-1.52603	0.240542
OMIM:276904	ENSG00000006611	USH1C	-0.0225215	0.400424
OMIM:248600	ENSG00000137992	DBT	13.0172	1.1094
OMIM:601317	ENSG00000137474	MYO7A	-0.136373	0.165085
OMIM:614226	ENSG00000064309	CDON	4.26409	-0.062944
OMIM:105550	ENSG00000147894	C9orf72	0.195168	0.152806
OMIM:184450	ENSG00000081014	AP4E1	0.887308	-0.11288
OMIM:605362	ENSG00000112319	EYA4	3.84155	0.308094
OMIM:600462	ENSG00000177192	PUS1	1.10961	0.112204
OMIM:614038	ENSG00000179348	GATA2	0.810667	0.106477
OMIM:146200	ENSG00000124827	GCM2	5.20917	0.427449
OMIM:616682	ENSG00000151348	EXT2	6.96848	0.447315
OMIM:204000	ENSG00000132518	GUCY2D	4.63362	0.471739
OMIM:612918	ENSG00000121879	PIK3CA	7.83343	0.152273
OMIM:252010	ENSG00000110074	FOXRED1	25.1542	1.01885
OMIM:131760	ENSG00000186847	KRT14	32.4842	2.25741
OMIM:193520	ENSG00000196712	NF1	9.36341	0.239994
OMIM:615632	ENSG00000184743	ATL3	0.671916	0.160457
OMIM:253601	ENSG00000135636	DYSF	1.18613	0.267935
OMIM:615838	ENSG00000186687	LYRM7	6.4993	0.550546
OMIM:133100	ENSG00000111252	SH2B3	3.11813	0.148808
OMIM:609140	ENSG00000171812	COL8A2	1.83579	0.427005
OMIM:610313	ENSG00000175505	CLCF1	0.907023	-0.0614389
OMIM:201250	ENSG00000125965	GDF5	-0.480076	-0.085348
OMIM:616052	ENSG00000214960	ISPD	2.16161	-0.131032
OMIM:305400	ENSG00000102302	FGD1	25.8681	0.331779
OMIM:610713	ENSG00000128714	HOXD13	5.01832	0.374525
OMIM:607748	ENSG00000136881	BAAT	0.56074	0.474004
OMIM:613195	ENSG00000140470	ADAMTS17	-1.45901	-0.0294086
OMIM:104300	ENSG00000142192	APP	2.53196	0.0384183
OMIM:122860	ENSG00000167941	SOST	-0.483474	0.362682
OMIM:274000	ENSG00000265241	RBM8A	-0.257412	0.190745
OMIM:614839	ENSG00000166863	TAC3	0.441266	0.0662335
OMIM:614891	ENSG00000096996	IL12RB1	4.31147	1.11495
OMIM:242600	ENSG00000163817	SLC6A20	0.457354	0.162032
OMIM:611523	ENSG00000146282	RARS2	2.40278	0.235601
OMIM:608389	ENSG00000126778	SIX1	8.22997	0.23788
OMIM:612376	ENSG00000137497	NUMA1	-1.63897	0.276499
OMIM:600858	ENSG00000106617	PRKAG2	7.19354	0.283484
OMIM:613093	ENSG00000095464	PDE6C	11.7233	1.61404
OMIM:300636	ENSG00000269335	IKBKG	2.60252	0.859722
OMIM:125595	ENSG00000186847	KRT14	30.6913	2.25741
OMIM:606824	ENSG00000100170	SLC5A1	3.25153	0.974165
OMIM:614617	ENSG00000162065	TBC1D24	-0.973446	0.201101
OMIM:254090	ENSG00000163359	COL6A3	15.6896	0.90956
OMIM:603147	ENSG00000088035	ALG6	5.56394	0.030909
OMIM:162100	ENSG00000184640	2009-09-01	5.64927	0.134367
OMIM:115430	ENSG00000118271	TTR	0.435479	0.896759
OMIM:614673	ENSG00000174799	CEP135	5.29067	0.418967
OMIM:608099	ENSG00000108823	SGCA	12.4298	1.22936
OMIM:614858	ENSG00000120008	WDR11	-1.33694	0.146062
OMIM:615630	ENSG00000138002	IFT172	14.1909	0.894441
OMIM:602501	ENSG00000121879	PIK3CA	8.4311	0.152273
OMIM:613951	ENSG00000188827	SLX4	3.38474	0.0800147
OMIM:233400	ENSG00000133835	HSD17B4	0.0344233	0.747884
OMIM:226730	ENSG00000132470	ITGB4	16.3452	1.53811
OMIM:617258	ENSG00000121350	PYROXD1	3.05712	0.408872
OMIM:607539	ENSG00000205899	BHLHA9	-0.727099	-0.114636
OMIM:250100	ENSG00000100299	ARSA	2.86854	0.448734
OMIM:617433	ENSG00000104880	ARHGEF18	1.16845	0.0825591
OMIM:268000	ENSG00000105392	CRX	16.9476	2.71169
OMIM:300373	ENSG00000184675	AMER1	13.992	0.575261
OMIM:617175	ENSG00000136144	RCBTB1	1.16436	0.287196
OMIM:252011	ENSG00000205138	SDHAF1	-3.61999	0.0566115
OMIM:265450	ENSG00000204217	BMPR2	4.08573	0.0843576
OMIM:114480	ENSG00000121879	PIK3CA	0.846167	0.152273
OMIM:243150	ENSG00000068724	TTC7A	5.60789	0.430826
OMIM:309120	ENSG00000120498	TEX11	0.682924	0.0604368
OMIM:610250	ENSG00000068615	REEP1	0.173344	0.234213
OMIM:136520	ENSG00000007372	PAX6	6.67161	0.223273
OMIM:605462	ENSG00000145715	RASA1	-0.625208	0.0124316
OMIM:234810	ENSG00000128829	EIF2AK4	-1.80603	0.00704262
OMIM:146110	ENSG00000187678	SPRY4	6.46953	0.00901375
OMIM:300952	ENSG00000147123	NDUFB11	7.7716	1.23412
OMIM:204750	ENSG00000181192	DHTKD1	4.50069	1.23045
OMIM:269500	ENSG00000167941	SOST	1.03012	0.362682
OMIM:610756	ENSG00000104884	ERCC2	4.96284	0.531146
OMIM:615983	ENSG00000163093	BBS5	8.50186	0.821095
OMIM:611881	ENSG00000149925	ALDOA	5.60871	0.726213
OMIM:615745	ENSG00000175206	NPPA	5.7532	2.09866
OMIM:608233	ENSG00000132842	AP3B1	2.86917	0.16012
OMIM:617113	ENSG00000166206	GABRB3	3.74392	0.677919
OMIM:242300	ENSG00000092295	TGM1	13.3561	1.04727
OMIM:616204	ENSG00000152208	GRID2	-0.911544	0.613145
OMIM:611528	ENSG00000173801	JUP	3.1656	0.391346
OMIM:614435	ENSG00000183072	NKX2-5	2.46168	0.38738
OMIM:614924	ENSG00000103356	EARS2	8.10913	0.484666
OMIM:615516	ENSG00000128731	HERC2	14.707	0.349467
OMIM:600143	ENSG00000182372	CLN8	4.66776	0.150037
OMIM:221750	ENSG00000107187	LHX3	2.27274	0.686758
OMIM:612526	ENSG00000105974	CAV1	2.30487	0.136398
OMIM:114550	ENSG00000104213	PDGFRL	-2.48127	0.212129
OMIM:241520	ENSG00000152592	DMP1	4.20757	0.353291
OMIM:608361	ENSG00000157766	ACAN	11.3728	0.870339
OMIM:313500	ENSG00000158813	EDA	-1.09825	0.0602152
OMIM:273800	ENSG00000005961	ITGA2B	14.8689	1.47095
OMIM:224690	ENSG00000085840	ORC1	20.2433	1.65173
OMIM:616138	ENSG00000107815	TWNK	0.706626	0.106685
OMIM:302045	ENSG00000198947	DMD	1.79504	0.0085723
OMIM:615159	ENSG00000164405	UQCRQ	4.67522	1.8763
OMIM:614621	ENSG00000049167	ERCC8	0.0340928	0.213414
OMIM:608837	ENSG00000133020	MYH8	4.79425	1.80427
OMIM:608328	ENSG00000166147	FBN1	11.3175	0.882877
OMIM:266280	ENSG00000160957	RECQL4	10.1729	1.19973
OMIM:162900	ENSG00000121879	PIK3CA	4.05336	0.152273
OMIM:609311	ENSG00000139132	FGD4	2.10414	-0.0511137
OMIM:616433	ENSG00000134516	DOCK2	2.88443	1.15679
OMIM:615008	ENSG00000153933	DGKE	-3.97163	0.0168824
OMIM:612474	ENSG00000121634	GJA8	-2.99317	0.886857
OMIM:616801	ENSG00000144406	UNC80	1.7702	0.709781
OMIM:266920	ENSG00000187535	IFT140	14.8158	0.938201
OMIM:611812	ENSG00000162552	WNT4	4.23585	0.35606
OMIM:266510	ENSG00000108733	PEX12	3.71176	-0.0970417
OMIM:615616	ENSG00000183230	CTNNA3	5.66037	0.929303
OMIM:269880	ENSG00000145675	PIK3R1	-0.936113	0.240542
OMIM:610329	ENSG00000172922	RNASEH2C	3.41681	0.136122
OMIM:617296	ENSG00000134313	KIDINS220	10.0306	0.103104
OMIM:611093	ENSG00000104723	TUSC3	-1.09487	0.307858
OMIM:613086	ENSG00000119681	LTBP2	6.90342	0.372502
OMIM:300896	ENSG00000102100	SLC35A2	10.1394	0.702045
OMIM:117300	ENSG00000136156	ITM2B	1.96399	0.413191
OMIM:145250	ENSG00000049130	KITLG	2.5009	0.00703757
OMIM:609968	ENSG00000171105	INSR	1.82018	-0.0537712
OMIM:122700	ENSG00000138109	CYP2C9	1.5081	0.471335
OMIM:162000	ENSG00000169344	UMOD	9.05282	3.70589
OMIM:206700	ENSG00000007372	PAX6	6.35507	0.223273
OMIM:613982	ENSG00000132386	SERPINF1	5.41411	0.325192
OMIM:617294	ENSG00000114796	KLHL24	0.185024	0.112372
OMIM:616280	ENSG00000166986	MARS	6.59528	0.36388
OMIM:613312	ENSG00000197594	ENPP1	3.08974	0.0438574
OMIM:182170	ENSG00000113013	HSPA9	0.27036	0.945574
OMIM:604772	ENSG00000186439	TRDN	10.2811	1.74214
OMIM:616171	ENSG00000142731	PLK4	14.37	1.63118
OMIM:233690	ENSG00000051523	CYBA	6.40235	0.129412
OMIM:220120	ENSG00000168237	GLYCTK	3.56008	0.4504
OMIM:601358	ENSG00000080503	SMARCA2	3.41546	0.0275317
OMIM:125420	ENSG00000152591	DSPP	2.27375	0.157572
OMIM:610181	ENSG00000136104	RNASEH2B	5.27753	0.153675
OMIM:181030	ENSG00000181690	PLAG1	1.02601	-0.301565
OMIM:128235	ENSG00000105409	ATP1A3	6.45967	0.402541
OMIM:610599	ENSG00000214140	PRCD	6.25289	0.196771
OMIM:125370	ENSG00000111676	ATN1	3.99905	0.217263
OMIM:617394	ENSG00000146038	DCDC2	-0.557877	0.193992
OMIM:248370	ENSG00000160789	LMNA	-0.424798	0.394453
OMIM:610978	ENSG00000136352	NKX2-1	1.06471	0.246819
OMIM:614438	ENSG00000183010	PYCR1	1.84636	0.0862427
OMIM:192600	ENSG00000101306	MYLK2	3.09268	0.62234
OMIM:222448	ENSG00000081479	LRP2	0.0358513	0.113101
OMIM:251260	ENSG00000104320	NBN	4.42984	0.0240117
OMIM:253010	ENSG00000170266	GLB1	12.514	1.0581
OMIM:105200	ENSG00000118137	APOA1	7.00012	0.705134
OMIM:607595	ENSG00000187498	COL4A1	3.26239	0.620367
OMIM:167210	ENSG00000128422	KRT17	27.1652	1.21776
OMIM:615191	ENSG00000091136	LAMB1	-1.30397	0.21665
OMIM:613495	ENSG00000156738	MS4A1	21.7992	2.41107
OMIM:236670	ENSG00000106692	FKTN	13.8398	0.370213
OMIM:615777	ENSG00000103489	XYLT1	8.63178	-0.0426491
OMIM:148210	ENSG00000165474	GJB2	17.3608	1.03971
OMIM:613319	ENSG00000171714	ANO5	3.03257	0.154528
OMIM:245200	ENSG00000054983	GALC	-1.3484	0.258583
OMIM:607136	ENSG00000112592	TBP	-0.319231	0.0683182
OMIM:612674	ENSG00000100997	ABHD12	5.22119	0.316887
OMIM:606893	ENSG00000062598	ELMO2	0.384957	-0.086815
OMIM:603546	ENSG00000079616	KIF22	3.24927	1.22192
OMIM:305100	ENSG00000158813	EDA	-2.02091	0.0602152
OMIM:613630	ENSG00000213341	CHUK	3.44512	0.409599
OMIM:112600	ENSG00000125965	GDF5	-2.2636	-0.085348
OMIM:606159	ENSG00000087086	FTL	4.63669	0.356214
OMIM:211180	ENSG00000126749	EMG1	2.45379	0.238382
OMIM:148050	ENSG00000167522	ANKRD11	14.931	0.253495
OMIM:617478	ENSG00000070269	TMEM260	2.76824	0.260132
OMIM:616002	ENSG00000075891	PAX2	3.3039	0.465284
OMIM:609796	ENSG00000104055	TGM5	5.69389	0.784179
OMIM:612656	ENSG00000079215	SLC1A3	1.70744	0.264628
OMIM:113650	ENSG00000126778	SIX1	13.0273	0.23788
OMIM:614701	ENSG00000164754	RAD21	9.0066	0.211025
OMIM:236200	ENSG00000160200	CBS	0.317464	0.149839
OMIM:617020	ENSG00000173409	ARV1	4.48971	0.389743
OMIM:300434	ENSG00000158352	SHROOM4	4.72409	-0.0780924
OMIM:149730	ENSG00000068078	FGFR3	7.32787	0.0112053
OMIM:180700	ENSG00000114251	WNT5A	12.6617	0.309105
OMIM:610542	ENSG00000198380	GFPT1	-0.0572264	0.161667
OMIM:614022	ENSG00000183873	SCN5A	7.43729	0.485625
OMIM:616603	ENSG00000059573	ALDH18A1	9.62921	0.221609
OMIM:137550	ENSG00000213281	NRAS	-0.649796	-0.0300387
OMIM:267430	ENSG00000143839	REN	0.216064	0.185876
OMIM:252010	ENSG00000158864	NDUFS2	37.5435	1.72099
OMIM:613790	ENSG00000157131	C8A	4.32619	1.76199
OMIM:300695	ENSG00000022267	FHL1	9.14079	0.153694
OMIM:226700	ENSG00000053747	LAMA3	14.1326	0.850299
OMIM:264600	ENSG00000277893	SRD5A2	-1.75046	0.404818
OMIM:613671	ENSG00000112320	SOBP	1.17014	0.124777
OMIM:253310	ENSG00000119392	GLE1	1.8989	0.471866
OMIM:606176	ENSG00000187486	KCNJ11	3.91443	0.185841
OMIM:223100	ENSG00000076003	MCM6	5.59576	1.31188
OMIM:612691	ENSG00000112367	FIG4	0.437999	0.305834
OMIM:217800	ENSG00000183196	CHST6	0.445009	0.506066
OMIM:614279	ENSG00000151632	AKR1C2	1.10923	0.234743
OMIM:114480	ENSG00000170836	PPM1D	1.96844	0.456605
OMIM:613660	ENSG00000148600	CDHR1	6.48673	0.451719
OMIM:278700	ENSG00000136936	XPA	1.19558	0.116541
OMIM:102900	ENSG00000143627	PKLR	7.18653	0.966019
OMIM:616780	ENSG00000261456	TUBB8	1.97157	0.152138
OMIM:262400	ENSG00000259384	GH1	0.117307	0.0147567
OMIM:616858	ENSG00000101310	SEC23B	2.88015	-0.121053
OMIM:210200	ENSG00000078070	MCCC1	21.0135	1.21047
OMIM:600496	ENSG00000135100	HNF1A	1.27422	0.721907
OMIM:224900	ENSG00000186197	EDARADD	7.59433	0.293081
OMIM:300166	ENSG00000183337	BCOR	23.9808	0.363888
OMIM:614432	ENSG00000183072	NKX2-5	2.93762	0.38738
OMIM:614021	ENSG00000205678	TECRL	6.65873	2.40057
OMIM:615188	ENSG00000182187	CRYGB	7.04308	1.19372
OMIM:207410	ENSG00000127948	POR	3.88416	0.410236
OMIM:257980	ENSG00000135925	WNT10A	9.60752	0.163883
OMIM:130600	ENSG00000163554	SPTA1	7.14459	2.00658
OMIM:615033	ENSG00000085788	DDHD2	3.2359	-0.0127946
OMIM:613575	ENSG00000113966	ARL6	6.39326	1.38213
OMIM:615273	ENSG00000151092	NGLY1	1.24238	0.0895105
OMIM:617182	ENSG00000069966	GNB5	-3.21179	0.122969
OMIM:614674	ENSG00000178394	HTR1A	0.139702	0.305596
OMIM:304400	ENSG00000196767	POU3F4	-3.56741	0.428638
OMIM:185500	ENSG00000049540	ELN	5.5966	0.352222
OMIM:252010	ENSG00000167792	NDUFV1	37.4645	1.69855
OMIM:105200	ENSG00000171560	FGA	6.19926	1.6705
OMIM:614653	ENSG00000151914	DST	4.20638	0.185561
OMIM:608415	ENSG00000108370	RGS9	-0.998948	-0.0279792
OMIM:615851	ENSG00000141252	VPS53	9.98919	0.34179
OMIM:616817	ENSG00000158615	PPP1R15B	1.38073	-0.0522629
OMIM:226980	ENSG00000172071	EIF2AK3	3.14264	0.134102
OMIM:201910	ENSG00000231852	CYP21A2	9.8961	1.76729
OMIM:612650	ENSG00000172426	RSPH9	5.19785	0.211293
OMIM:130060	ENSG00000108821	COL1A1	27.2161	0.772513
OMIM:112240	ENSG00000185624	P4HB	4.60328	0.410814
OMIM:615085	ENSG00000086300	SNX10	-2.52994	0.0179401
OMIM:222748	ENSG00000147647	DPYS	-4.88043	0.578145
OMIM:613087	ENSG00000038295	TLL1	0.660226	-0.034333
OMIM:613659	ENSG00000003400	CASP10	1.38653	0.10243
OMIM:123000	ENSG00000154122	ANKH	2.16233	-0.0331525
OMIM:612900	ENSG00000107104	KANK1	1.73615	0.213921
OMIM:615419	ENSG00000102452	NALCN	1.84993	0.56578
OMIM:608895	ENSG00000140092	FBLN5	4.1326	0.198458
OMIM:616867	ENSG00000138303	ASCC1	4.97237	-0.197998
OMIM:614876	ENSG00000121680	PEX16	3.62212	0.167546
OMIM:180100	ENSG00000104237	RP1	9.49263	1.10974
OMIM:606690	ENSG00000165699	TSC1	0.150575	0.0399107
OMIM:601518	ENSG00000135828	RNASEL	-1.09617	0.274139
OMIM:609115	ENSG00000152795	HNRNPDL	1.00526	0.209781
OMIM:613807	ENSG00000145075	CCDC39	3.30489	0.0633784
OMIM:616311	ENSG00000130226	DPP6	-0.939875	0.0707225
OMIM:160500	ENSG00000092054	MYH7	25.6477	2.18777
OMIM:614458	ENSG00000196511	TPK1	1.56131	-0.0694553
OMIM:616418	ENSG00000148842	CNNM2	4.41989	-0.0734896
OMIM:607078	ENSG00000132031	MATN3	13.1319	0.249687
OMIM:617164	ENSG00000095139	ARCN1	4.2014	0.372399
OMIM:603554	ENSG00000175097	RAG2	16.2295	2.16129
OMIM:600901	ENSG00000112039	FANCE	3.8419	0.131506
OMIM:300696	ENSG00000022267	FHL1	7.35578	0.153694
OMIM:133700	ENSG00000182197	EXT1	3.59034	-0.119329
OMIM:601144	ENSG00000183873	SCN5A	3.87607	0.485625
OMIM:252920	ENSG00000108784	NAGLU	13.2222	0.67357
OMIM:263800	ENSG00000070915	SLC12A3	0.140106	0.478211
OMIM:153640	ENSG00000100345	MYH9	4.92421	0.161463
OMIM:302905	ENSG00000122145	TBX22	1.99477	0.167884
OMIM:184840	ENSG00000204248	COL11A2	3.78366	0.0737049
OMIM:617260	ENSG00000163848	ZNF148	4.99162	0.396662
OMIM:131440	ENSG00000113721	PDGFRB	-0.651306	0.771232
OMIM:602083	ENSG00000150275	PCDH15	0.188882	0.0640136
OMIM:616341	ENSG00000142178	SIK1	-1.84515	0.129611
OMIM:191830	ENSG00000077943	ITGA8	6.31622	0.109193
OMIM:614615	ENSG00000197603	C5orf42	7.80975	0.394329
OMIM:273800	ENSG00000259207	ITGB3	15.8817	0.708226
OMIM:614487	ENSG00000141385	AFG3L2	9.47754	1.00071
OMIM:174800	ENSG00000087460	GNAS	3.71217	0.214099
OMIM:184252	ENSG00000111199	TRPV4	7.60111	-0.0841474
OMIM:615314	ENSG00000140262	TCF12	7.25227	0.122665
OMIM:214700	ENSG00000091138	SLC26A3	0.0820866	0.440429
OMIM:200500	ENSG00000105983	LMBR1	11.4108	-0.081282
OMIM:215300	ENSG00000182197	EXT1	3.05221	-0.119329
OMIM:261600	ENSG00000171759	PAH	-0.149214	0.595507
OMIM:611548	ENSG00000106410	NOBOX	3.73215	0.0458228
OMIM:613659	ENSG00000125347	IRF1	0.912952	1.35776
OMIM:312080	ENSG00000123560	PLP1	-1.47762	0.462342
OMIM:617425	ENSG00000012232	EXTL3	1.95961	0.12968
OMIM:259770	ENSG00000162337	LRP5	11.9974	-0.00629399
OMIM:156500	ENSG00000123500	COL10A1	18.4019	0.773579
OMIM:240500	ENSG00000177455	CD19	27.7955	1.85372
OMIM:603896	ENSG00000111361	EIF2B1	1.92772	0.14659
OMIM:187950	ENSG00000111252	SH2B3	3.99085	0.148808
OMIM:608470	ENSG00000120708	TGFBI	1.97396	0.271588
OMIM:603233	ENSG00000124222	STX16	0.577397	0.268283
OMIM:300071	ENSG00000102001	CACNA1F	5.90183	1.74567
OMIM:129500	ENSG00000121742	GJB6	14.842	1.52287
OMIM:300807	ENSG00000101981	F9	11.8932	1.41519
OMIM:613013	ENSG00000109132	PHOX2B	0.942713	0.374479
OMIM:615846	ENSG00000115267	IFIH1	4.96908	0.47524
OMIM:131100	ENSG00000133895	MEN1	0.306941	0.223709
OMIM:601596	ENSG00000169247	SH3TC2	1.65089	-0.0865333
OMIM:300860	ENSG00000077721	UBE2A	17.2958	1.46891
OMIM:608980	ENSG00000164946	FREM1	2.09052	0.095601
OMIM:256000	ENSG00000110717	NDUFS8	20.2943	1.6464
OMIM:610478	ENSG00000151062	CACNA2D4	11.6251	0.901982
OMIM:614944	ENSG00000165899	OTOGL	1.72682	0.264724
OMIM:615957	ENSG00000012660	ELOVL5	6.0007	0.0335672
OMIM:611092	ENSG00000164418	GRIK2	1.66562	0.0848424
OMIM:614564	ENSG00000175054	ATR	2.77047	0.152961
OMIM:616860	ENSG00000182512	GLRX5	5.37415	0.542847
OMIM:604117	ENSG00000203782	LOR	13.5936	2.25338
OMIM:189500	ENSG00000163132	MSX1	3.90958	0.220898
OMIM:617004	ENSG00000025796	SEC63	1.09204	0.338125
OMIM:616211	ENSG00000186153	WWOX	2.92625	-0.166114
OMIM:243310	ENSG00000075624	ACTB	-0.794067	0.246704
OMIM:613563	ENSG00000110395	CBL	16.234	0.222706
OMIM:118200	ENSG00000158887	MPZ	7.40618	0.488951
OMIM:616217	ENSG00000146038	DCDC2	1.72062	0.193992
OMIM:245348	ENSG00000150768	DLAT	15.1185	1.47919
OMIM:202110	ENSG00000148795	CYP17A1	12.945	2.19886
OMIM:259420	ENSG00000108821	COL1A1	24.9733	0.772513
OMIM:613612	ENSG00000164597	COG5	1.71937	-0.139343
OMIM:256810	ENSG00000115204	MPV17	5.75666	0.412661
OMIM:301220	ENSG00000101868	POLA1	10.8771	0.63402
OMIM:218400	ENSG00000152661	GJA1	5.65035	0.320583
OMIM:611895	ENSG00000214274	ANG	-2.2667	0.316235
OMIM:135100	ENSG00000115170	ACVR1	4.16327	-0.363786
OMIM:601001	ENSG00000186847	KRT14	14.9843	2.25741
OMIM:607313	ENSG00000154134	ROBO3	-1.21597	0.111661
OMIM:190900	ENSG00000128617	OPN1SW	2.21019	0.345621
OMIM:185000	ENSG00000112077	RHAG	28.0741	2.82688
OMIM:616896	ENSG00000198836	OPA1	5.96536	0.575749
OMIM:610443	ENSG00000120071	KANSL1	-3.59331	0.0768894
OMIM:614874	ENSG00000164818	DNAAF5	6.89257	0.469592
OMIM:604536	ENSG00000081277	PKP1	5.72481	0.884253
OMIM:300263	ENSG00000172943	PHF8	20.0269	0.954354
OMIM:613925	ENSG00000165478	HEPACAM	-1.31447	0.403522
OMIM:232240	ENSG00000137700	SLC37A4	8.98176	0.623777
OMIM:616938	ENSG00000073584	SMARCE1	0.161304	-0.321339
OMIM:607039	ENSG00000155719	OTOA	-0.206473	0.302535
OMIM:612736	ENSG00000130005	GAMT	0.79469	0.101733
OMIM:188570	ENSG00000151090	THRB	2.39149	-0.0677905
OMIM:183090	ENSG00000204842	ATXN2	7.7174	0.354515
OMIM:613705	ENSG00000116030	SUMO1	-1.59351	-0.191309
OMIM:611603	ENSG00000167552	TUBA1A	4.59263	-0.126454
OMIM:614205	ENSG00000169515	CCDC8	5.49414	0.149742
OMIM:616281	ENSG00000166123	GPT2	4.0729	0.366013
OMIM:615889	ENSG00000124608	AARS2	3.85522	0.0730916
OMIM:159000	ENSG00000120729	MYOT	15.7151	1.65005
OMIM:300590	ENSG00000072501	SMC1A	29.29	0.707816
OMIM:613192	ENSG00000167632	TRAPPC9	6.54127	0.129911
OMIM:131850	ENSG00000114270	COL7A1	4.189	0.532354
OMIM:311360	ENSG00000102081	FMR1	2.11465	1.17418
OMIM:183086	ENSG00000141837	CACNA1A	1.24435	0.045592
OMIM:609006	ENSG00000187017	ESPN	0.827143	0.600746
OMIM:142690	ENSG00000162736	NCSTN	1.92285	1.0995
OMIM:182940	ENSG00000010361	FUZ	1.2827	-0.126324
OMIM:614455	ENSG00000203485	INF2	7.54049	0.18818
OMIM:613750	ENSG00000129535	NRL	7.22176	1.16424
OMIM:268130	ENSG00000092330	TINF2	1.67799	0.0622603
OMIM:615982	ENSG00000140463	BBS4	6.50616	0.355495
OMIM:615877	ENSG00000181541	MAB21L2	-0.59149	-0.0369273
OMIM:608644	ENSG00000039139	DNAH5	9.07794	1.23375
OMIM:616577	ENSG00000145375	SPATA5	9.37836	0.462538
OMIM:105650	ENSG00000105372	RPS19	11.4051	2.64376
OMIM:615937	ENSG00000117020	AKT3	4.22524	0.250354
OMIM:613659	ENSG00000121879	PIK3CA	1.97348	0.152273
OMIM:601536	ENSG00000105991	HOXA1	-1.28518	0.184446
OMIM:231300	ENSG00000138061	CYP1B1	1.87694	0.384455
OMIM:176270	ENSG00000254585	MAGEL2	28.5828	0.837122
OMIM:613860	ENSG00000142748	FCN3	0.175051	0.892555
OMIM:265380	ENSG00000103241	FOXF1	3.33116	0.183289
OMIM:225320	ENSG00000164692	COL1A2	29.0633	0.981876
OMIM:310400	ENSG00000171100	MTM1	10.0105	0.579199
OMIM:193220	ENSG00000167995	BEST1	1.36752	0.689073
OMIM:617087	ENSG00000116688	MFN2	9.36323	0.483117
OMIM:225400	ENSG00000083444	PLOD1	7.72459	0.509737
OMIM:201475	ENSG00000072778	ACADVL	18.18	1.08546
OMIM:614497	ENSG00000115657	ABCB6	-0.156378	0.652616
OMIM:613808	ENSG00000141519	CCDC40	20.2857	1.40137
OMIM:615206	ENSG00000198286	CARD11	4.9876	0.257661
OMIM:602482	ENSG00000054598	FOXC1	8.13958	0.317013
OMIM:203300	ENSG00000107521	HPS1	7.30243	0.0580032
OMIM:125800	ENSG00000167580	AQP2	7.8569	1.68553
OMIM:614485	ENSG00000164946	FREM1	0.11059	0.095601
OMIM:102500	ENSG00000134250	NOTCH2	14.7773	0.126214
OMIM:604004	ENSG00000165478	HEPACAM	-2.17355	0.403522
OMIM:610357	ENSG00000130294	KIF1A	3.26705	0.1783
OMIM:614500	ENSG00000156172	C8orf37	3.66338	0.198011
OMIM:604218	ENSG00000163536	SERPINI1	3.82643	0.0341694
OMIM:607832	ENSG00000198087	CD2AP	1.19972	0.10967
OMIM:612313	ENSG00000119042	SATB2	4.09052	0.130952
OMIM:616941	ENSG00000071564	TCF3	3.62363	0.0325649
OMIM:270800	ENSG00000172817	CYP7B1	-0.55015	0.0669852
OMIM:614201	ENSG00000088053	GP6	16.3226	2.88404
OMIM:267430	ENSG00000159640	ACE	2.15483	0.060624
OMIM:603830	ENSG00000183873	SCN5A	6.57895	0.485625
OMIM:137800	ENSG00000141736	ERBB2	0.000616756	0.205651
OMIM:615752	ENSG00000205336	ADGRG1	-0.907229	0.0485555
OMIM:163200	ENSG00000133703	KRAS	-1.40928	-0.0487854
OMIM:600625	ENSG00000125378	BMP4	1.92416	0.194934
OMIM:614399	ENSG00000145794	MEGF10	5.94257	0.0352563
OMIM:615807	ENSG00000138346	DNA2	8.12318	1.31234
OMIM:615885	ENSG00000122026	RPL21	-1.16983	2.14172
OMIM:153600	ENSG00000172936	MYD88	3.09318	0.402791
OMIM:125700	ENSG00000101200	AVP	4.42627	0.125835
OMIM:309520	ENSG00000184634	MED12	37.4342	0.74531
OMIM:608194	ENSG00000092200	RPGRIP1	14.456	1.24224
OMIM:600971	ENSG00000181585	TMIE	-1.53637	0.180877
OMIM:154700	ENSG00000166147	FBN1	25.076	0.882877
OMIM:610353	ENSG00000120903	CHRNA2	-0.247428	0.23971
OMIM:182601	ENSG00000021574	SPAST	2.29727	0.0378364
OMIM:608940	ENSG00000161217	PCYT1A	-5.02145	0.0731898
OMIM:604286	ENSG00000163069	SGCB	5.46208	0.305109
OMIM:614608	ENSG00000099956	SMARCB1	8.09872	0.344918
OMIM:613686	ENSG00000179111	HES7	-2.58351	0.216049
OMIM:602089	ENSG00000128052	KDR	0.461373	0.297652
OMIM:610768	ENSG00000175283	DOLK	5.6345	0.286888
OMIM:613345	ENSG00000007314	SCN4A	3.19446	0.583812
OMIM:605389	ENSG00000154856	APCDD1	2.15847	0.127518
OMIM:606952	ENSG00000077498	TYR	12.3297	2.13197
OMIM:608266	ENSG00000134371	CDC73	-0.0102099	0.0951907
OMIM:184900	ENSG00000166147	FBN1	4.39388	0.882877
OMIM:266265	ENSG00000181830	SLC35C1	-1.44024	0.0129991
OMIM:613265	ENSG00000124205	EDN3	2.57518	0.164385
OMIM:615583	ENSG00000179950	PUF60	4.31109	-0.154985
OMIM:615382	ENSG00000165138	ANKS6	0.994984	0.412236
OMIM:616651	ENSG00000264229	RNU4ATAC	1.88184	-0.0462716
OMIM:616063	ENSG00000101194	SLC17A9	-0.886619	0.0161739
OMIM:614111	ENSG00000168291	PDHB	11.7131	1.38528
OMIM:277610	ENSG00000204248	COL11A2	1.94573	0.0737049
OMIM:260920	ENSG00000110921	MVK	-2.68741	1.34097
OMIM:188470	ENSG00000171862	PTEN	1.92573	-0.0152214
OMIM:226600	ENSG00000114270	COL7A1	9.67001	0.532354
OMIM:608747	ENSG00000017427	IGF1	-0.0200858	0.24091
OMIM:251000	ENSG00000146085	MUT	20.6825	1.20607
OMIM:203450	ENSG00000131095	GFAP	2.03661	0.519641
OMIM:109400	ENSG00000117425	PTCH2	0.916417	0.218967
OMIM:607785	ENSG00000196712	NF1	3.28399	0.239994
OMIM:609053	ENSG00000140525	FANCI	16.2457	1.34476
OMIM:617205	ENSG00000158683	PKD1L1	3.15789	0.013816
OMIM:617228	ENSG00000027001	MIPEP	17.6964	0.728392
OMIM:227400	ENSG00000198734	F5	3.95434	0.252114
OMIM:616231	ENSG00000143318	CASQ1	7.26207	1.28482
OMIM:607459	ENSG00000107815	TWNK	0.771043	0.106685
OMIM:606574	ENSG00000164175	SLC45A2	11.9081	1.87828
OMIM:605041	ENSG00000083799	CYLD	0.650202	0.412452
OMIM:255995	ENSG00000185482	STAC3	4.89718	1.15205
OMIM:615947	ENSG00000277494	GPIHBP1	0.640312	0.219383
OMIM:605289	ENSG00000073282	TP63	3.2875	1.05451
OMIM:615401	ENSG00000102879	CORO1A	5.56058	1.07607
OMIM:616549	ENSG00000133454	MYO18B	0.282995	0.694577
OMIM:156530	ENSG00000111199	TRPV4	5.15622	-0.0841474
OMIM:604367	ENSG00000154415	PPP1R3A	-1.28097	2.2374
OMIM:137245	ENSG00000142867	BCL10	3.12085	0.041957
OMIM:608654	ENSG00000134259	NGF	2.43108	0.661892
OMIM:258870	ENSG00000065154	OAT	0.509441	0.226154
OMIM:241200	ENSG00000151704	KCNJ1	18.102	1.81287
OMIM:606408	ENSG00000168477	TNXB	3.63181	0.444737
OMIM:112600	ENSG00000138696	BMPR1B	3.38858	-0.0723007
OMIM:613027	ENSG00000156873	PHKG2	2.62109	0.196305
OMIM:617180	ENSG00000105722	ERF	2.83197	0.062333
OMIM:213600	ENSG00000100311	PDGFB	0.711795	0.122682
OMIM:617137	ENSG00000135341	MAP3K7	-0.498807	0.103719
OMIM:248300	ENSG00000126233	SLURP1	7.72804	1.93522
OMIM:613722	ENSG00000182621	PLCB1	1.91684	-0.0575898
OMIM:614714	ENSG00000167508	MVD	5.1938	1.50677
OMIM:606764	ENSG00000134853	PDGFRA	1.73365	0.75099
OMIM:613830	ENSG00000074621	SLC24A1	3.08841	-0.0948862
OMIM:613011	ENSG00000113263	ITK	22.8199	1.93788
OMIM:614877	ENSG00000121680	PEX16	7.71149	0.167546
OMIM:605253	ENSG00000158887	MPZ	6.76367	0.488951
OMIM:609054	ENSG00000136492	BRIP1	21.2226	1.38507
OMIM:612847	ENSG00000198682	PAPSS2	6.14298	-0.0527698
OMIM:607822	ENSG00000080815	PSEN1	7.15503	0.188484
OMIM:269160	ENSG00000164690	SHH	-0.659687	0.214691
OMIM:615235	ENSG00000112769	LAMA4	0.82506	0.440163
OMIM:311300	ENSG00000196924	FLNA	14.8232	0.531384
OMIM:192315	ENSG00000213689	TREX1	3.13071	0.0744504
OMIM:606864	ENSG00000117118	SDHB	-0.0103417	1.99487
OMIM:159001	ENSG00000160789	LMNA	2.21203	0.394453
OMIM:252010	ENSG00000174886	NDUFA11	11.9547	0.600848
OMIM:248190	ENSG00000164007	CLDN19	5.18173	0.63311
OMIM:206800	ENSG00000101282	RSPO4	-0.768052	0.228002
OMIM:613065	ENSG00000162367	TAL1	2.08597	1.02677
OMIM:264350	ENSG00000168447	SCNN1B	16.561	1.45008
OMIM:614204	ENSG00000136695	IL36RN	8.40998	1.10907
OMIM:244200	ENSG00000101292	PROKR2	-4.20061	0.11188
OMIM:616084	ENSG00000072756	TRNT1	5.35952	0.526588
OMIM:601277	ENSG00000144452	ABCA12	4.56438	0.562373
OMIM:616638	ENSG00000198793	MTOR	12.7082	0.14004
OMIM:212138	ENSG00000178537	SLC25A20	10.5249	0.784082
OMIM:617126	ENSG00000106290	TAF6	4.36177	0.148985
OMIM:268000	ENSG00000163646	CLRN1	5.34236	0.929044
OMIM:125852	ENSG00000254647	INS	4.42777	1.8422
OMIM:191900	ENSG00000162711	NLRP3	3.61655	0.726696
OMIM:615573	ENSG00000123815	COQ8B	2.83731	0.158064
OMIM:614254	ENSG00000176884	GRIN1	0.663362	0.147673
OMIM:601815	ENSG00000092621	PHGDH	1.80973	0.33076
OMIM:251300	ENSG00000177082	WDR73	5.55934	1.01984
OMIM:277300	ENSG00000188095	MESP2	-1.32422	-0.0554198
OMIM:176200	ENSG00000143224	PPOX	2.86651	0.579762
OMIM:608641	ENSG00000083307	GRHL2	-0.309536	0.208313
OMIM:608768	ENSG00000230223	ATXN8OS	-2.35326	0.223195
OMIM:614504	ENSG00000170445	HARS	1.85595	0.157481
OMIM:613835	ENSG00000134376	CRB1	3.20198	0.256721
OMIM:604571	ENSG00000231925	TAPBP	1.20889	0.80015
OMIM:300476	ENSG00000102001	CACNA1F	16.32	1.74567
OMIM:259900	ENSG00000172482	AGXT	1.80631	0.571377
OMIM:613795	ENSG00000166949	SMAD3	7.83593	0.277032
OMIM:604278	ENSG00000080493	SLC4A4	-1.47289	0.00421872
OMIM:615513	ENSG00000171608	PIK3CD	9.38959	0.439613
OMIM:261550	ENSG00000104899	AMH	3.13413	-0.0473812
OMIM:616255	ENSG00000159899	NPR2	0.564528	0.355207
OMIM:606353	ENSG00000003393	ALS2	4.25809	-0.0609417
OMIM:604379	ENSG00000163898	LIPH	4.34336	0.150062
OMIM:245349	ENSG00000110435	PDHX	12.9728	1.3715
OMIM:611067	ENSG00000171680	PLEKHG5	3.57368	-0.0193808
OMIM:617162	ENSG00000105464	GRIN2D	2.12032	0.125137
OMIM:605130	ENSG00000118058	KMT2A	17.7909	0.423262
OMIM:216360	ENSG00000164953	TMEM67	24.726	1.65801
OMIM:614219	ENSG00000130158	DOCK6	2.40983	0.0390803
OMIM:219000	ENSG00000138759	FRAS1	9.29809	0.0450748
OMIM:601777	ENSG00000132518	GUCY2D	4.91259	0.471739
OMIM:150400	ENSG00000135925	WNT10A	3.58828	0.163883
OMIM:614078	ENSG00000104331	IMPAD1	8.41694	0.103211
OMIM:604352	ENSG00000164199	ADGRV1	1.2364	0.304222
OMIM:600649	ENSG00000157184	CPT2	15.5649	1.25678
OMIM:613791	ENSG00000009724	MASP2	-1.18417	0.485058
OMIM:614196	ENSG00000151490	PTPRO	4.40336	0.265416
OMIM:187500	ENSG00000136574	GATA4	6.40374	0.519526
OMIM:614190	ENSG00000113231	PDE8B	3.26801	0.0507241
OMIM:231095	ENSG00000059377	TBXAS1	1.67227	0.0733787
OMIM:615092	ENSG00000101752	MIB1	-0.0177223	-0.0615349
OMIM:310465	ENSG00000101868	POLA1	14.7735	0.63402
OMIM:145900	ENSG00000105227	PRX	1.62043	0.178216
OMIM:269400	ENSG00000130508	PXDN	1.47266	0.235283
OMIM:300991	ENSG00000080572	PIH1D3	7.50362	2.09024
OMIM:300895	ENSG00000184634	MED12	24.4248	0.74531
OMIM:180550	ENSG00000164093	PITX2	-4.33346	-0.18398
OMIM:611209	ENSG00000166685	COG1	1.92672	0.0688901
OMIM:605583	ENSG00000179520	SLC17A8	0.739044	0.00136202
OMIM:611307	ENSG00000171714	ANO5	4.23457	0.154528
OMIM:617187	ENSG00000167098	SUN5	1.11233	0.0446463
OMIM:614305	ENSG00000134569	LRP4	3.44692	0.0774781
OMIM:308800	ENSG00000012174	MBTPS2	4.81827	0.536599
OMIM:616368	ENSG00000072364	AFF4	8.28008	0.171699
OMIM:615763	ENSG00000137267	TUBB2A	3.43333	0.46687
OMIM:615726	ENSG00000205420	KRT6A	37.9737	3.26269
OMIM:616726	ENSG00000141013	GAS8	7.13187	1.10115
OMIM:276710	ENSG00000158104	HPD	0.805264	0.242826
OMIM:211600	ENSG00000081923	ATP8B1	4.56906	-0.0253303
OMIM:415000	ENSG00000114374	USP9Y	10.8032	4.35438
OMIM:300645	ENSG00000165168	CYBB	6.98558	0.947761
OMIM:203700	ENSG00000140521	POLG	7.59839	0.099084
OMIM:607398	ENSG00000170262	MRAP	6.90471	0.925253
OMIM:304110	ENSG00000090776	EFNB1	21.2175	0.312596
OMIM:609528	ENSG00000099940	SNAP29	0.733546	1.27745
OMIM:300123	ENSG00000134595	SOX3	2.61518	0.259193
OMIM:125850	ENSG00000101076	HNF4A	4.37415	0.565029
OMIM:201100	ENSG00000147804	SLC39A4	1.79851	0.0391329
OMIM:136140	ENSG00000080603	SRCAP	16.7279	0.289866
OMIM:617021	ENSG00000011376	LARS2	7.64525	0.826675
OMIM:601419	ENSG00000175084	DES	21.8095	1.04042
OMIM:615344	ENSG00000171303	KCNK3	1.23855	0.19086
OMIM:615558	ENSG00000084674	APOB	1.29514	0.747302
OMIM:616151	ENSG00000112706	IMPG1	10.7381	1.39787
OMIM:607016	ENSG00000127415	IDUA	1.96221	0.394593
OMIM:608404	ENSG00000135218	CD36	2.77221	0.274577
OMIM:613581	ENSG00000081148	IMPG2	14.0226	1.83567
OMIM:616000	ENSG00000163631	ALB	1.87336	1.43495
OMIM:274400	ENSG00000105641	SLC5A5	3.88279	0.241466
OMIM:602723	ENSG00000141527	CARD14	2.80691	0.090063
OMIM:271245	ENSG00000107815	TWNK	1.16764	0.106685
OMIM:617183	ENSG00000197785	ATAD3A	7.38528	0.187877
OMIM:613155	ENSG00000130714	POMT1	4.40272	-0.0283901
OMIM:614350	ENSG00000116062	MSH6	3.64124	0.21323
OMIM:612098	ENSG00000159251	ACTC1	7.69236	1.65442
OMIM:114550	ENSG00000197081	IGF2R	-0.968395	0.196294
OMIM:608810	ENSG00000109846	CRYAB	8.28835	0.66809
OMIM:611816	ENSG00000143473	KCNH1	1.18481	0.20869
OMIM:609135	ENSG00000104320	NBN	4.57786	0.0240117
OMIM:614886	ENSG00000162735	PEX19	0.938125	0.336184
OMIM:193700	ENSG00000109063	MYH3	8.77286	1.04519
OMIM:615145	ENSG00000218336	TENM3	0.735111	0.227378
OMIM:600142	ENSG00000166033	HTRA1	0.962074	0.173566
OMIM:615377	ENSG00000105711	SCN1B	-1.51656	0.0212092
OMIM:130650	ENSG00000129757	CDKN1C	21.9287	0.671971
OMIM:610359	ENSG00000144028	SNRNP200	1.52654	0.362474
OMIM:137760	ENSG00000123240	OPTN	-3.1975	0.303246
OMIM:613435	ENSG00000123240	OPTN	4.1206	0.303246
OMIM:225100	ENSG00000143382	ADAMTSL4	-1.01039	0.147973
OMIM:616212	ENSG00000140854	KATNB1	8.78409	0.19366
OMIM:111150	ENSG00000105610	KLF1	11.6602	2.52662
OMIM:189960	ENSG00000106571	GLI3	3.4336	0.194778
OMIM:616583	ENSG00000139219	COL2A1	9.83324	0.285916
OMIM:249500	ENSG00000164099	PRSS12	-0.344763	0.0968282
OMIM:607015	ENSG00000127415	IDUA	4.57747	0.394593
OMIM:610003	ENSG00000182372	CLN8	5.19137	0.150037
OMIM:607765	ENSG00000099377	HSD3B7	6.09446	0.0571897
OMIM:600955	ENSG00000175426	PCSK1	1.63729	0.239699
OMIM:168500	ENSG00000120149	MSX2	2.64574	0.221562
OMIM:616546	ENSG00000100578	KIAA0586	12.9585	0.204531
OMIM:616154	ENSG00000197601	FAR1	-1.22875	0.317529
OMIM:612712	ENSG00000139988	RDH12	3.20316	0.486795
OMIM:614845	ENSG00000110274	CEP164	9.45803	0.444574
OMIM:204200	ENSG00000188603	CLN3	5.69185	0.330574
OMIM:616420	ENSG00000143811	PYCR2	0.457257	0.204561
OMIM:603552	ENSG00000135604	STX11	2.91865	0.661218
OMIM:605253	ENSG00000122877	EGR2	1.98262	0.24441
OMIM:175200	ENSG00000118046	STK11	6.28416	-0.128907
OMIM:613255	ENSG00000035403	VCL	2.31303	0.332362
OMIM:250940	ENSG00000116984	MTR	5.0059	0.0906346
OMIM:612562	ENSG00000142676	RPL11	6.69071	3.19784
OMIM:157800	ENSG00000135341	MAP3K7	-0.744186	0.103719
OMIM:616481	ENSG00000130363	RSPH3	6.63079	0.514341
OMIM:190685	ENSG00000102145	GATA1	-4.03573	2.31398
OMIM:167800	ENSG00000164266	SPINK1	9.48373	0.566797
OMIM:615966	ENSG00000253729	PRKDC	16.4833	0.365892
OMIM:607341	ENSG00000165699	TSC1	2.18623	0.0399107
OMIM:613926	ENSG00000165478	HEPACAM	-1.95852	0.403522
OMIM:238320	ENSG00000138039	LHCGR	3.23382	0.51252
OMIM:610168	ENSG00000163513	TGFBR2	-0.545789	0.0889478
OMIM:210210	ENSG00000131844	MCCC2	16.2598	0.759811
OMIM:162210	ENSG00000196712	NF1	9.26057	0.239994
OMIM:616544	ENSG00000165102	HGSNAT	-3.2936	0.0990206
OMIM:614937	ENSG00000140939	NOL3	2.0632	0.0549699
OMIM:217400	ENSG00000088836	SLC4A11	1.79388	0.0339126
OMIM:256000	ENSG00000156170	NDUFAF6	5.65651	0.35548
OMIM:613157	ENSG00000085998	POMGNT1	4.5764	0.239217
OMIM:210250	ENSG00000138075	ABCG5	9.08099	0.588403
OMIM:300706	ENSG00000086758	HUWE1	12.1161	0.818712
OMIM:114480	ENSG00000142208	AKT1	1.02571	0.104126
OMIM:141200	ENSG00000169031	COL4A3	5.43003	0.353506
OMIM:604131	ENSG00000188536	HBA2	26.0731	3.07509
OMIM:604131	ENSG00000206172	HBA1	27.2936	3.16218
OMIM:255160	ENSG00000092054	MYH7	23.9053	2.18777
OMIM:614972	ENSG00000005471	ABCB4	2.40691	0.115897
OMIM:614961	ENSG00000131165	CHMP1A	-2.05331	0.393586
OMIM:125500	ENSG00000152591	DSPP	1.67002	0.157572
OMIM:132600	ENSG00000132781	MUTYH	0.389941	-0.0175944
OMIM:608758	ENSG00000111245	MYL2	20.8297	2.31065
OMIM:268100	ENSG00000278570	NR2E3	2.45512	0.0145438
OMIM:614080	ENSG00000197563	PIGN	3.72978	0.362564
OMIM:133239	ENSG00000163513	TGFBR2	0.24871	0.0889478
OMIM:607482	ENSG00000129170	CSRP3	14.5954	2.51387
OMIM:613694	ENSG00000080815	PSEN1	1.4746	0.188484
OMIM:114480	ENSG00000074319	TSG101	2.28557	-0.0431186
OMIM:201300	ENSG00000169432	SCN9A	2.89219	0.0891895
OMIM:617053	ENSG00000205413	SAMD9	3.63486	0.845871
OMIM:614889	ENSG00000159128	IFNGR2	0.0796622	-0.125733
OMIM:610651	ENSG00000163161	ERCC3	1.72572	0.184577
OMIM:613494	ENSG00000159958	TNFRSF13C	8.69526	0.943842
OMIM:603373	ENSG00000165409	TSHR	0.601316	0.488275
OMIM:109730	ENSG00000148400	NOTCH1	3.51157	-0.0141354
OMIM:612580	ENSG00000129910	CDH15	-4.01399	0.818056
OMIM:615658	ENSG00000114354	TFG	-0.285381	0.388712
OMIM:614129	ENSG00000125656	CLPP	1.11606	0.3069
OMIM:614099	ENSG00000119650	IFT43	5.82406	0.64179
OMIM:252940	ENSG00000135677	GNS	7.68721	1.13165
OMIM:117000	ENSG00000196218	RYR1	6.33821	0.894316
OMIM:613404	ENSG00000151445	VIPAS39	2.80078	0.242068
OMIM:615483	ENSG00000100311	PDGFB	1.03039	0.122682
OMIM:614249	ENSG00000112282	MED23	1.13625	0.00503472
OMIM:600274	ENSG00000186868	MAPT	2.52176	0.207013
OMIM:613310	ENSG00000106025	TSPAN12	0.143839	0.109661
OMIM:613949	ENSG00000010610	CD4	3.15795	0.646427
OMIM:137200	ENSG00000169567	HINT1	-0.345438	0.532321
OMIM:607748	ENSG00000119139	TJP2	0.19602	-0.0787484
OMIM:610842	ENSG00000115486	GGCX	6.91942	0.213783
OMIM:616734	ENSG00000166974	MAPRE2	0.993056	-0.0123097
OMIM:127750	ENSG00000145335	SNCA	1.1078	0.242337
OMIM:607944	ENSG00000102575	ACP5	2.45238	0.549361
OMIM:252500	ENSG00000111670	GNPTAB	7.45817	0.107411
OMIM:606482	ENSG00000079805	DNM2	7.59005	-0.166424
OMIM:262300	ENSG00000170289	CNGB3	9.93033	1.09558
OMIM:228000	ENSG00000104763	ASAH1	5.24805	0.857668
OMIM:102200	ENSG00000087460	GNAS	3.472	0.214099
OMIM:250410	ENSG00000153015	CWC27	3.5524	0.285762
OMIM:209880	ENSG00000176697	BDNF	0.430762	0.285833
OMIM:612702	ENSG00000107831	FGF8	5.85259	0.158156
OMIM:260540	ENSG00000186868	MAPT	0.704751	0.207013
OMIM:604367	ENSG00000132170	PPARG	2.55981	0.269644
OMIM:613881	ENSG00000151929	BAG3	1.26848	0.303158
OMIM:151623	ENSG00000141510	TP53	3.74078	0.0337766
OMIM:612199	ENSG00000178971	CTC1	5.56811	0.285213
OMIM:607014	ENSG00000127415	IDUA	5.66839	0.394593
OMIM:614418	ENSG00000165078	CPA6	1.15777	0.103823
OMIM:252010	ENSG00000145494	NDUFS6	32.3948	1.91071
OMIM:610474	ENSG00000068078	FGFR3	5.28374	0.0112053
OMIM:614652	ENSG00000164494	PDSS2	4.23397	0.86254
OMIM:615219	ENSG00000107186	MPDZ	-1.46717	0.379061
OMIM:261640	ENSG00000150787	PTS	5.08316	0.366814
OMIM:605850	ENSG00000132837	DMGDH	-3.86934	-0.000853257
OMIM:617100	ENSG00000113318	MSH3	3.27751	0.189381
OMIM:208900	ENSG00000149311	ATM	4.77005	0.120502
OMIM:231900	ENSG00000100983	GSS	3.30495	0.31078
OMIM:616944	ENSG00000177565	TBL1XR1	2.29595	0.150267
OMIM:616494	ENSG00000171453	POLR1C	1.33351	0.413711
OMIM:615909	ENSG00000213741	RPS29	4.962	2.22296
OMIM:309549	ENSG00000068438	FTSJ1	11.7662	0.81476
OMIM:612076	ENSG00000109667	SLC2A9	0.18294	0.112174
OMIM:614840	ENSG00000169836	TACR3	0.963064	0.268618
OMIM:615812	ENSG00000105204	DYRK1B	1.27581	0.0397109
OMIM:615821	ENSG00000096696	DSP	8.35253	0.12138
OMIM:602782	ENSG00000198246	SLC29A3	0.766914	0.254944
OMIM:616413	ENSG00000143324	XPR1	2.40532	0.174836
OMIM:212840	ENSG00000011275	RNF216	-1.04929	-0.0191564
OMIM:614486	ENSG00000178726	THBD	2.73194	0.0187615
OMIM:242900	ENSG00000138375	SMARCAL1	0.478387	0.0634521
OMIM:213300	ENSG00000148384	INPP5E	12.0261	0.387653
OMIM:608971	ENSG00000168685	IL7R	14.7268	1.17422
OMIM:614751	ENSG00000068615	REEP1	3.7055	0.234213
OMIM:125853	ENSG00000106633	GCK	1.03047	0.214578
OMIM:151210	ENSG00000139219	COL2A1	16.0258	0.285916
OMIM:264070	ENSG00000166228	PCBD1	3.55107	-0.148464
OMIM:614321	ENSG00000182533	CAV3	15.5116	1.72524
OMIM:615907	ENSG00000150630	VEGFC	2.74124	0.229223
OMIM:118300	ENSG00000109099	PMP22	1.71416	0.0213934
OMIM:614669	ENSG00000101333	PLCB4	1.16568	0.125594
OMIM:239300	ENSG00000060642	PIGV	1.96112	0.130517
OMIM:608681	ENSG00000188095	MESP2	-1.6485	-0.0554198
OMIM:256050	ENSG00000155850	SLC26A2	3.95019	0.199646
OMIM:607745	ENSG00000136531	SCN2A	6.18356	0.57742
OMIM:613001	ENSG00000077782	FGFR1	2.04914	-0.167977
OMIM:272440	ENSG00000169607	CKAP2L	12.0933	1.50419
OMIM:115196	ENSG00000140416	TPM1	1.60819	1.37948
OMIM:613625	ENSG00000180398	MCFD2	0.86766	0.0778626
OMIM:606176	ENSG00000139515	PDX1	4.17315	0.589855
OMIM:149200	ENSG00000165474	GJB2	4.59945	1.03971
OMIM:610187	ENSG00000169946	ZFPM2	1.00442	0.311167
OMIM:613496	ENSG00000110651	CD81	2.81565	-0.00504073
OMIM:311150	ENSG00000126953	TIMM8A	1.60212	0.586456
OMIM:147060	ENSG00000168610	STAT3	-1.2278	0.183038
OMIM:610505	ENSG00000123297	TSFM	11.2421	1.02204
OMIM:617140	ENSG00000159140	SON	11.5447	0.44293
OMIM:607855	ENSG00000196569	LAMA2	3.92502	0.515023
OMIM:606346	ENSG00000196586	MYO6	1.38188	-0.201564
OMIM:614417	ENSG00000165078	CPA6	0.72259	0.103823
OMIM:604804	ENSG00000136861	CDK5RAP2	3.28336	-0.0447175
OMIM:179850	ENSG00000186081	KRT5	1.20202	2.32149
OMIM:133239	ENSG00000127870	RNF6	1.15793	-0.0321569
OMIM:208085	ENSG00000184056	VPS33B	4.33296	0.417939
OMIM:233100	ENSG00000140675	SLC5A2	2.61832	0.0665989
OMIM:314390	ENSG00000156925	ZIC3	4.24114	0.1384
OMIM:138800	ENSG00000100697	DICER1	2.91843	0.158127
OMIM:616739	ENSG00000150540	HNMT	-2.36223	0.0223854
OMIM:613094	ENSG00000156466	GDF6	3.80515	-2.57249e-05
OMIM:608089	ENSG00000113318	MSH3	1.16494	0.189381
OMIM:606176	ENSG00000106633	GCK	1.63588	0.214578
OMIM:612953	ENSG00000184381	PLA2G6	2.20403	0.158438
OMIM:133200	ENSG00000189433	GJB4	12.43	1.40417
OMIM:616050	ENSG00000091106	NLRC4	1.34629	0.5266
OMIM:610965	ENSG00000175595	ERCC4	2.90985	0.148624
OMIM:603471	ENSG00000004864	SLC25A13	3.82711	0.214383
OMIM:612581	ENSG00000149571	KIRREL3	1.56708	0.138693
OMIM:617330	ENSG00000108001	EBF3	2.27734	0.156241
OMIM:225750	ENSG00000213689	TREX1	1.8355	0.0744504
OMIM:137940	ENSG00000203883	SOX18	3.46278	0.274424
OMIM:612300	ENSG00000085063	CD59	2.13822	0.0350574
OMIM:602361	ENSG00000166801	FAM111A	1.32728	0.716543
OMIM:616875	ENSG00000127463	EMC1	10.8923	0.463913
OMIM:187800	ENSG00000005961	ITGA2B	12.157	1.47095
OMIM:617088	ENSG00000138036	DYNC2LI1	8.42109	1.49477
OMIM:604360	ENSG00000104133	SPG11	6.90816	0.159537
OMIM:616118	ENSG00000138829	FBN2	1.15482	0.0551997
OMIM:615959	ENSG00000072195	SPEG	8.10284	0.235705
OMIM:613554	ENSG00000110799	VWF	5.59116	0.455619
OMIM:614434	ENSG00000140092	FBLN5	3.40639	0.198458
OMIM:605387	ENSG00000101421	CHMP4B	-0.0833223	0.0182895
OMIM:115197	ENSG00000134571	MYBPC3	2.8626	2.12623
OMIM:600001	ENSG00000141448	GATA6	7.84913	0.358094
OMIM:612780	ENSG00000177807	KCNJ10	4.15671	0.367117
OMIM:615298	ENSG00000125965	GDF5	0.831697	-0.085348
OMIM:204500	ENSG00000166340	TPP1	10.2579	1.15207
OMIM:190440	ENSG00000077782	FGFR1	3.78312	-0.167977
OMIM:609161	ENSG00000113231	PDE8B	-0.607002	0.0507241
OMIM:180800	ENSG00000109099	PMP22	3.00705	0.0213934
OMIM:613640	ENSG00000100596	SPTLC2	1.56882	-0.112321
OMIM:614299	ENSG00000163170	BOLA3	17.2968	1.60951
OMIM:616680	ENSG00000105695	MAG	3.2698	0.355009
OMIM:609141	ENSG00000148516	ZEB1	1.35035	0.0257991
OMIM:615486	ENSG00000166986	MARS	3.76483	0.36388
OMIM:614231	ENSG00000134049	IER3IP1	1.60181	0.392635
OMIM:613885	ENSG00000168778	TCTN2	14.6674	1.56828
OMIM:613251	ENSG00000197616	MYH6	5.22201	2.28766
OMIM:600501	ENSG00000136160	EDNRB	3.5968	0.305117
OMIM:304400	ENSG00000121742	GJB6	2.51197	1.52287
OMIM:609452	ENSG00000122367	LDB3	21.7466	1.63489
OMIM:400045	ENSG00000184895	SRY	3.11142	0.461297
OMIM:252010	ENSG00000137806	NDUFAF1	25.9732	1.02547
OMIM:607143	ENSG00000182858	ALG12	7.47844	0.299575
OMIM:230500	ENSG00000170266	GLB1	9.91633	1.0581
OMIM:615724	ENSG00000162669	HFM1	3.03005	0.0624891
OMIM:312863	ENSG00000147168	IL2RG	13.694	0.669034
OMIM:251750	ENSG00000119681	LTBP2	7.62389	0.372502
OMIM:617225	ENSG00000159363	ATP13A2	6.48434	-0.120601
OMIM:260500	ENSG00000141510	TP53	0.0191513	0.0337766
OMIM:172700	ENSG00000080815	PSEN1	4.22265	0.188484
OMIM:613101	ENSG00000076944	STXBP2	3.9569	0.196242
OMIM:614202	ENSG00000177239	MAN1B1	0.586231	0.410682
OMIM:615396	ENSG00000134571	MYBPC3	11.6604	2.12623
OMIM:300500	ENSG00000101850	GPR143	4.84641	0.551061
OMIM:605479	ENSG00000073734	ABCB11	1.70114	0.0727997
OMIM:184250	ENSG00000139219	COL2A1	14.4584	0.285916
OMIM:614595	ENSG00000145244	CORIN	4.33349	0.485146
OMIM:614213	ENSG00000130294	KIF1A	-1.25643	0.1783
OMIM:276820	ENSG00000154764	WNT7A	-2.43309	0.744127
OMIM:154780	ENSG00000060718	COL11A1	22.5108	0.744395
OMIM:131960	ENSG00000186081	KRT5	26.4333	2.32149
OMIM:101900	ENSG00000174437	ATP2A2	2.31157	0.80502
OMIM:145410	ENSG00000100014	SPECC1L	11.301	0.232869
OMIM:606176	ENSG00000254647	INS	10.3627	1.8422
OMIM:252010	ENSG00000113845	TIMMDC1	9.752	0.330999
OMIM:615297	ENSG00000163378	EOGT	0.463031	-0.0375753
OMIM:616954	ENSG00000100726	TELO2	4.19574	0.226199
OMIM:617158	ENSG00000161011	SQSTM1	4.59087	0.535759
OMIM:615374	ENSG00000157869	RAB28	1.09438	0.722542
OMIM:214110	ENSG00000139197	PEX5	4.76384	0.0776774
OMIM:252150	ENSG00000124615	MOCS1	-0.459142	0.185041
OMIM:300068	ENSG00000169083	AR	0.604423	0.0509508
OMIM:600795	ENSG00000083937	CHMP2B	5.34607	0.242673
OMIM:607785	ENSG00000110395	CBL	3.78715	0.222706
OMIM:193500	ENSG00000135903	PAX3	10.2252	0.40568
OMIM:194072	ENSG00000007372	PAX6	4.15024	0.223273
OMIM:615026	ENSG00000132517	SLC52A1	-0.106101	0.152762
OMIM:605676	ENSG00000096696	DSP	5.67155	0.12138
OMIM:608627	ENSG00000124164	VAPB	3.01147	0.0863548
OMIM:264700	ENSG00000111012	CYP27B1	3.06699	0.117601
OMIM:617168	ENSG00000113083	LOX	6.99707	0.62296
OMIM:235730	ENSG00000169554	ZEB2	6.51235	0.310407
OMIM:224120	ENSG00000140326	CDAN1	2.89467	0.0447274
OMIM:314400	ENSG00000196924	FLNA	4.53636	0.531384
OMIM:612520	ENSG00000135100	HNF1A	2.33643	0.721907
OMIM:610682	ENSG00000170275	CRTAP	3.9995	0.620559
OMIM:162400	ENSG00000090054	SPTLC1	5.79361	0.545374
OMIM:220100	ENSG00000138079	SLC3A1	9.84347	1.00531
OMIM:616789	ENSG00000123066	MED13L	14.3294	0.290646
OMIM:613642	ENSG00000073578	SDHA	3.1722	1.63006
OMIM:617080	ENSG00000196876	SCN8A	2.13721	0.253647
OMIM:176807	ENSG00000038945	MSR1	-0.431582	0.658775
OMIM:616878	ENSG00000183597	TANGO2	3.58702	1.31509
OMIM:114480	ENSG00000012048	BRCA1	3.9036	1.54654
OMIM:400044	ENSG00000184895	SRY	2.8922	0.461297
OMIM:105120	ENSG00000148180	GSN	0.621482	0.0613549
OMIM:114550	ENSG00000141510	TP53	0.312425	0.0337766
OMIM:617452	ENSG00000155100	OTUD6B	2.23679	0.140007
OMIM:614306	ENSG00000196876	SCN8A	3.04432	0.253647
OMIM:611431	ENSG00000166068	SPRED1	4.79935	0.0515074
OMIM:606785	ENSG00000241635	UGT1A1	2.38422	0.488454
OMIM:261630	ENSG00000151552	QDPR	8.28894	0.390155
OMIM:613657	ENSG00000182054	IDH2	6.34757	0.532956
OMIM:265800	ENSG00000143387	CTSK	5.57875	0.269573
OMIM:231680	ENSG00000140374	ETFA	16.9649	1.31818
OMIM:607602	ENSG00000167768	KRT1	16.9299	1.72934
OMIM:617304	ENSG00000115255	REEP6	1.41421	0.203061
OMIM:245340	ENSG00000155380	SLC16A1	2.61665	0.0969259
OMIM:615617	ENSG00000167286	CD3D	14.7691	1.93386
OMIM:608569	ENSG00000069431	ABCC9	0.582813	0.177046
OMIM:234200	ENSG00000125779	PANK2	3.40763	0.233944
OMIM:300987	ENSG00000130741	EIF2S3	6.63468	0.136526
OMIM:606889	ENSG00000130203	APOE	1.56461	0.353689
OMIM:271980	ENSG00000112294	ALDH5A1	6.85084	0.368845
OMIM:270700	ENSG00000072121	ZFYVE26	6.77993	0.110104
OMIM:233700	ENSG00000158517	NCF1	21.2631	1.15675
OMIM:612310	ENSG00000183733	FIGLA	-0.616242	0.856399
OMIM:607748	ENSG00000143819	EPHX1	-0.60122	0.223426
OMIM:256000	ENSG00000130414	NDUFA10	25.7746	1.22451
OMIM:616115	ENSG00000091106	NLRC4	2.67599	0.5266
OMIM:616738	ENSG00000085276	MECOM	2.71199	0.0648064
OMIM:610202	ENSG00000178573	MAF	-2.06567	0.0953491
OMIM:617384	ENSG00000108176	DNAJC12	0.0694047	0.0258604
OMIM:617284	ENSG00000272333	KMT2B	6.62253	0.384975
OMIM:268400	ENSG00000160957	RECQL4	7.27913	1.19973
OMIM:609549	ENSG00000235718	MFRP	3.07834	1.60107
OMIM:615157	ENSG00000011295	TTC19	10.5049	0.798097
OMIM:180800	ENSG00000158887	MPZ	5.94876	0.488951
OMIM:602347	ENSG00000005471	ABCB4	2.76983	0.115897
OMIM:612529	ENSG00000137674	MMP20	1.37507	-0.0408034
OMIM:614665	ENSG00000070019	GUCY2C	2.91137	0.46539
OMIM:613837	ENSG00000106348	IMPDH1	3.45255	0.286276
OMIM:606002	ENSG00000107290	SETX	8.01406	0.0352048
OMIM:613587	ENSG00000183638	RP1L1	7.71797	0.76639
OMIM:616716	ENSG00000139197	PEX5	3.43889	0.0776774
OMIM:226650	ENSG00000058085	LAMC2	16.1647	1.2282
OMIM:607626	ENSG00000163347	CLDN1	7.59428	0.312656
OMIM:130650	ENSG00000053918	KCNQ1	13.8024	0.166816
OMIM:149730	ENSG00000066468	FGFR2	12.1902	-0.0246457
OMIM:250850	ENSG00000151224	MAT1A	-4.5636	0.368692
OMIM:213600	ENSG00000113721	PDGFRB	-1.0349	0.771232
OMIM:616445	ENSG00000163702	IL17RC	-2.69635	0.244989
OMIM:201450	ENSG00000117054	ACADM	22.8147	1.13458
OMIM:235200	ENSG00000010704	HFE	1.84835	0.137911
OMIM:300835	ENSG00000102145	GATA1	16.7258	2.31398
OMIM:615862	ENSG00000173588	CEP83	2.37658	0.603203
OMIM:309900	ENSG00000010404	IDS	5.56752	0.36529
OMIM:129490	ENSG00000186197	EDARADD	9.90051	0.293081
OMIM:306900	ENSG00000101981	F9	8.57905	1.41519
OMIM:614557	ENSG00000106080	FKBP14	5.13797	0.328197
OMIM:269000	ENSG00000171320	ESCO2	14.9803	1.76109
OMIM:172870	ENSG00000134376	CRB1	3.58071	0.256721
OMIM:603543	ENSG00000073282	TP63	9.88026	1.05451
OMIM:212550	ENSG00000184302	SIX6	10.2848	1.14027
OMIM:613801	ENSG00000133256	PDE6B	4.2667	0.131384
OMIM:610374	ENSG00000006071	ABCC8	4.43697	1.05685
OMIM:132000	ENSG00000114270	COL7A1	8.7518	0.532354
OMIM:114550	ENSG00000064012	CASP8	2.41395	0.529569
OMIM:159900	ENSG00000127990	SGCE	1.5649	0.181875
OMIM:602579	ENSG00000178802	MPI	7.14241	0.188576
OMIM:616914	ENSG00000166147	FBN1	15.3982	0.882877
OMIM:600208	ENSG00000100345	MYH9	6.36553	0.161463
OMIM:609821	ENSG00000169313	P2RY12	4.73524	0.345143
OMIM:613163	ENSG00000183044	ABAT	-0.0148623	0.394226
OMIM:236270	ENSG00000124275	MTRR	2.5542	0.257374
OMIM:610090	ENSG00000108439	PNPO	5.72538	0.106622
OMIM:615343	ENSG00000105974	CAV1	1.66525	0.136398
OMIM:300301	ENSG00000269335	IKBKG	-0.0299291	0.859722
OMIM:147750	ENSG00000101115	SALL4	6.55949	0.0865842
OMIM:180500	ENSG00000164093	PITX2	1.14886	-0.18398
OMIM:608093	ENSG00000172269	DPAGT1	11.2066	0.659579
OMIM:246650	ENSG00000103227	LMF1	0.618802	0.180174
OMIM:615300	ENSG00000011376	LARS2	0.47264	0.826675
OMIM:610006	ENSG00000196177	ACADSB	7.47479	1.0813
OMIM:127000	ENSG00000166801	FAM111A	-1.09201	0.716543
OMIM:604116	ENSG00000198691	ABCA4	4.81157	0.666856
OMIM:613794	ENSG00000116745	RPE65	7.58038	0.579287
OMIM:300803	ENSG00000147180	ZNF711	1.2709	0.0580893
OMIM:312600	ENSG00000102218	RP2	1.55375	0.819239
OMIM:613227	ENSG00000178538	CA8	1.42026	0.0273388
OMIM:617396	ENSG00000104356	POP1	0.263905	-0.0944896
OMIM:203750	ENSG00000075239	ACAT1	7.39052	1.21469
OMIM:182940	ENSG00000162738	VANGL2	1.83262	-0.0458996
OMIM:219700	ENSG00000001626	CFTR	3.52087	0.314999
OMIM:613957	ENSG00000136931	NR5A1	1.86611	1.39737
OMIM:311900	ENSG00000182872	RBM10	20.0098	1.01591
OMIM:616362	ENSG00000105568	PPP2R1A	4.54416	0.214002
OMIM:256000	ENSG00000073578	SDHA	26.4751	1.63006
OMIM:155240	ENSG00000198400	NTRK1	1.11081	0.21725
OMIM:615222	ENSG00000172007	RAB33B	0.71418	0.165683
OMIM:204700	ENSG00000167749	KLK4	2.48097	0.143414
OMIM:258100	ENSG00000130561	SAG	5.03923	1.08442
OMIM:604290	ENSG00000047457	CP	-3.7769	0.395108
OMIM:260350	ENSG00000118046	STK11	1.47506	-0.128907
OMIM:219500	ENSG00000116761	CTH	6.11373	0.838893
OMIM:230450	ENSG00000001084	GCLC	0.999882	0.201207
OMIM:614073	ENSG00000100099	HPS4	5.26884	0.258316
OMIM:613796	ENSG00000115415	STAT1	1.27037	0.845477
OMIM:262000	ENSG00000074582	BCS1L	2.36152	0.714706
OMIM:114500	ENSG00000134982	APC	0.72518	0.224681
OMIM:243060	ENSG00000105146	AURKC	2.51872	0.207685
OMIM:617468	ENSG00000153902	LGI4	-2.82504	0.235329
OMIM:209920	ENSG00000179583	CIITA	25.1313	1.27987
OMIM:615962	ENSG00000113580	NR3C1	-0.0675578	-0.0342766
OMIM:616570	ENSG00000134899	ERCC5	1.40406	0.122599
OMIM:608089	ENSG00000039068	CDH1	-1.08883	0.870049
OMIM:601544	ENSG00000165474	GJB2	1.35656	1.03971
OMIM:614017	ENSG00000119661	DNAL1	16.2879	1.56297
OMIM:601709	ENSG00000122861	PLAU	-0.279517	0.442929
OMIM:605231	ENSG00000125863	MKKS	-0.889541	0.532291
OMIM:188050	ENSG00000180210	F2	4.88661	1.17434
OMIM:269700	ENSG00000168000	BSCL2	-0.466214	0.563232
OMIM:613758	ENSG00000130561	SAG	7.18894	1.08442
OMIM:607459	ENSG00000140521	POLG	4.03625	0.099084
OMIM:243500	ENSG00000128928	IVD	12.2389	1.15141
OMIM:300436	ENSG00000129675	ARHGEF6	2.08945	0.165331
OMIM:608358	ENSG00000092054	MYH7	20.8488	2.18777
OMIM:612649	ENSG00000111834	RSPH4A	18.171	2.23489
OMIM:164280	ENSG00000134323	MYCN	3.35387	-0.0638561
OMIM:617035	ENSG00000008196	TFAP2B	-0.634403	0.272953
OMIM:255310	ENSG00000092054	MYH7	19.4557	2.18777
OMIM:303700	ENSG00000268221	OPN1MW	12.6542	1.51657
OMIM:608030	ENSG00000089280	FUS	1.78597	0.461103
OMIM:611498	ENSG00000126603	GLIS2	0.785656	-0.031057
OMIM:602078	ENSG00000165462	PHOX2A	2.47896	0.464443
OMIM:614076	ENSG00000047579	DTNBP1	1.39946	0.0355979
OMIM:614337	ENSG00000122512	PMS2	-0.506854	0.154021
OMIM:226300	ENSG00000196352	CD55	-1.0644	0.196453
OMIM:617133	ENSG00000081307	UBA5	3.20655	0.39966
OMIM:615731	ENSG00000239474	KLHL41	9.31638	1.79643
OMIM:617450	ENSG00000170836	PPM1D	1.41989	0.456605
OMIM:607785	ENSG00000179295	PTPN11	0.565221	0.185736
OMIM:610758	ENSG00000012061	ERCC1	-0.0840224	0.0345973
OMIM:616649	ENSG00000070182	SPTB	14.5773	1.02136
OMIM:607801	ENSG00000182533	CAV3	15.7826	1.72524
OMIM:612347	ENSG00000180509	KCNE1	2.75816	0.174202
OMIM:238970	ENSG00000102743	SLC25A15	5.16121	-0.0281932
OMIM:300971	ENSG00000102316	MAGED2	-2.51507	1.00478
OMIM:166250	ENSG00000077782	FGFR1	10.0045	-0.167977
OMIM:133200	ENSG00000188910	GJB3	16.5237	1.87525
OMIM:614651	ENSG00000148459	PDSS1	-0.320447	0.320627
OMIM:611174	ENSG00000176842	IRX5	7.80629	0.338039
OMIM:202650	ENSG00000116132	PRRX1	1.04446	0.461618
OMIM:101400	ENSG00000066468	FGFR2	11.292	-0.0246457
OMIM:613353	ENSG00000169247	SH3TC2	1.85793	-0.0865333
OMIM:614181	ENSG00000111837	MAK	5.12494	1.21839
OMIM:258900	ENSG00000114491	UMPS	3.67582	0.284038
OMIM:132700	ENSG00000083799	CYLD	0.149061	0.412452
OMIM:614495	ENSG00000146021	KLHL3	-1.233	0.298574
OMIM:613375	ENSG00000136573	BLK	-0.474328	1.50864
OMIM:192430	ENSG00000184058	TBX1	11.6471	0.0602255
OMIM:608133	ENSG00000112619	PRPH2	8.06665	0.65299
OMIM:605027	ENSG00000003400	CASP10	-0.151252	0.10243
OMIM:613252	ENSG00000197616	MYH6	13.373	2.28766
OMIM:275200	ENSG00000165409	TSHR	3.09907	0.488275
OMIM:615348	ENSG00000157119	KLHL40	23.722	2.15788
OMIM:600996	ENSG00000198626	RYR2	5.10149	0.933614
OMIM:612285	ENSG00000048342	CC2D2A	3.56515	-0.0699083
OMIM:188550	ENSG00000108946	PRKAR1A	1.21046	0.055377
OMIM:616687	ENSG00000165280	VCP	6.85264	0.381081
OMIM:309000	ENSG00000122126	OCRL	10.265	0.684269
OMIM:131705	ENSG00000114270	COL7A1	10.7121	0.532354
OMIM:615156	ENSG00000138346	DNA2	-1.94931	1.31234
OMIM:614832	ENSG00000174792	ODAPH	2.44595	0.224939
OMIM:116600	ENSG00000142627	EPHA2	1.00817	0.155156
OMIM:305600	ENSG00000102312	PORCN	17.0126	0.127545
OMIM:602531	ENSG00000163374	YY1AP1	-1.01024	0.0759157
OMIM:615271	ENSG00000125848	FLRT3	0.146016	0.217679
OMIM:607685	ENSG00000134853	PDGFRA	-0.778532	0.75099
OMIM:615785	ENSG00000171401	KRT13	8.92679	0.96053
OMIM:605039	ENSG00000171456	ASXL1	14.9695	0.16979
OMIM:302960	ENSG00000147155	EBP	12.5674	0.537507
OMIM:193100	ENSG00000118972	FGF23	-0.975475	0.248498
OMIM:607903	ENSG00000175065	DSG4	6.31912	0.254238
OMIM:613287	ENSG00000090861	AARS	9.63544	0.696418
OMIM:218040	ENSG00000174775	HRAS	1.25412	-0.00545682
OMIM:614947	ENSG00000103707	MTFMT	7.09658	0.519085
OMIM:606835	ENSG00000111199	TRPV4	2.60952	-0.0841474
OMIM:607734	ENSG00000277586	NEFL	3.15438	0.270889
OMIM:300209	ENSG00000046651	OFD1	8.42002	0.363964
OMIM:146200	ENSG00000152266	PTH	4.79494	0.697981
OMIM:184500	ENSG00000128422	KRT17	8.80933	1.21776
OMIM:188470	ENSG00000213281	NRAS	-0.716713	-0.0300387
OMIM:304400	ENSG00000165474	GJB2	5.11747	1.03971
OMIM:603218	ENSG00000171867	PRNP	2.74388	0.247795
OMIM:613985	ENSG00000244734	HBB	26.1652	2.32813
OMIM:617028	ENSG00000154310	TNIK	1.89245	0.132921
OMIM:614069	ENSG00000112365	ZBTB24	0.929941	0.0256305
OMIM:609706	ENSG00000204248	COL11A2	1.64082	0.0737049
OMIM:601200	ENSG00000100697	DICER1	4.07959	0.158127
OMIM:192600	ENSG00000197616	MYH6	16.7968	2.28766
OMIM:607155	ENSG00000181027	FKRP	5.37327	0.108281
OMIM:608931	ENSG00000108556	CHRNE	-1.24813	0.186618
OMIM:231000	ENSG00000177628	GBA	10.1121	1.16333
OMIM:136880	ENSG00000163914	RHO	13.3115	1.60002
OMIM:119300	ENSG00000117595	IRF6	-0.188419	1.03337
OMIM:125310	ENSG00000074181	NOTCH3	0.189792	0.172837
OMIM:122700	ENSG00000167397	VKORC1	1.88335	0.938494
OMIM:609152	ENSG00000165409	TSHR	0.835351	0.488275
OMIM:611363	ENSG00000164532	TBX20	2.76431	0.574676
OMIM:601414	ENSG00000117360	PRPF3	1.49426	0.00666897
OMIM:180295	ENSG00000100697	DICER1	1.11645	0.158127
OMIM:603649	ENSG00000079841	RIMS1	1.53541	0.255181
OMIM:610042	ENSG00000174469	CNTNAP2	3.03802	0.168016
OMIM:615555	ENSG00000113494	PRLR	-0.355259	0.0298009
OMIM:244450	ENSG00000151148	UBE3B	1.47111	0.244306
OMIM:607371	ENSG00000075624	ACTB	-3.03765	0.246704
OMIM:616505	ENSG00000164209	SLC25A46	-0.772563	0.107872
OMIM:616795	ENSG00000006283	CACNA1G	-0.708386	0.0750357
OMIM:275400	ENSG00000032444	PNPLA6	2.63254	0.312347
OMIM:612877	ENSG00000046604	DSG2	1.38459	0.103419
OMIM:617132	ENSG00000081307	UBA5	1.91796	0.39966
OMIM:617241	ENSG00000185115	NSMCE3	1.57663	-0.00987928
OMIM:189960	ENSG00000140525	FANCI	14.7508	1.34476
OMIM:616271	ENSG00000162129	CLPB	10.7393	0.668916
OMIM:275355	ENSG00000171862	PTEN	-0.676206	-0.0152214
OMIM:300749	ENSG00000147044	CASK	11.7869	0.416763
OMIM:612921	ENSG00000124006	OBSL1	7.31579	0.0255481
OMIM:613697	ENSG00000143801	PSEN2	0.560688	0.21454
OMIM:240300	ENSG00000160224	AIRE	-1.01881	0.0752841
OMIM:304120	ENSG00000196924	FLNA	16.8626	0.531384
OMIM:114500	ENSG00000164741	DLC1	3.7453	0.0965257
OMIM:178500	ENSG00000185303	SFTPA2	13.0781	1.67604
OMIM:181405	ENSG00000111199	TRPV4	0.432856	-0.0841474
OMIM:314050	ENSG00000102145	GATA1	22.2268	2.31398
OMIM:601665	ENSG00000166603	MC4R	-0.347275	0.13364
OMIM:312170	ENSG00000131828	PDHA1	31.7536	1.24103
OMIM:144200	ENSG00000167768	KRT1	11.8533	1.72934
OMIM:152950	ENSG00000138160	KIF11	11.106	1.29156
OMIM:616216	ENSG00000139083	ETV6	3.62689	0.349508
OMIM:616081	ENSG00000120699	EXOSC8	4.25351	0.410979
OMIM:614266	ENSG00000138303	ASCC1	0.820584	-0.197998
OMIM:600116	ENSG00000185345	PRKN	0.42761	0.200285
OMIM:614473	ENSG00000091262	ABCC6	2.74577	0.263601
OMIM:182920	ENSG00000120729	MYOT	14.1306	1.65005
OMIM:602522	ENSG00000162399	BSND	13.086	1.41711
OMIM:162900	ENSG00000213281	NRAS	-0.832501	-0.0300387
OMIM:273750	ENSG00000044090	CUL7	9.19883	0.0805972
OMIM:617159	ENSG00000111642	CHD4	14.2485	0.0227527
OMIM:611451	ENSG00000184154	LRTOMT	1.65681	0.173308
OMIM:300600	ENSG00000102001	CACNA1F	4.75451	1.74567
OMIM:121800	ENSG00000120942	UBIAD1	1.77163	-0.0965406
OMIM:235510	ENSG00000183287	CCBE1	-2.11052	0.147857
OMIM:204870	ENSG00000184292	TACSTD2	1.36504	0.433668
OMIM:615598	ENSG00000166396	SERPINB7	11.871	0.720445
OMIM:193230	ENSG00000115474	KCNJ13	5.57101	0.772856
OMIM:612284	ENSG00000048342	CC2D2A	8.74571	-0.0699083
OMIM:107480	ENSG00000103449	SALL1	6.29269	0.00991297
OMIM:614470	ENSG00000213281	NRAS	5.47017	-0.0300387
OMIM:218700	ENSG00000125618	PAX8	0.0460806	0.519111
OMIM:266200	ENSG00000143627	PKLR	13.2438	0.966019
OMIM:617404	ENSG00000132376	INPP5K	3.75706	0.48175
OMIM:614923	ENSG00000103507	BCKDK	2.83424	0.33511
OMIM:125853	ENSG00000275410	HNF1B	-1.37263	0.291464
OMIM:132450	ENSG00000139219	COL2A1	8.54033	0.285916
OMIM:259100	ENSG00000164120	HPGD	-2.14699	0.0603818
OMIM:615109	ENSG00000142208	AKT1	7.12336	0.104126
OMIM:236670	ENSG00000009830	POMT2	16.944	0.560999
OMIM:300114	ENSG00000073464	CLCN4	2.58737	0.0828644
OMIM:607200	ENSG00000140279	DUOX2	4.92425	1.35731
OMIM:604571	ENSG00000204267	TAP2	7.02129	0.882664
OMIM:616056	ENSG00000158445	KCNB1	1.05045	0.0558907
OMIM:108145	ENSG00000154864	PIEZO2	5.32367	-0.0919575
OMIM:211980	ENSG00000133703	KRAS	1.79865	-0.0487854
OMIM:130650	ENSG00000130600	H19	15.1896	0.232491
OMIM:130000	ENSG00000108821	COL1A1	36.5273	0.772513
OMIM:614209	ENSG00000108641	B9D1	5.36838	0.583577
OMIM:209885	ENSG00000233608	TWIST2	6.8659	0.0282834
OMIM:614744	ENSG00000120094	HOXB1	0.49092	0.176219
OMIM:210710	ENSG00000264229	RNU4ATAC	1.64466	-0.0462716
OMIM:163000	ENSG00000156052	GNAQ	-2.18257	-0.0686861
OMIM:616331	ENSG00000107404	DVL1	7.2261	0.246025
OMIM:249270	ENSG00000117479	SLC19A2	-0.122154	0.149172
OMIM:613151	ENSG00000085998	POMGNT1	3.48353	0.239217
OMIM:192600	ENSG00000182533	CAV3	12.3806	1.72524
OMIM:219900	ENSG00000040531	CTNS	5.68525	0.483779
OMIM:616657	ENSG00000115902	SLC1A4	5.26751	0.353636
OMIM:610582	ENSG00000187486	KCNJ11	2.95317	0.185841
OMIM:616270	ENSG00000178522	AMBN	0.360587	0.0422997
OMIM:176270	ENSG00000128731	HERC2	18.9255	0.349467
OMIM:176270	ENSG00000128739	SNRPN	11.4644	0.570092
OMIM:268220	ENSG00000135903	PAX3	1.25865	0.40568
OMIM:613829	ENSG00000105392	CRX	20.0315	2.71169
OMIM:600852	ENSG00000167434	CA4	-0.122655	0.2583
OMIM:232800	ENSG00000152556	PFKM	8.12508	0.263498
OMIM:300299	ENSG00000015285	WAS	10.2802	1.42474
OMIM:615771	ENSG00000196230	TUBB	-0.376221	0.240543
OMIM:168000	ENSG00000204370	SDHD	4.43977	1.52535
OMIM:308050	ENSG00000147383	NSDHL	11.8955	0.886445
OMIM:129600	ENSG00000166147	FBN1	1.00891	0.882877
OMIM:600975	ENSG00000119681	LTBP2	4.04132	0.372502
OMIM:300555	ENSG00000122126	OCRL	1.15568	0.684269
OMIM:601813	ENSG00000162337	LRP5	2.48151	-0.00629399
OMIM:214450	ENSG00000197535	MYO5A	5.82866	0.19117
OMIM:303400	ENSG00000122145	TBX22	0.25799	0.167884
OMIM:208050	ENSG00000197496	SLC2A10	4.19304	0.0963957
OMIM:611879	ENSG00000114854	TNNC1	9.6786	1.42421
OMIM:186500	ENSG00000183691	NOG	11.6874	0.0690071
OMIM:610156	ENSG00000148384	INPP5E	2.51951	0.387653
OMIM:613501	ENSG00000105369	CD79A	21.4784	2.36588
OMIM:268800	ENSG00000049860	HEXB	11.149	1.55654
OMIM:177820	ENSG00000185245	GP1BA	9.56403	0.472297
OMIM:300615	ENSG00000189221	MAOA	-1.73677	0.179758
OMIM:613485	ENSG00000120457	KCNJ5	1.46919	0.439759
OMIM:167200	ENSG00000186832	KRT16	30.9063	2.64929
OMIM:300972	ENSG00000071553	ATP6AP1	7.419	0.884237
OMIM:147480	ENSG00000081923	ATP8B1	4.53644	-0.0253303
OMIM:614707	ENSG00000185803	SLC52A2	7.47618	0.277154
OMIM:239100	ENSG00000167941	SOST	-0.923056	0.362682
OMIM:613206	ENSG00000198835	GJC2	3.84278	0.220494
OMIM:219090	ENSG00000138592	USP8	1.66944	0.162444
OMIM:276950	ENSG00000171862	PTEN	-2.09582	-0.0152214
OMIM:613428	ENSG00000179270	C2orf71	13.7538	1.24003
OMIM:253280	ENSG00000085998	POMGNT1	6.20197	0.239217
OMIM:615829	ENSG00000126705	AHDC1	6.57143	0.133567
OMIM:245150	ENSG00000111341	MGP	3.8878	0.626521
OMIM:606068	ENSG00000170264	FAM161A	5.82938	0.725275
OMIM:603383	ENSG00000146926	ASB10	-5.0941	2.13874
OMIM:613313	ENSG00000105697	HAMP	4.84989	0.517602
OMIM:613571	ENSG00000127948	POR	3.11148	0.410236
OMIM:278740	ENSG00000134574	DDB2	12.1195	0.46135
OMIM:617174	ENSG00000182326	C1S	6.78845	0.97356
OMIM:180000	ENSG00000187498	COL4A1	3.5627	0.620367
OMIM:617402	ENSG00000131100	ATP6V1E1	-3.33211	0.916545
OMIM:114550	ENSG00000103126	AXIN1	0.560668	0.0452305
OMIM:605899	ENSG00000140905	GCSH	6.52628	0.332864
OMIM:613703	ENSG00000184344	GDF3	-0.402441	0.209493
OMIM:182212	ENSG00000157933	SKI	15.9046	-0.0806275
OMIM:614941	ENSG00000186197	EDARADD	7.78982	0.293081
OMIM:617217	ENSG00000119714	GPR68	0.809474	0.0575786
OMIM:254210	ENSG00000070748	CHAT	3.93161	0.521006
OMIM:609597	ENSG00000052850	ALX4	9.19059	0.200511
OMIM:607821	ENSG00000196586	MYO6	-0.781479	-0.201564
OMIM:215470	ENSG00000032444	PNPLA6	10.3498	0.312347
OMIM:202400	ENSG00000171557	FGG	11.0124	1.6096
OMIM:301200	ENSG00000125363	AMELX	0.330537	-0.073028
OMIM:607346	ENSG00000171385	KCND3	4.24338	0.199619
OMIM:260350	ENSG00000133703	KRAS	3.1137	-0.0487854
OMIM:256000	ENSG00000110074	FOXRED1	21.7583	1.01885
OMIM:616249	ENSG00000143933	CALM2	-0.037045	0.217395
OMIM:602722	ENSG00000105929	ATP6V0A4	3.15092	0.564594
OMIM:616943	ENSG00000197265	GTF2E2	-0.00564111	-0.0992116
OMIM:615277	ENSG00000105370	LIM2	5.58598	0.506621
OMIM:146110	ENSG00000144730	IL17RD	4.23719	-0.00498597
OMIM:169500	ENSG00000113368	LMNB1	-4.14812	0.903692
OMIM:615779	ENSG00000185551	NR2F2	-1.02251	0.0447817
OMIM:614491	ENSG00000126562	WNK4	0.340768	-0.135368
OMIM:614105	ENSG00000119711	ALDH6A1	3.3786	1.73721
OMIM:604757	ENSG00000120149	MSX2	1.89526	0.221562
OMIM:160120	ENSG00000111262	KCNA1	2.06914	0.339651
OMIM:200700	ENSG00000125965	GDF5	-0.0158598	-0.085348
OMIM:309801	ENSG00000004961	HCCS	6.7281	0.835179
OMIM:146110	ENSG00000139318	DUSP6	3.99287	0.123656
OMIM:106210	ENSG00000184937	WT1	-1.04966	0.288195
OMIM:167800	ENSG00000204983	PRSS1	13.0326	1.87093
OMIM:613839	ENSG00000228716	DHFR	1.76689	1.17135
OMIM:607483	ENSG00000135917	SLC19A3	-4.11432	0.343013
OMIM:183900	ENSG00000139219	COL2A1	16.4767	0.285916
OMIM:604432	ENSG00000128881	TTBK2	3.03304	0.205804
OMIM:189960	ENSG00000136492	BRIP1	13.1495	1.38507
OMIM:616622	ENSG00000143365	RORC	-0.322816	0.260505
OMIM:155255	ENSG00000117425	PTCH2	-1.90627	0.218967
OMIM:600638	ENSG00000258947	TUBB3	0.523267	0.0430491
OMIM:616760	ENSG00000204897	KRT25	5.57256	1.03509
OMIM:300653	ENSG00000102144	PGK1	3.52186	0.793253
OMIM:611228	ENSG00000112367	FIG4	3.50081	0.305834
OMIM:611590	ENSG00000004939	SLC4A1	12.9683	3.14535
OMIM:616831	ENSG00000181555	SETD2	17.0231	0.687133
[truncated: 2,469 more rows]
