# Supplementary material for: Improving the diagnostic yield of exome- sequencing by predicting gene–phenotype associations using large-scale gene expression analysis
Source: Nat Commun. 2019 Jun 28;10:2837. doi: 10.1038/s41467-019-10649-4 (PMC6599066; doi:10.1038/s41467-019-10649-4)
Supplement: Supplementary file 4 — Supplementary Data 3 [file 41467_2019_10649_MOESM4_ESM.zip]

Archive with 140 entries (140 files):
- Case 1.txt
- Case 10.txt
- Case 11.txt
- Case 12.txt
- Case 13.txt
- Case 14.txt
- Case 15.txt
- Case 2.txt
- Case 20.txt
- Case 21.txt
- Case 22.txt
- Case 23.txt
- Case 24.txt
- Case 25.txt
- Case 26.txt
- Case 27.txt
- Case 28.txt
- Case 29.txt
- Case 3.txt
- Case 30.txt
- Case 31.txt
- Case 32.txt
- Case 33.txt
- Case 34.txt
- Case 35.txt
- Case 36.txt
- Case 37.txt
- Case 38.txt
- Case 39.txt
- Case 4.txt
- Case 40.txt
- Case 41.txt
- Case 42.txt
- Case 43.txt
- Case 44.txt
- Case 45.txt
- Case 46.txt
- Case 47.txt
- Case 5.txt
- Case 6.txt
- Case 7.txt
- Case 8.txt
- Case 9.txt
- DiagnosedPatient1.txt
- DiagnosedPatient10.txt
- DiagnosedPatient11.txt
- DiagnosedPatient12.txt
- DiagnosedPatient13.txt
- DiagnosedPatient14.txt
- DiagnosedPatient15.txt
- DiagnosedPatient16.txt
- DiagnosedPatient17.txt
- DiagnosedPatient18.txt
- DiagnosedPatient19.txt
- DiagnosedPatient2.txt
- DiagnosedPatient20.txt
- DiagnosedPatient21.txt
- DiagnosedPatient22.txt
- DiagnosedPatient23.txt
- DiagnosedPatient24.txt
- DiagnosedPatient25.txt
- DiagnosedPatient26.txt
- DiagnosedPatient27.txt
- DiagnosedPatient28.txt
- DiagnosedPatient29.txt
- DiagnosedPatient3.txt
- DiagnosedPatient30.txt
- DiagnosedPatient31.txt
- DiagnosedPatient32.txt
- DiagnosedPatient33.txt
- DiagnosedPatient34.txt
- DiagnosedPatient35.txt
- DiagnosedPatient36.txt
- DiagnosedPatient37.txt
- DiagnosedPatient38.txt
- DiagnosedPatient39.txt
- DiagnosedPatient4.txt
- DiagnosedPatient40.txt
- DiagnosedPatient41.txt
- DiagnosedPatient42.txt
- DiagnosedPatient43.txt
- DiagnosedPatient44.txt
- DiagnosedPatient45.txt
- DiagnosedPatient46.txt
- DiagnosedPatient47.txt
- DiagnosedPatient48.txt
- DiagnosedPatient49.txt
- DiagnosedPatient5.txt
- DiagnosedPatient50.txt
- DiagnosedPatient51.txt
- DiagnosedPatient52.txt
- DiagnosedPatient53.txt
- DiagnosedPatient54.txt
- DiagnosedPatient55.txt
- DiagnosedPatient56.txt
- DiagnosedPatient57.txt
- DiagnosedPatient58.txt
- DiagnosedPatient59.txt
- DiagnosedPatient6.txt
- DiagnosedPatient60.txt
- DiagnosedPatient61.txt
- DiagnosedPatient62.txt
- DiagnosedPatient63.txt
- DiagnosedPatient64.txt
- DiagnosedPatient65.txt
- DiagnosedPatient66.txt
- DiagnosedPatient67.txt
- DiagnosedPatient68.txt
- DiagnosedPatient69.txt
- DiagnosedPatient7.txt
- DiagnosedPatient70.txt
- DiagnosedPatient71.txt
- DiagnosedPatient72.txt
- DiagnosedPatient73.txt
- DiagnosedPatient74.txt
- DiagnosedPatient75.txt
- DiagnosedPatient76.txt
- DiagnosedPatient77.txt
- DiagnosedPatient78.txt
- DiagnosedPatient79.txt
- DiagnosedPatient8.txt
- DiagnosedPatient80.txt
- DiagnosedPatient81.txt
- DiagnosedPatient82.txt
- DiagnosedPatient83.txt
- DiagnosedPatient9.txt
- Family 1.txt
- Family 10.txt
- Family 11.txt
- Family 12.txt
- Family 13.txt
- Family 14.txt
- Family 2.txt
- Family 3.txt
- Family 4.txt
- Family 5.txt
- Family 6.txt
- Family 7.txt
- Family 8.txt
- Family 9.txt
