# Supplementary material for: Improving the diagnostic yield of exome- sequencing by predicting gene–phenotype associations using large-scale gene expression analysis
Source: Nat Commun. 2019 Jun 28;10:2837. doi: 10.1038/s41467-019-10649-4 (PMC6599066; doi:10.1038/s41467-019-10649-4)
Supplement: Supplementary file 5 — Supplementary Data 4 [file 41467_2019_10649_MOESM5_ESM.xlsx]

## Sheet: Data4
HPO terms used	Number of genes with candidate variant	Candidate gene	GADO number of genes with Z ≥ 5	GADO rank of candidate gene	GADO percentile	Endeavor rank of candidate gene	Endeavor p-value	ToppGene rank of candidate gene	ToppGene p-value	Exomiser number of genes with candidate variant*	Exomiser rank of candidate gene	Exomiser percentile	Exomiser gene combine score	Notes
HP:0001644	215	OBSCN	5	4	1.86047	9	0.2576	7	0.0001751	699				Exomiser did not flag the variant in OBSCN as potentially pathogenic and therefor did not provide a rank for OBSCN. Endeavor does not support ranking more than 200 genes, therefor a random subset was used.
HP:0001644	226	OBSCN	3	3	1.32743	4	0.2508	7	0.0001639	811	22	2.7127	0.8914	Endeavor does not support ranking more than 200 genes, therefor a random subset was used.
HP:0008066 HP:0008064	359	FLG2	3	3	0.835655					891	30	3.367	0.763	Endeavor and ToppGene do not have an option to use multiple HPO terms.
HP:0001263 HP:0001249 HP:0000717 HP:0000708 HP:0002167 HP:0002360 HP:0000664	206	INO80	12	8	3.8835					895	80	8.93855	0.7495	Endeavor and ToppGene do not have an option to use multiple HPO terms.
HP:0001644	120	MB	2	1	0.833333	10	0.3945	17	0.002271	540	14	2.59259	0.8482
HP:0001644	120	SYNPO2L	1	1	0.833333	33	0.5767	36	0.01834	530				Exomiser did not flag the variant in SYNPO2L as potentially pathogenic and therefor did not provide a rank for SYNPO2L.
HP:0001638	292	NRAP	4	2	0.684932	5	0.3071	31	0.00612	513	467	91.0331	0.0003	Endeavor does not support ranking more than 200 genes, therefor a random subset was used.
HP:0004322 HP:0001249	381	CCNB2	10	4	1.04987					821	57	6.94275	0.7697	Endeavor and ToppGene do not have an option to use multiple HPO terms.
HP:0003493 HP:0002583	246	LY75	6	6	2.43902					586	387	66.041	0.0049	Endeavor and ToppGene do not have an option to use multiple HPO terms.
HP:0012649 HP:0002583 HP:0001890	318	AGAP2	8	8	2.51572					874	146	16.7048	0.749	Endeavor and ToppGene do not have an option to use multiple HPO terms.
* Since Exomiser is a toolbox that includes variant selection the total number of candidate genes differs from the candidate genes used GADO, Endeavor and ToppGene. The percentile column is in this case more informative
